# Supplementary material for: Helicase-like transcription factor-deletion from the tumor microenvironment in a cell line-derived xenograft model of colorectal cancer reprogrammed the human transcriptome-S-nitroso-proteome to promote inflammation and redirect metastasis
Source: PLoS One. 2021 May 19;16(5):e0251132. doi: 10.1371/journal.pone.0251132 (PMC8133447; doi:10.1371/journal.pone.0251132)
Supplement: S2 Table — Cuffdiff, part of Cufflinks, uses RPKM values to calculate changes in gene expression. Cuffdiff data were input into iPathwayGuide. Met-analysis calculated long fold change (logFC) and an adjusted p-value (adjpv) for each comparison. The minus sign in the column for logFC shows 136 genes were downregulated and 15 genes were upregulated. (CSV) [file pone.0251132.s003.csv]

symbol	entrez	logfc	adjpv
SERPINA3	12	3.43681	0.0101089
ADRA2A	150	-2.92754	0.0101089
ALDOB	229	-3.65375	0.0101089
APOB	338	-3.40225	0.0101089
BMP2	650	-3.256	0.0101089
DIO1	1733	-3.06732	0.0101089
DPP4	1803	-1.8014	0.0101089
SLC26A3	1811	-4.4874	0.0101089
FABP1	2168	-10	0.0101089
FMO5	2330	-3.28024	0.0101089
CXCL2	2920	4.94491	0.0101089
HP	3240	10	0.0101089
HPGD	3248	-3.79318	0.0101089
ICAM1	3383	3.06015	0.0101089
IRF8	3394	-2.55327	0.0101089
IHH	3549	-3.4458	0.0101089
IL8	3576	4.54477	0.0101089
TNFRSF9	3604	2.352	0.0101089
MEP1B	4225	-4.78315	0.0101089
MGAT3	4248	-3.39162	0.0101089
MPP1	4354	-2.46206	0.0101089
MYO1A	4640	-2.93842	0.0101089
PITX2	5308	-3.34099	0.0101089
PLXNA2	5362	-2.48614	0.0101089
MAP2K6	5608	-2.77302	0.0101089
RELN	5649	-2.8389	0.0101089
REL	5966	1.76805	0.0101089
SFRP1	6422	-2.03672	0.0101089
TFF3	7033	-10	0.0101089
TSPAN7	7102	-2.70487	0.0101089
UTY	7404	-1.78931	0.0101089
PDE8B	8622	-2.12907	0.0101089
SLC4A4	8671	-2.97617	0.0101089
SELENBP1	8991	-4.90518	0.0101089
HEPH	9843	-3.65911	0.0101089
VAV3	10451	-3.18073	0.0101089
PPARGC1A	10891	-2.7953	0.0101089
SMPDL3A	10924	-2.04594	0.0101089
SLC6A14	11254	-3.58449	0.0101089
ABCA12	26154	-2.23581	0.0101089
AAMDC	28971	-2.98977	0.0101089
SLC40A1	30061	-3.09946	0.0101089
CLIC5	53405	-3.53242	0.0101089
GRAMD1B	57476	-2.3699	0.0101089
RNF150	57484	-2.2139	0.0101089
MYL7	58498	-10	0.0101089
GREM2	64388	-2.5682	0.0101089
TM4SF20	79853	-3.55999	0.0101089
ZC3H12A	80149	3.27469	0.0101089
PKDCC	91461	-2.33508	0.0101089
ATP8B5P	158381	-2.83841	0.0101089
HEPACAM2	253012	-4.05809	0.0101089
ANKRD18A	253650	1.63794	0.0101089
LURAP1L	286343	-2.63206	0.0101089
RPSAP58	388524	-1.91237	0.0101089
SLC9A4	389015	-3.93156	0.0101089
CKMT1A	548596	-2.87085	0.0101089
LOC643387	643387	-3.02659	0.0101089
PHGR1	644844	-10	0.0101089
MTRNR2L6	100463482	-6.15465	0.0101089
MTRNR2L8	100463486	-4.45957	0.0101089
SLC25A20	788	-1.67249	0.0160705
RUNX1T1	862	-2.1981	0.0160705
CDX1	1044	-3.7668	0.0160705
CDX2	1045	-2.26528	0.0160705
CLDN3	1365	-2.92453	0.0160705
CXCL3	2921	4.51063	0.0160705
PCK1	5105	-3.80143	0.0160705
TLE4	7091	-2.78643	0.0160705
VCAM1	7412	-3.22709	0.0160705
SPARCL1	8404	-2.3219	0.0160705
HIST1H3F	8968	-2.28412	0.0160705
POF1B	79983	-3.2626	0.0160705
NACAP1	83955	-2.48105	0.0160705
KBTBD8	84541	-2.16998	0.0160705
GVINP1	387751	-2.56431	0.0160705
RPL31P11	641311	-2.41263	0.0160705
ATOH1	474	-3.18762	0.0208917
HSPA2	3306	-2.27195	0.0208917
PGM5	5239	-2.16573	0.0208917
TNFAIP3	7128	2.51544	0.0208917
VIL1	7429	-3.69392	0.0208917
NRP2	8828	-2.36591	0.0208917
MGAM	8972	-2.38683	0.0208917
TRIM66	9866	1.41082	0.0208917
TXNIP	10628	-2.62206	0.0208917
HKDC1	80201	-2.00026	0.0208917
CYGB	114757	-2.04215	0.0208917
LOC407835	407835	-2.30856	0.0208917
LPAR1	1902	-1.7512	0.02507
HSD11B2	3291	-2.04667	0.02507
MYB	4602	-1.76361	0.02507
HIST1H2BH	8345	-2.4823	0.02507
ICOSLG	23308	1.84289	0.02507
NNT	23530	-2.91144	0.02507
CADM1	23705	-3.05381	0.02507
CXCR7	57007	-2.53641	0.02507
BCL11B	64919	-2.12884	0.02507
SPTSSA	171546	-1.87334	0.02507
SH3GL2	6456	-3.37772	0.0301322
DHRS11	79154	-1.95381	0.0301322
PRPS1L1	221823	-2.6595	0.0301322
AQP1	358	-2.32939	0.0335759
GLUD2	2747	-2.32729	0.0335759
PDGFRA	5156	-2.15096	0.0335759
PPFIBP2	8495	-2.03581	0.0335759
A1CF	29974	-2.34354	0.0335759
HOPX	84525	-4.1126	0.0335759
ACSS1	84532	-4.34998	0.0335759
GLCCI1	113263	-1.99777	0.0335759
EFEMP1	2202	-4.58945	0.035381
GBP3	2635	-2.19452	0.035381
HIST1H2BI	8346	-2.02365	0.035381
SGK2	10110	-2.16335	0.035381
AGR2	10551	-3.14001	0.035381
DKK1	22943	-1.32585	0.035381
PLEKHS1	79949	2.32551	0.035381
ZNF606	80095	-2.42736	0.035381
NCALD	83988	-2.2489	0.035381
TAF1L	138474	-1.86075	0.035381
RPL10L	140801	-2.19636	0.035381
ETV3L	440695	-2.89498	0.035381
DNAJB9	4189	-1.58815	0.0379848
TENM3	55714	-2.10853	0.0379848
GPR128	84873	-3.06931	0.0379848
TMEM30B	161291	-3.00103	0.0379848
GBP6	163351	-3.67889	0.0379848
LINC00641	283624	1.57639	0.0379848
SLC6A10P	386757	-2.87295	0.0379848
BMP5	653	-2.94707	0.0405809
GPC3	2719	-1.90314	0.0405809
HLA-DQA1	3117	-2.39134	0.0405809
RORC	6097	-2.18399	0.0405809
TCF21	6943	-2.84155	0.0405809
ING4	51147	-2.19548	0.0405809
C11orf96	387763	-2.31578	0.0405809
FOXF2	2295	-2.15951	0.0426361
HGF	3082	-2.4242	0.0426361
NR3C2	4306	-2.95146	0.0426361
ATP8A1	10396	-2.23922	0.0426361
RAPGEF4	11069	-2.48516	0.0426361
TSPAN12	23554	-1.55245	0.0426361
CSDAP1	440359	-2.68533	0.0426361
LOC646214	646214	-2.23468	0.0426361
MAP3K8	1326	1.89104	0.0453569
ENO3	2027	-1.75107	0.0453569
HNF1B	6928	-2.04723	0.0453569
KIAA1324	57535	-2.35876	0.0453569
SCAMP5	192683	-1.87457	0.0453569
ENPP2	5168	-3.50748	0.0488377
XDH	7498	-2.06887	0.0488377
