# Supplementary material for: Helicase-like transcription factor-deletion from the tumor microenvironment in a cell line-derived xenograft model of colorectal cancer reprogrammed the human transcriptome-S-nitroso-proteome to promote inflammation and redirect metastasis
Source: PLoS One. 2021 May 19;16(5):e0251132. doi: 10.1371/journal.pone.0251132 (PMC8133447; doi:10.1371/journal.pone.0251132)
Supplement: S1 File — Control and test files each contain three sections: section 1 is the legend (how to read the data sheets); section 2 is the protein peptide summary with peptide sequence, and section 3 is the list of significant hits (95% confidence). The summary file contains a comparative list of proteins with emPAI values for control or test or both. (ZIP) [file pone.0251132.s004.zip]

Archive with 3 entries (3 files):
- CHBE200722_Control.zip
- CHBE200722_Summary.zip
- CHBE200722_Test.zip
