# Supplementary material for: Helicase-like transcription factor-deletion from the tumor microenvironment in a cell line-derived xenograft model of colorectal cancer reprogrammed the human transcriptome-S-nitroso-proteome to promote inflammation and redirect metastasis
Source: PLoS One. 2021 May 19;16(5):e0251132. doi: 10.1371/journal.pone.0251132 (PMC8133447; doi:10.1371/journal.pone.0251132)
Supplement: S2 File — Western blot analysis of test and control samples, 2D-DIGE analysis, and spot identification. Spots were excised and proteins identified by matrix-assisted laser-desorption ionization time-of-flight (MALDI-TOF/TOF). (ZIP) [file pone.0251132.s005.zip]

Archive with 2 entries (2 files):
- CHBE200811_B_08dR28.zip
- Report-2D gels8-20-20.zip
