# Supplementary material for: Helicase-like transcription factor-deletion from the tumor microenvironment in a cell line-derived xenograft model of colorectal cancer reprogrammed the human transcriptome-S-nitroso-proteome to promote inflammation and redirect metastasis
Source: PLoS One. 2021 May 19;16(5):e0251132. doi: 10.1371/journal.pone.0251132 (PMC8133447; doi:10.1371/journal.pone.0251132)
Supplement: S3 File — Analysis was conducted in two phases in which spots with a unique or strong signal were analyzed first followed by analysis of spots with a very weak signal Two files each have a section on how to read MS report, a protein peptide summary and a protein ID summary. Only high confidence matches are reported. (ZIP) [file pone.0251132.s006.zip]

Archive with 2 entries (2 files):
- Copy of CHBE200811_B_ProteinID_08dR28.xls
- Copy of CHBE200811_C_ProteinID_hsEIjkPAC-1.xls
