# Supplementary material for: Helicase-like transcription factor-deletion from the tumor microenvironment in a cell line-derived xenograft model of colorectal cancer reprogrammed the human transcriptome-S-nitroso-proteome to promote inflammation and redirect metastasis
Source: PLoS One. 2021 May 19;16(5):e0251132. doi: 10.1371/journal.pone.0251132 (PMC8133447; doi:10.1371/journal.pone.0251132)
Supplement: S3 File — Analysis was conducted in two phases in which spots with a unique or strong signal were analyzed first followed by analysis of spots with a very weak signal Two files each have a section on how to read MS report, a protein peptide summary and a protein ID summary. Only high confidence matches are reported. (ZIP) [file pone.0251132.s006.zip › Copy of CHBE200811_B_ProteinID_08dR28.xls]

## Sheet: Protein Peptide Summary
2020_08
CHBE200811_B
Analysis Information
	Report Type			Protein-Peptide Summary by Spot						Analysis Type					Combined (MS+MS/MS)
	Sample Set Name			CHBE200811_B						Database					SwissProt
	Analysis Name			Human						Creation Date
	Reported By									Last Modified
		MS Acq. : Proc. Methods				(Unspecified) : (Unspecified)
		Interpretation Method				(Unspecified)
Gel Idx/Pos			28/B1						Instr./Gel Origin			BA2060/200827A							Process Status		Analysis Succeeded
Plate [#] Name			[1] 31465						Instrument Sample Name										Spectra		11
Rank		Protein Name						Accession No.		Protein MW	Protein		Pep.		Protein		Protein	Total Ion	Total Ion
											PI		Count		Score		Score	Score	C. I. %
																	C. I. %
	1	Pyruvate kinase PKM OS=Homo sapiens OX=9606						KPYM_HUMAN		57900	7.96		24		825		100	698	100
		GN=PKM PE=1 SV=4
		Peptide Information
		Calc. Mass		Obsrv. Mass	± da	± ppm	Start	End	Sequence					Ion	C. I. %		Modification					Rank	Result Type
							Seq.	Seq.						Score
		840.53	840.502		-0.0284	-34	448	455	APIIAVTR				28		75.367								Mascot
		840.53	840.502		-0.0284	-34	448	455	APIIAVTR														Mascot
		868.482	868.454		-0.0281	-32	377	383	MQHLIAR														Mascot
		884.477	884.462		-0.0152	-17	377	383	MQHLIAR								Oxidation (M)[1]						Mascot
		1019.52	1019.48		-0.0314	-31	368	376	GDYPLEAVR														Mascot
		1197.58	1197.6		0.0141	12	142	151	ITLDNAYMEK														Mascot
		1359.7	1359.65		-0.0544	-40	44	56	NTGIICTIGPASR								Carbamidomethyl (C)[6]						Mascot
		1359.7	1359.65		-0.0544	-40	44	56	NTGIICTIGPASR				99		100		Carbamidomethyl (C)[6]						Mascot
		1462.82	1462.74		-0.0746	-51	174	186	IYVDDGLISLQVK														Mascot
		1468.68	1468.61		-0.0678	-46	152	162	CDENILWLDYK								Carbamidomethyl (C)[1]						Mascot
		1642.77	1642.7		-0.0658	-40	476	489	DPVQEAWAEDVDLR														Mascot
		1665.82	1665.75		-0.0628	-38	280	294	FDEILEASDGIMVAR														Mascot
		1779.88	1779.82		-0.06	-34	189	206	GADFLVTEVENGGSLGS														Mascot
									K
		1821.92	1821.85		-0.0697	-38	279	294	RFDEILEASDGIMVAR														Mascot
		1821.92	1821.85		-0.0697	-38	279	294	RFDEILEASDGIMVAR				73		100								Mascot
		1837.91	1837.84		-0.0707	-38	279	294	RFDEILEASDGIMVAR								Oxidation (M)[13]						Mascot
		1859.9	1859.83		-0.0732	-39	231	246	FGVEQDVDMVFASFIR				158		100								Mascot
		1859.9	1859.83		-0.0732	-39	231	246	FGVEQDVDMVFASFIR														Mascot
		1875.89	1875.87		-0.0295	-16	231	246	FGVEQDVDMVFASFIR								Oxidation (M)[9]						Mascot
		1876.97	1876.87		-0.1029	-55	320	336	AGKPVICATQMLESMIK								Carbamidomethyl (C)[7]						Mascot
		1883.9	1883.83		-0.0761	-40	74	89	LNFSHGTHEYHAETIK														Mascot
		1931.99	1931.91		-0.0761	-39	384	399	EAEAAIYHLQLFEELR														Mascot
		1931.99	1931.91		-0.0761	-39	384	399	EAEAAIYHLQLFEELR				119		100								Mascot
		2088.09	2088.01		-0.0723	-35	384	400	EAEAAIYHLQLFEELRR														Mascot
		2088.09	2088.01		-0.0723	-35	384	400	EAEAAIYHLQLFEELRR				137		100								Mascot
		2263.17	2263.09		-0.074	-33	506	526	GDVVIVLTGWRPGSGFT				13		0								Mascot
									NTMR
		2263.17	2263.09		-0.074	-33	506	526	GDVVIVLTGWRPGSGFT														Mascot
									NTMR
		2279.11	2279.06		-0.0501	-22	317	336	CNRAGKPVICATQMLES								Carbamidomethyl (C)[1], Nitrosyl (C)[10]						Mascot
									MIK
		2283.07	2283.11		0.0337	15	317	336	CNRAGKPVICATQMLES								Nitrosyl (C)[1,10], Oxidation (M)[14,18]						Mascot
									MIK
		2349.27	2349.18		-0.0823	-35	208	230	GVNLPGAAVDLPAVSEK														Mascot
									DIQDLK
		2391.26	2391.18		-0.0776	-32	505	526	KGDVVIVLTGWRPGSGF														Mascot
									TNTMR
		2465.29	2465.22		-0.0717	-29	93	115	TATESFASDPILYRPVAV														Mascot
									ALDTK
		2465.29	2465.22		-0.0717	-29	93	115	TATESFASDPILYRPVAV				72		99.999								Mascot
									ALDTK
		2557.28	2557.19		-0.0816	-32	468	489	GIFPVLCKDPVQEAWAE								Carbamidomethyl (C)[7]						Mascot
									DVDLR
		2663.24	2663.19		-0.0427	-16	142	162	ITLDNAYMEKCDENILWL								Carbamidomethyl (C)[11], Oxidation (M)[8]						Mascot
									DYK
		3017.59	3017.52		-0.0703	-23	93	120	TATESFASDPILYRPVAV														Mascot
									ALDTKGPEIR
	2	Voltage-gated potassium channel subunit beta-1						KCAB1_HUMAN		46533.9	9.1		10		49		74.422	20	0
		OS=Homo sapiens OX=9606 GN=KCNAB1 PE=1 SV=1
		Peptide Information
		Calc. Mass		Obsrv. Mass	± da	± ppm	Start	End	Sequence					Ion	C. I. %		Modification					Rank	Result Type
							Seq.	Seq.						Score
		840.407	840.502		0.0945	112	321	326	CYQWLK														Mascot
		840.407	840.502		0.0945	112	321	326	CYQWLK														Mascot
		864.494	864.464		-0.0299	-35	409	415	NKPYSKK														Mascot
		1018.53	1018.56		0.0298	29	177	185	AETERGLSR														Mascot
		1659.75	1659.82		0.0652	39	242	255	WSAMEIMEAYSVAR								Oxidation (M)[4]						Mascot
		1803.92	1803.91		-0.0111	-6	2	19	LAARTGAAGSQISEENTK														Mascot
		1876.97	1876.87		-0.0994	-53	288	306	IGVGAMTWSPLACGIISG								Oxidation (M)[6]						Mascot
									K
		1905.96	1905.81		-0.1429	-75	288	306	IGVGAMTWSPLACGIISG								Nitrosyl (C)[13], Oxidation (M)[6]						Mascot
									K
		2069.94	2070.06		0.1284	62	224	241	AMTHVINQGMAMYWGTS								Oxidation (M)[2]						Mascot
									R
		2087.93	2088.01		0.0842	40	74	92	LCDLSSEHTTVCTTGMP														Mascot
									HR
		2087.93	2088.01		0.0842	40	74	92	LCDLSSEHTTVCTTGMP				20		0								Mascot
									HR
		2557.2	2557.19		-0.0018	-1	74	96	LCDLSSEHTTVCTTGMP								Carbamidomethyl (C)[2]						Mascot
									HRNLGK
		3337.51	3337.68		0.1707	51	65	92	EVEMNWYLKLCDLSSEH								Carbamidomethyl (C)[11]						Mascot
									TTVCTTGMPHR
	3	Replication stress response regulator SDE2 OS=Homo						SDE2_HUMAN		49710.6	5.77		10		40		0	21	0
		sapiens OX=9606 GN=SDE2 PE=1 SV=1
		Peptide Information
		Calc. Mass		Obsrv. Mass	± da	± ppm	Start	End	Sequence					Ion	C. I. %		Modification					Rank	Result Type
							Seq.	Seq.						Score
		840.403	840.502		0.0985	117	79	86	GGFGSMLR								Oxidation (M)[6]						Mascot
		840.403	840.502		0.0985	117	79	86	GGFGSMLR								Oxidation (M)[6]						Mascot
		850.413	850.496		0.0837	98	117	123	AMAEWVK								Oxidation (M)[2]						Mascot
		1462.71	1462.74		0.0299	20	117	128	AMAEWVKQQAER								Oxidation (M)[2]						Mascot
		1468.68	1468.61		-0.0737	-50	312	323	MVTETEETQEKK								Oxidation (M)[1]						Mascot
		1803.85	1803.91		0.06	33	36	50	HCQDQNVPVENFFVK														Mascot
		1821.9	1821.85		-0.0553	-30	406	422	CELMALGLKCGGTLQER														Mascot
		1821.9	1821.85		-0.0553	-30	406	422	CELMALGLKCGGTLQER				21		0								Mascot
		1837.9	1837.84		-0.0563	-31	406	422	CELMALGLKCGGTLQER								Oxidation (M)[4]						Mascot
		1876.96	1876.87		-0.0896	-48	1	18	MAEAAALVWIRGPGFGC														Mascot
									K
		1905.95	1905.81		-0.133	-70	1	18	MAEAAALVWIRGPGFGC								Nitrosyl (C)[17]						Mascot
									K
		2249.12	2249.04		-0.0774	-34	271	291	VVNTDHGSPEQLQIPVTD														Mascot
									SGR
		2282.9	2283.11		0.2039	89	149	166	HCFTSPDYQQQCHEMAE								Carbamidomethyl (C)[2], Oxidation (M)[15]						Mascot
									R
		3017.46	3017.52		0.0671	22	51	78	CNGALINTSDTVQHGAVY								Carbamidomethyl (C)[1,25]						Mascot
									SLEPRLCGGK
	4	Probable ribosome biogenesis protein RLP24						RLP24_HUMAN		19608.3	9.99		7		38		0
		OS=Homo sapiens OX=9606 GN=RSL24D1 PE=1
		SV=1
		Peptide Information
		Calc. Mass		Obsrv. Mass	± da	± ppm	Start	End	Sequence					Ion	C. I. %		Modification					Rank	Result Type
							Seq.	Seq.						Score
		850.445	850.496		0.0513	60	89	95	TIDAMKR								Oxidation (M)[5]						Mascot
		856.45	856.498		0.0479	56	28	33	VFRFCK								Carbamidomethyl (C)[5]						Mascot
		1779.74	1779.82		0.0747	42	149	163	MVQQLQEDVDMEDAP								Oxidation (M)[1,11]						Mascot
		2210.93	2211.03		0.105	47	6	23	CYFCSGPIYPGHGMMFV								Carbamidomethyl (C)[1,4], Oxidation						Mascot
									R								(M)[14,15]
		2391.07	2391.18		0.1133	47	144	163	QLEEKMVQQLQEDVDME								Oxidation (M)[6]						Mascot
									DAP
		2493.1	2493.21		0.1162	47	3	23	IEKCYFCSGPIYPGHGMM								Nitrosyl (C)[4,7]						Mascot
									FVR
		2493.1	2493.21		0.1162	47	3	23	IEKCYFCSGPIYPGHGMM								Nitrosyl (C)[4,7]						Mascot
									FVR
		2557.06	2557.19		0.135	53	6	27	CYFCSGPIYPGHGMMFV								Oxidation (M)[14,15]						Mascot
									RNDCK
	5	Lactotransferrin OS=Homo sapiens OX=9606 GN=LTF						TRFL_HUMAN		78131.9	8.5		15		37		0
		PE=1 SV=6
		Peptide Information
		Calc. Mass		Obsrv. Mass	± da	± ppm	Start	End	Sequence					Ion	C. I. %		Modification					Rank	Result Type
							Seq.	Seq.						Score
		864.315	864.464		0.1486	172	642	649	NGSDCPDK								Nitrosyl (C)[5]						Mascot
		1018.52	1018.56		0.041	40	352	360	KSEEEVAAR														Mascot
		1045.48	1045.53		0.0438	42	476	484	KSCHTAVDR								Nitrosyl (C)[3]						Mascot
		1468.78	1468.61		-0.1695	-115	316	328	DLLFKDSAIGFSR														Mascot
		1586.76	1586.72		-0.042	-26	59	72	DSPIQCIQAIAENR				10		0		Nitrosyl (C)[6]						Mascot
		1586.76	1586.72		-0.042	-26	59	72	DSPIQCIQAIAENR								Nitrosyl (C)[6]						Mascot
		1659.85	1659.82		-0.0339	-20	263	277	DCHLARVPSHAVVAR								Nitrosyl (C)[2]						Mascot
		1665.79	1665.75		-0.0424	-25	607	621	SCHLAMAPNHAVVSR								Carbamidomethyl (C)[2], Oxidation (M)[6]						Mascot
		1779.76	1779.82		0.0524	29	520	535	SNLCALCIGDEQGENK								Carbamidomethyl (C)[4], Nitrosyl (C)[7]						Mascot
		1804.81	1804.92		0.1129	63	406	423	GEADAMSLDGGYVYTAG														Mascot
									K
		1811.97	1811.84		-0.1271	-70	305	320	FQLFGSPSGQKDLLFK														Mascot
		1811.97	1812.19		0.2195	121	305	320	FQLFGSPSGQKDLLFK														Mascot
		2071.04	2071.08		0.0408	20	73	92	ADAVTLDGGFIYEAGLAP														Mascot
									YK
		2088.08	2088.01		-0.061	-29	333	351	IDSGLYLGSGYFTAIQNL														Mascot
									R
		2088.08	2088.01		-0.061	-29	333	351	IDSGLYLGSGYFTAIQNL				3		0								Mascot
									R
		2263.34	2263.09		-0.252	-111	1	21	MKLVFLVLLFLGALGLCL								Oxidation (M)[1]						Mascot
									AGR
		2263.34	2263.09		-0.252	-111	1	21	MKLVFLVLLFLGALGLCL								Oxidation (M)[1]						Mascot
									AGR
		2349.01	2349.18		0.1773	75	200	219	CAFSSQEPYFSYSGAFK								Nitrosyl (C)[1,18]						Mascot
									CLR
		2663.26	2663.19		-0.0652	-24	650	671	FCLFQSETKNLLFNDNTE								Carbamidomethyl (C)[2]						Mascot
									CLAR
	6	Prefoldin subunit 5 OS=Homo sapiens OX=9606						PFD5_HUMAN		17317	5.93		7		35		0
		GN=PFDN5 PE=1 SV=2
		Peptide Information
		Calc. Mass		Obsrv. Mass	± da	± ppm	Start	End	Sequence					Ion	C. I. %		Modification					Rank	Result Type
							Seq.	Seq.						Score
		864.519	864.464		-0.0551	-64	106	112	KIDFLTK														Mascot
		1171.56	1171.59		0.0256	22	95	104	TAEDAKDFFK														Mascot
		1462.7	1462.74		0.0452	31	48	60	DCLNVLNKSNEGK								Nitrosyl (C)[2]						Mascot
		1484.84	1484.73		-0.1106	-74	139	153	IQQLTALGAAQATAK														Mascot
		1555.88	1555.86		-0.0183	-12	139	154	IQQLTALGAAQATAKA														Mascot
		1665.76	1665.75		-0.0055	-3	125	138	HAMKQAVMEMMSQK								Oxidation (M)[3]						Mascot
		2071.11	2071.08		-0.0315	-15	2	19	AQSINITELNLPQLEMLK								Oxidation (M)[16]						Mascot
	7	Thyroid hormone receptor beta OS=Homo sapiens						THB_HUMAN		52753.3	6.68		11		33		0
		OX=9606 GN=THRB PE=1 SV=2
		Peptide Information
		Calc. Mass		Obsrv. Mass	± da	± ppm	Start	End	Sequence					Ion	C. I. %		Modification					Rank	Result Type
							Seq.	Seq.						Score
		856.336	856.498		0.1615	189	121	128	CITCEGCK														Mascot
		884.556	884.462		-0.0944	-107	275	282	IITPAITR														Mascot
		1018.46	1018.56		0.1017	100	430	438	MIGACHASR								Carbamidomethyl (C)[5], Oxidation (M)[1]						Mascot
		1171.47	1171.59		0.1159	99	307	316	GCCMEIMSLR								Nitrosyl (C)[2]						Mascot
		1359.69	1359.65		-0.0365	-27	29	40	LVGMSEACLHRK								Oxidation (M)[4]						Mascot
		1359.69	1359.65		-0.0365	-27	29	40	LVGMSEACLHRK								Oxidation (M)[4]						Mascot
		1555.72	1555.86		0.1407	90	307	320	GCCMEIMSLRAAVR								Oxidation (M)[4]						Mascot
		1586.79	1586.72		-0.0717	-45	425	438	VTDLRMIGACHASR				3		0		Carbamidomethyl (C)[10]						Mascot
		1586.79	1586.72		-0.0717	-45	425	438	VTDLRMIGACHASR								Carbamidomethyl (C)[10]						Mascot
		1787.82	1787.92		0.0968	54	169	184	CIYVGMATDLVLDDSK								Nitrosyl (C)[1], Oxidation (M)[6]						Mascot
		1875.79	1875.87		0.0715	38	114	128	ATGYHYRCITCEGCK								Carbamidomethyl (C)[8,11,14]						Mascot
		1905.9	1905.81		-0.0879	-46	2	18	TPNSMTENGLTAWDKPK								Oxidation (M)[5]						Mascot
		2263.15	2263.09		-0.0623	-28	289	306	KLPMFCELPCEDQIILLK								Carbamidomethyl (C)[6,10], Oxidation (M)[4]						Mascot
		2263.15	2263.09		-0.0623	-28	289	306	KLPMFCELPCEDQIILLK								Carbamidomethyl (C)[6,10], Oxidation (M)[4]						Mascot
	8	tRNA (guanine(26)-N(2))-dimethyltransferase						TRM1_HUMAN		72188.4	7.77		13		33		0
		OS=Homo sapiens OX=9606 GN=TRMT1 PE=1 SV=1
		Peptide Information
		Calc. Mass		Obsrv. Mass	± da	± ppm	Start	End	Sequence					Ion	C. I. %		Modification					Rank	Result Type
							Seq.	Seq.						Score
		842.521	842.48		-0.0402	-48	189	195	AVDLIRR														Mascot
		1019.51	1019.48		-0.0273	-27	179	188	SVVANDASTR														Mascot
		1045.55	1045.53		-0.0255	-24	422	429	FHTSERIR														Mascot
		1462.7	1462.74		0.0411	28	488	500	TDAPASALWDIMR								Oxidation (M)[12]						Mascot
		1874.94	1874.9		-0.0436	-23	484	500	NAVKTDAPASALWDIMR								Oxidation (M)[16]						Mascot
		1875.92	1875.87		-0.0532	-28	111	126	DTQKVVVDLSEQEEEK														Mascot
		1876.93	1876.87		-0.0644	-34	342	358	QALVFQCVGCGAFHLQR														Mascot
		1883.95	1883.83		-0.1272	-68	467	483	SALLHADFRVSLSHACK								Nitrosyl (C)[16]						Mascot
		1905.92	1905.81		-0.1078	-57	342	358	QALVFQCVGCGAFHLQR								Nitrosyl (C)[7]						Mascot
		2045.86	2046.25		0.3844	188	372	390	FSAACGPPVTPECEHCG								Carbamidomethyl (C)[5]						Mascot
									QR
		2233.11	2233.03		-0.0821	-37	342	361	QALVFQCVGCGAFHLQR								Nitrosyl (C)[7,10]						Mascot
									LGK
		2245.95	2246.14		0.1843	82	370	390	AKFSAACGPPVTPECEH								Nitrosyl (C)[7,15]						Mascot
									CGQR
		2278.94	2279.06		0.124	54	611	630	EGTCQRGDQCCYSHSP								Carbamidomethyl (C)[4]						Mascot
									PTPR
		2663.19	2663.19		0.0051	2	631	659	VSADAAPDCPETSNQTP														Mascot
									PGPGAAAGPGID
	9	Ribonuclease 3 OS=Homo sapiens OX=9606						RNC_HUMAN		159214	8		16		33		0
		GN=DROSHA PE=1 SV=2
		Peptide Information
		Calc. Mass		Obsrv. Mass	± da	± ppm	Start	End	Sequence					Ion	C. I. %		Modification					Rank	Result Type
							Seq.	Seq.						Score
		842.354	842.48		0.1265	150	227	232	HYDDHR														Mascot
		850.403	850.496		0.0936	110	679	684	FHFMPR								Oxidation (M)[4]						Mascot
		868.391	868.454		0.0633	73	267	273	SDYDRGR														Mascot
		1019.41	1019.48		0.0697	68	2	9	MQGNTCHR								Carbamidomethyl (C)[6], Oxidation (M)[1]						Mascot
		1359.78	1359.65		-0.1271	-93	940	951	KGINTLINIMSR														Mascot
		1359.78	1359.65		-0.1271	-93	940	951	KGINTLINIMSR				9		0								Mascot
		1665.86	1665.75		-0.1071	-64	836	849	REVTVELSSQGFWK														Mascot
		1787.76	1787.92		0.1523	85	2	16	MQGNTCHRMSFHPGR								Nitrosyl (C)[6]						Mascot
		1803.76	1803.91		0.1499	83	2	16	MQGNTCHRMSFHPGR								Nitrosyl (C)[6], Oxidation (M)[1]						Mascot
		1821.89	1821.85		-0.0478	-26	1263	1277	SQLQQCCLTLRTEGK								Carbamidomethyl (C)[6,7]						Mascot
		1821.89	1821.85		-0.0478	-26	1263	1277	SQLQQCCLTLRTEGK								Carbamidomethyl (C)[6,7]						Mascot
		1905.81	1905.81		0.0044	2	1	16	MMQGNTCHRMSFHPGR								Oxidation (M)[1]						Mascot
		2046.12	2046.25		0.1231	60	695	711	EVLSMHQILLYLLRCSK														Mascot
		2088.03	2088.01		-0.0151	-7	854	871	SDVCQHAMMLPVLTHHI														Mascot
									R
		2088.03	2088.01		-0.0151	-7	854	871	SDVCQHAMMLPVLTHHI														Mascot
									R
		2233.01	2233.03		0.0156	7	666	684	GPLFEDSPPCCPRFHFM														Mascot
									PR
		2249.01	2249.04		0.0295	13	666	684	GPLFEDSPPCCPRFHFM								Oxidation (M)[17]						Mascot
									PR
		2283.11	2283.11		-0.0058	-3	733	753	YAEECKGMIVTNPGTKPS								Oxidation (M)[8]						Mascot
									SVR
		2305.1	2305.08		-0.0188	-8	1309	1331	IGCGKGPSIQQAEMGAA														Mascot
									MDALEK
		3017.44	3017.52		0.0881	29	620	643	VIRFNIDYTIHFIEEMMPE								Nitrosyl (C)[22]						Mascot
									NFCVK
		3337.54	3337.68		0.1423	43	712	738	ALVPEEEIANMLQWEELE								Nitrosyl (C)[26]						Mascot
									WQKYAEECK
	10	Tyrosine-protein kinase ABL1 OS=Homo sapiens						ABL1_HUMAN		122796	8.84		9		32		0	20	0
		OX=9606 GN=ABL1 PE=1 SV=4
		Peptide Information
		Calc. Mass		Obsrv. Mass	± da	± ppm	Start	End	Sequence					Ion	C. I. %		Modification					Rank	Result Type
							Seq.	Seq.						Score
		856.391	856.498		0.1069	125	880	887	HSSESPGR														Mascot
		864.457	864.464		0.0065	8	379	386	VADFGLSR														Mascot
		1018.56	1018.56		-0.0028	-3	286	294	EAAVMKEIK														Mascot
		1359.7	1359.65		-0.0509	-37	728	738	DTEWRSVTLPR														Mascot
		1359.7	1359.65		-0.0509	-37	728	738	DTEWRSVTLPR				20		0								Mascot
		1586.91	1586.72		-0.1939	-122	1117	1130	LLSSVKEISDIVQR				1		0								Mascot
		1586.91	1586.72		-0.1939	-122	1117	1130	LLSSVKEISDIVQR														Mascot
		1877.04	1876.87		-0.176	-94	292	307	EIKHPNLVQLLGVCTR								Carbamidomethyl (C)[14]						Mascot
		1905.85	1905.81		-0.0415	-22	90	105	VLGYNHNGEWCEAQTK								Carbamidomethyl (C)[11]						Mascot
		2071.08	2071.08		0.0037	2	368	386	NCLVGENHLVKVADFGL														Mascot
									SR
		2279.18	2279.06		-0.1185	-52	800	820	DIMESSPGSSPPNLTPKP														Mascot
									LRR
Gel Idx/Pos			29/B2						Instr./Gel Origin			BA2060/200827A							Process Status		Analysis Succeeded
Plate [#] Name			[1] 31465						Instrument Sample Name										Spectra		11
Rank		Protein Name						Accession No.		Protein MW	Protein		Pep.		Protein		Protein	Total Ion	Total Ion
											PI		Count		Score		Score	Score	C. I. %
																	C. I. %
	1	Pyruvate kinase PKM OS=Homo sapiens OX=9606						KPYM_HUMAN		57900	7.96		24		542		100	415	100
		GN=PKM PE=1 SV=4
		Peptide Information
		Calc. Mass		Obsrv. Mass	± da	± ppm	Start	End	Sequence					Ion	C. I. %		Modification					Rank	Result Type
							Seq.	Seq.						Score
		840.53	840.48		-0.0502	-60	448	455	APIIAVTR														Mascot
		840.53	840.48		-0.0502	-60	448	455	APIIAVTR				20		0								Mascot
		868.482	868.43		-0.052	-60	377	383	MQHLIAR														Mascot
		884.477	884.453		-0.024	-27	377	383	MQHLIAR								Oxidation (M)[1]						Mascot
		933.523	933.453		-0.0692	-74	468	475	GIFPVLCK								Carbamidomethyl (C)[7]						Mascot
		953.48	953.421		-0.0591	-62	271	278	IENHEGVR														Mascot
		979.503	979.483		-0.0196	-20	490	498	VNFAMNVGK														Mascot
		996.454	996.517		0.0636	64	312	319	MMIGRCNR								Oxidation (M)[1]						Mascot
		1019.52	1019.45		-0.0636	-62	368	376	GDYPLEAVR				30		83.576								Mascot
		1019.52	1019.45		-0.0636	-62	368	376	GDYPLEAVR														Mascot
		1040.55	1040.49		-0.0572	-55	248	256	ASDVHEVRK														Mascot
		1165.57	1165.65		0.0794	68	423	433	CCSGAIIVLTK								Nitrosyl (C)[1,2]						Mascot
		1197.58	1197.57		-0.016	-13	142	151	ITLDNAYMEK														Mascot
		1197.65	1197.57		-0.0815	-68	33	43	LDIDSPPITAR				71		99.999								Mascot
		1359.7	1359.61		-0.0959	-71	44	56	NTGIICTIGPASR								Carbamidomethyl (C)[6]						Mascot
		1359.7	1359.61		-0.0959	-71	44	56	NTGIICTIGPASR				34		92.896		Carbamidomethyl (C)[6]						Mascot
		1462.82	1462.71		-0.1049	-72	174	186	IYVDDGLISLQVK														Mascot
		1642.77	1642.67		-0.1032	-63	476	489	DPVQEAWAEDVDLR														Mascot
		1821.92	1821.8		-0.1122	-62	279	294	RFDEILEASDGIMVAR														Mascot
		1859.9	1859.79		-0.1141	-61	231	246	FGVEQDVDMVFASFIR														Mascot
		1859.9	1859.79		-0.1141	-61	231	246	FGVEQDVDMVFASFIR				153		100								Mascot
		1875.89	1875.82		-0.0757	-40	231	246	FGVEQDVDMVFASFIR								Oxidation (M)[9]						Mascot
		1883.9	1883.78		-0.1273	-68	74	89	LNFSHGTHEYHAETIK														Mascot
		1931.99	1931.86		-0.1217	-63	384	399	EAEAAIYHLQLFEELR														Mascot
		2088.09	2087.97		-0.1221	-58	384	400	EAEAAIYHLQLFEELRR														Mascot
		2088.09	2087.97		-0.1221	-58	384	400	EAEAAIYHLQLFEELRR				62		99.988								Mascot
		2263.17	2263.03		-0.1319	-58	506	526	GDVVIVLTGWRPGSGFT														Mascot
									NTMR
		2263.17	2263.03		-0.1319	-58	506	526	GDVVIVLTGWRPGSGFT				2		0								Mascot
									NTMR
		2279.11	2279		-0.1126	-49	317	336	CNRAGKPVICATQMLES								Carbamidomethyl (C)[1], Nitrosyl (C)[10]						Mascot
									MIK
		2283.07	2283.06		-0.0081	-4	317	336	CNRAGKPVICATQMLES								Nitrosyl (C)[1,10], Oxidation (M)[14,18]						Mascot
									MIK
		2465.29	2465.17		-0.1262	-51	93	115	TATESFASDPILYRPVAV														Mascot
									ALDTK
		2465.29	2465.17		-0.1262	-51	93	115	TATESFASDPILYRPVAV				46		99.6								Mascot
									ALDTK
		2557.28	2557.14		-0.1365	-53	468	489	GIFPVLCKDPVQEAWAE								Carbamidomethyl (C)[7]						Mascot
									DVDLR
		3017.59	3017.44		-0.1496	-50	93	120	TATESFASDPILYRPVAV														Mascot
									ALDTKGPEIR
	2	2',3'-cyclic-nucleotide 3'-phosphodiesterase OS=Homo						CN37_HUMAN		47548.7	9.17		8		41		0	24	26.637
		sapiens OX=9606 GN=CNP PE=1 SV=2
		Peptide Information
		Calc. Mass		Obsrv. Mass	± da	± ppm	Start	End	Sequence					Ion	C. I. %		Modification					Rank	Result Type
							Seq.	Seq.						Score
		847.434	847.451		0.0169	20	156	162	LDCAQLK								Carbamidomethyl (C)[3]						Mascot
		862.486	862.464		-0.0211	-24	380	386	WMLTLAK														Mascot
		884.418	884.453		0.0349	39	80	87	MVSADAYK														Mascot
		1019.52	1019.45		-0.0669	-66	412	421	GGALQSCTII								Carbamidomethyl (C)[7]						Mascot
		1019.52	1019.45		-0.0676	-66	392	400	AIFTGYYGK														Mascot
		1197.52	1197.57		0.0455	38	103	112	LDEDLAAYCR								Nitrosyl (C)[9]						Mascot
		1197.52	1197.57		0.0455	38	103	112	LDEDLAAYCR				24		26.637		Nitrosyl (C)[9]						Mascot
		1787.94	1787.86		-0.0794	-44	205	220	AGQVFLEELGNHKAFK														Mascot
		2263.17	2263.03		-0.1392	-62	236	255	MDLVTYFGKRPPGVLHC														Mascot
									TTK
		2263.17	2263.03		-0.1392	-62	236	255	MDLVTYFGKRPPGVLHC														Mascot
									TTK
		2279.17	2279		-0.1673	-73	236	255	MDLVTYFGKRPPGVLHC								Oxidation (M)[1]						Mascot
									TTK
	3	Actin-related protein 2/3 complex subunit 1A OS=Homo						ARC1A_HUMAN		41542.7	8.46		7		38		0	17	0
		sapiens OX=9606 GN=ARPC1A PE=2 SV=2
		Peptide Information
		Calc. Mass		Obsrv. Mass	± da	± ppm	Start	End	Sequence					Ion	C. I. %		Modification					Rank	Result Type
							Seq.	Seq.						Score
		810.393	810.475		0.0821	101	303	308	FRNMDK														Mascot
		870.344	870.481		0.1367	157	296	302	NMSAMER								Oxidation (M)[2,5]						Mascot
		870.344	870.481		0.1367	157	296	302	NMSAMER								Oxidation (M)[2,5]						Mascot
		891.435	891.459		0.0235	26	67	74	IVTCGADR								Carbamidomethyl (C)[4]						Mascot
		1019.6	1019.45		-0.1475	-145	95	103	INRAATFVK														Mascot
		1019.6	1019.45		-0.1475	-145	95	103	INRAATFVK														Mascot
		1197.69	1197.57		-0.1289	-108	286	295	LDIPKQSIQR														Mascot
		1197.69	1197.57		-0.1289	-108	286	295	LDIPKQSIQR				17		0								Mascot
		1821.82	1821.8		-0.0144	-8	343	358	FCTTGIDGAMTIWDFK								Oxidation (M)[10]						Mascot
		3017.37	3017.44		0.0779	26	189	218	MPFGQLMSEFGGSGTG														Mascot
									GWVHGVSFSASGSR
	4	LIM and calponin homology domains-containing protein						LIMC1_HUMAN		121792	6.1		17		37		0
		1 OS=Homo sapiens OX=9606 GN=LIMCH1 PE=1
		SV=4
		Peptide Information
		Calc. Mass		Obsrv. Mass	± da	± ppm	Start	End	Sequence					Ion	C. I. %		Modification					Rank	Result Type
							Seq.	Seq.						Score
		803.426	803.422		-0.0035	-4	546	552	NSQDVLK														Mascot
		847.471	847.451		-0.0195	-23	88	95	GCKELGLK														Mascot
		850.384	850.469		0.0857	101	248	254	DDMSARR														Mascot
		868.452	868.43		-0.0222	-26	116	122	SLDYSRK														Mascot
		979.557	979.483		-0.0737	-75	598	606	VHGSPLELK														Mascot
		1019.45	1019.45		-0.0007	-1	163	171	DTDDIESPK														Mascot
		1019.45	1019.45		-0.0007	-1	163	171	DTDDIESPK														Mascot
		1040.48	1040.49		0.0082	8	589	597	SQMFEGVAR								Oxidation (M)[3]						Mascot
		1045.6	1045.5		-0.1038	-99	376	384	RSVSQDLIK														Mascot
		1111.61	1111.59		-0.0219	-20	214	223	QTPSPDVVLR														Mascot
		1165.62	1165.65		0.0285	24	411	419	TYREIVQEK														Mascot
		1473.57	1473.71		0.1436	97	1062	1073	NGLLNCNDCYMR								Nitrosyl (C)[6,9]						Mascot
		1642.83	1642.67		-0.162	-99	780	791	WQQEQERLLQER														Mascot
		1659.76	1659.78		0.0143	9	136	151	AANSCTSYSGTTLNLK								Nitrosyl (C)[5]						Mascot
		1932.01	1931.86		-0.1462	-76	696	712	KPENEMSGKVELVLSQK								Oxidation (M)[6]						Mascot
		2088.04	2087.97		-0.0705	-34	650	668	GNIELASSEPQHFTTTVT														Mascot
									R
		2088.04	2087.97		-0.0705	-34	650	668	GNIELASSEPQHFTTTVT				7		0								Mascot
									R
		2279.12	2279		-0.1148	-50	96	115	ESQLFDPSDLQDTSNRV														Mascot
									TVK
		2465.42	2465.17		-0.25	-101	46	68	TGLENGILLCELLNAIKPG								Nitrosyl (C)[10]						Mascot
									LVKK
		2465.42	2465.17		-0.25	-101	46	68	TGLENGILLCELLNAIKPG								Nitrosyl (C)[10]						Mascot
									LVKK
		2493.45	2493.15		-0.2962	-119	46	68	TGLENGILLCELLNAIKPG								Carbamidomethyl (C)[10]						Mascot
									LVKK
	5	Transport and Golgi organization protein 6 homolog						TNG6_HUMAN		120671	5.75		16		36		0
		OS=Homo sapiens OX=9606 GN=TANGO6 PE=1
		SV=2
		Peptide Information
		Calc. Mass		Obsrv. Mass	± da	± ppm	Start	End	Sequence					Ion	C. I. %		Modification					Rank	Result Type
							Seq.	Seq.						Score
		803.444	803.422		-0.0221	-28	936	942	VGEVLMR														Mascot
		810.371	810.475		0.1039	128	291	296	TQMRCR								Oxidation (M)[3]						Mascot
		847.471	847.451		-0.0195	-23	349	355	KCDLIAK								Carbamidomethyl (C)[2]						Mascot
		864.413	864.452		0.0387	45	872	878	ALEMQEK								Oxidation (M)[4]						Mascot
		870.45	870.481		0.031	36	194	200	RLYTSCK														Mascot
		870.45	870.481		0.031	36	194	200	RLYTSCK														Mascot
		882.403	882.492		0.0894	101	453	459	CIEDVFK								Nitrosyl (C)[1]						Mascot
		953.603	953.421		-0.1822	-191	720	727	QLLPLLEK														Mascot
		1001.51	1001.45		-0.0623	-62	295	302	CRAPAWLR								Nitrosyl (C)[1]						Mascot
		1019.57	1019.45		-0.1224	-120	388	395	LTARQFQR														Mascot
		1019.57	1019.45		-0.1224	-120	388	395	LTARQFQR														Mascot
		1155.58	1155.61		0.0259	22	946	955	ALGDMVSKYR								Oxidation (M)[5]						Mascot
		1171.7	1171.56		-0.142	-121	936	945	VGEVLMRIVR														Mascot
		1462.78	1462.71		-0.0685	-47	913	925	ILPDLLAQYDSSK														Mascot
		1874.91	1874.85		-0.0624	-33	373	387	DICPQVLDLFHFQDK								Carbamidomethyl (C)[3]						Mascot
		1914.09	1913.72		-0.3691	-193	498	513	SLCQEILLWILGKLER														Mascot
		2211.04	2210.98		-0.0542	-25	173	193	TEFGAVVQDVVCFDAAP														Mascot
									DATR
		2493.24	2493.15		-0.0891	-36	746	769	ITISTHGAFATEAVSMAA								Oxidation (M)[16]						Mascot
									QSTLNR
	6	Protein phosphatase 1 regulatory subunit 3B OS=Homo						PPR3B_HUMAN		32674	5.87		10		35		0
		sapiens OX=9606 GN=PPP1R3B PE=1 SV=1
		Peptide Information
		Calc. Mass		Obsrv. Mass	± da	± ppm	Start	End	Sequence					Ion	C. I. %		Modification					Rank	Result Type
							Seq.	Seq.						Score
		842.546	842.458		-0.0874	-104	232	238	IIRAELK														Mascot
		884.374	884.453		0.0787	89	182	189	DTYAGSDR														Mascot
		996.482	996.517		0.0353	35	2	9	MAVDIEYR														Mascot
		1111.5	1111.59		0.0864	78	10	18	YNCMAPSLR								Carbamidomethyl (C)[3]						Mascot
		1197.61	1197.57		-0.0425	-35	162	170	IRMTFDTWK														Mascot
		1197.61	1197.57		-0.0425	-35	162	170	IRMTFDTWK														Mascot
		1642.77	1642.67		-0.1	-61	128	141	LQADHVCLENCVLK								Nitrosyl (C)[7,11]						Mascot
		1883.92	1883.78		-0.1453	-77	126	141	NRLQADHVCLENCVLK								Nitrosyl (C)[9]						Mascot
		1913.92	1913.72		-0.2018	-105	128	143	LQADHVCLENCVLKDK								Carbamidomethyl (C)[7], Nitrosyl (C)[11]						Mascot
		2210.97	2210.98		0.0142	6	1	18	MMAVDIEYRYNCMAPSL								Oxidation (M)[1,2,13]						Mascot
									R
		2304.99	2305		0.0088	4	164	181	MTFDTWKSYTDFPCQYV								Nitrosyl (C)[14], Oxidation (M)[1]						Mascot
									K
	7	Protein FAM83G OS=Homo sapiens OX=9606						FA83G_HUMAN		90778.7	5.97		14		34		0
		GN=FAM83G PE=1 SV=2
		Peptide Information
		Calc. Mass		Obsrv. Mass	± da	± ppm	Start	End	Sequence					Ion	C. I. %		Modification					Rank	Result Type
							Seq.	Seq.						Score
		842.416	842.458		0.0429	51	712	719	DGFPGPPR														Mascot
		862.514	862.464		-0.0501	-58	250	257	FKGALAQK														Mascot
		933.519	933.453		-0.0653	-70	167	174	KMISQAQK														Mascot
		1019.54	1019.45		-0.0847	-83	363	371	ISSEKQEAK														Mascot
		1019.54	1019.45		-0.0847	-83	363	371	ISSEKQEAK														Mascot
		1040.61	1040.49		-0.1188	-114	509	518	TVPVADVLAR														Mascot
		1111.68	1111.59		-0.0946	-85	368	377	QEAKKPLGLK														Mascot
		1155.51	1155.61		0.1011	87	214	221	YFLHMCER								Carbamidomethyl (C)[6]						Mascot
		1171.5	1171.56		0.0537	46	214	221	YFLHMCER								Carbamidomethyl (C)[6], Oxidation (M)[5]						Mascot
		1197.63	1197.57		-0.0602	-50	42	51	GRDAFYEVLK														Mascot
		1197.63	1197.57		-0.0602	-50	42	51	GRDAFYEVLK														Mascot
		1642.84	1642.67		-0.1732	-105	633	647	HSEQVANGPTPPPRR														Mascot
		1659.8	1659.78		-0.0227	-14	775	789	ATEEHPSPFGIPYSK														Mascot
		1874.93	1874.85		-0.0798	-43	175	190	VIAVVMDMFTDVDIFK								Oxidation (M)[6,8]						Mascot
		1931.88	1931.86		-0.0173	-9	2	17	AFSQVQCLDDNHVNWR														Mascot
		2465.26	2465.17		-0.0906	-37	299	319	QFQELYLMSHSVSLKGIP														Mascot
									MEK
		2465.26	2465.17		-0.0906	-37	299	319	QFQELYLMSHSVSLKGIP														Mascot
									MEK
		2557.26	2557.14		-0.1189	-46	201	221	VAVYIIVDESNVKYFLHM								Nitrosyl (C)[19]						Mascot
									CER
	8	DNA-dependent protein kinase catalytic subunit						PRKDC_HUMAN		468788	6.75		37		34		0
		OS=Homo sapiens OX=9606 GN=PRKDC PE=1 SV=3
		Peptide Information
		Calc. Mass		Obsrv. Mass	± da	± ppm	Start	End	Sequence					Ion	C. I. %		Modification					Rank	Result Type
							Seq.	Seq.						Score
		803.401	803.422		0.0217	27	3456	3462	LNSNEAR														Mascot
		810.429	810.475		0.0457	56	4044	4049	ICYAKR								Carbamidomethyl (C)[2]						Mascot
		840.461	840.48		0.0185	22	3632	3638	FIQTFGK														Mascot
		840.461	840.48		0.0185	22	3632	3638	FIQTFGK														Mascot
		862.514	862.464		-0.0501	-58	3553	3559	EFVARIK														Mascot
		864.392	864.452		0.0598	69	3834	3840	APPCEYK								Carbamidomethyl (C)[4]						Mascot
		868.384	868.43		0.0464	53	453	459	MQLVCCR								Oxidation (M)[1]						Mascot
		870.384	870.481		0.0972	112	2963	2970	SDYSEAAK														Mascot
		870.468	870.481		0.0132	15	3261	3267	ELHKESK														Mascot
		882.45	882.492		0.0418	47	4042	4048	QKICYAK								Nitrosyl (C)[4]						Mascot
		884.556	884.453		-0.1032	-117	3468	3474	LLQIIER														Mascot
		890.476	890.423		-0.0531	-60	1448	1456	LAAVVSACK								Nitrosyl (C)[8]						Mascot
		891.395	891.459		0.0633	71	3587	3593	DWSNDVR														Mascot
		933.515	933.453		-0.0618	-66	265	273	YAVPSAGLR														Mascot
		935.466	935.491		0.0253	27	2240	2246	TLVECWK								Carbamidomethyl (C)[5]						Mascot
		953.426	953.421		-0.0049	-5	1312	1321	CFGTGAAGNR														Mascot
		979.484	979.483		-0.001	-1	2260	2268	FSGKDPNSK														Mascot
		996.518	996.517		-0.001	-1	1876	1883	ILDVMYSR														Mascot
		1001.63	1001.45		-0.178	-178	964	971	RTFPVLLR														Mascot
		1019.52	1019.45		-0.0669	-66	80	87	ECREEILK														Mascot
		1019.52	1019.45		-0.0669	-66	80	87	ECREEILK														Mascot
		1023.55	1023.54		-0.0183	-18	2434	2441	VCLDIIYK								Carbamidomethyl (C)[2]						Mascot
		1045.46	1045.5		0.0343	33	109	117	NTCTSVYTK								Nitrosyl (C)[3]						Mascot
		1243.64	1243.6		-0.0362	-29	3187	3196	CFFLSKIEEK														Mascot
		1359.61	1359.61		0.0019	1	3850	3860	HDVGAYMLMYK								Oxidation (M)[7,9]						Mascot
		1359.69	1359.61		-0.0852	-63	3632	3642	FIQTFGKEFDK														Mascot
		1473.73	1473.71		-0.019	-13	2405	2416	VEGMTELYFQLK								Oxidation (M)[4]						Mascot
		1586.78	1586.68		-0.0992	-63	322	335	QVSNMVAKNAEMHK														Mascot
		1787.85	1787.86		0.0189	11	380	393	DVDFMYVELIQRCK								Nitrosyl (C)[13]						Mascot
		1811.95	1811.79		-0.1549	-85	3886	3901	AFVRMSTSPEAFLALR								Oxidation (M)[5]						Mascot
		1821.85	1821.8		-0.0493	-27	3218	3232	MEVQEQEEDISSLIR								Oxidation (M)[1]						Mascot
		1875.85	1875.82		-0.0323	-17	1120	1136	SLGTIQQCCDAIDHLCR														Mascot
		1883.88	1883.78		-0.1017	-54	2240	2254	TLVECWKDCLSIPYR								Nitrosyl (C)[5,9]						Mascot
		1913.9	1913.72		-0.1772	-93	3268	3282	TRDDWLVSWVQSYCR														Mascot
		2003.07	2002.94		-0.1323	-66	965	981	TFPVLLRLACDVDQVTR								Carbamidomethyl (C)[10]						Mascot
		2087.98	2087.97		-0.0198	-9	1490	1508	GIAPGDERQCLPSLDLSC								Carbamidomethyl (C)[10], Nitrosyl (C)[18]						Mascot
									K
		2087.98	2087.97		-0.0198	-9	1490	1508	GIAPGDERQCLPSLDLSC								Carbamidomethyl (C)[10], Nitrosyl (C)[18]						Mascot
									K
		2210.98	2210.98		-0.0002	0	3673	3691	DSKPPGNLKECSPWMSD								Nitrosyl (C)[11], Oxidation (M)[15]						Mascot
									FK
		2232.99	2232.94		-0.0454	-20	1918	1936	LCYDAFTENMAGENQLL								Oxidation (M)[10]						Mascot
									ER
		2465.11	2465.17		0.0556	23	2971	2991	QYDEALNKQDWVDGEPT														Mascot
									EAEK
		2465.11	2465.17		0.0556	23	2971	2991	QYDEALNKQDWVDGEPT														Mascot
									EAEK
	9	Cytochrome b-c1 complex subunit 9 OS=Homo sapiens						QCR9_HUMAN		7303.8	9.45		4		33		0
		OX=9606 GN=UQCR10 PE=1 SV=3
		Peptide Information
		Calc. Mass		Obsrv. Mass	± da	± ppm	Start	End	Sequence					Ion	C. I. %		Modification					Rank	Result Type
							Seq.	Seq.						Score
		824.514	824.464		-0.0503	-61	52	57	LWKHIK														Mascot
		1067.64	1067.52		-0.1155	-108	10	17	LYSLLFRR														Mascot
		1932.03	1931.86		-0.1655	-86	18	34	TSTFALTIIVGVMFFER														Mascot
		2088.13	2087.97		-0.166	-79	17	34	RTSTFALTIIVGVMFFER														Mascot
		2088.13	2087.97		-0.166	-79	17	34	RTSTFALTIIVGVMFFER				3		0								Mascot
	10	Rho-associated protein kinase 2 OS=Homo sapiens						ROCK2_HUMAN		160799	5.75		22		32		0
		OX=9606 GN=ROCK2 PE=1 SV=4
		Peptide Information
		Calc. Mass		Obsrv. Mass	± da	± ppm	Start	End	Sequence					Ion	C. I. %		Modification					Rank	Result Type
							Seq.	Seq.						Score
		803.42	803.422		0.0024	3	350	355	QHPFFK														Mascot
		842.546	842.458		-0.0874	-104	29	35	KLEALIR														Mascot
		850.39	850.469		0.0791	93	573	580	TESDTAAR														Mascot
		856.561	856.474		-0.0875	-102	657	664	NGKILLAK														Mascot
		862.445	862.464		0.0193	22	1038	1044	LAEIMNR								Oxidation (M)[5]						Mascot
		864.436	864.452		0.0163	19	470	476	CKSVNTR								Carbamidomethyl (C)[1]						Mascot
		868.428	868.43		0.0021	2	1296	1302	CHIKCHK														Mascot
		891.46	891.459		-0.0017	-2	606	613	NCLLETAK														Mascot
		935.443	935.491		0.048	51	430	437	ETDSIQSR														Mascot
		1001.44	1001.45		0.0044	4	230	238	LADFGTCMK								Oxidation (M)[8]						Mascot
		1019.51	1019.45		-0.0557	-55	648	656	ICGLEEDLK														Mascot
		1019.51	1019.45		-0.0557	-55	648	656	ICGLEEDLK														Mascot
		1045.53	1045.5		-0.031	-30	901	908	KQELQDER														Mascot
		1067.45	1067.52		0.0709	66	761	769	CSLLDCDLK								Nitrosyl (C)[1,6]						Mascot
		1155.73	1155.61		-0.1262	-109	660	669	ILLAKVELEK														Mascot
		1165.6	1165.65		0.0463	40	327	336	NLICAFLTDR														Mascot
		1586.76	1586.68		-0.0781	-49	225	238	HGHLKLADFGTCMK								Nitrosyl (C)[12]						Mascot
		1642.8	1642.67		-0.1364	-83	826	838	QLKQENNHLMEMK														Mascot
		1821.87	1821.8		-0.0646	-35	449	463	LYTLEEHLSNEMQAK								Oxidation (M)[12]						Mascot
		1859.98	1859.79		-0.194	-104	214	229	DVKPDNMLLDKHGHLK														Mascot
		1859.98	1859.79		-0.194	-104	214	229	DVKPDNMLLDKHGHLK														Mascot
		1875.97	1875.82		-0.1557	-83	214	229	DVKPDNMLLDKHGHLK								Oxidation (M)[7]						Mascot
		2233.06	2232.94		-0.1147	-51	1241	1259	EQEFPVEPVGEKSNYICH														Mascot
									K
		2279.06	2279		-0.0567	-25	418	437	ENLLLSDSPSCRETDSIQ								Nitrosyl (C)[11]						Mascot
									SR
		2493.2	2493.15		-0.0462	-19	1	26	MSRPPPTGKMPGAPETA														Mascot
									PGDGAGASR
Gel Idx/Pos			30/B3						Instr./Gel Origin			BA2060/200827A							Process Status		Analysis Succeeded
Plate [#] Name			[1] 31465						Instrument Sample Name										Spectra		11
Rank		Protein Name						Accession No.		Protein MW	Protein		Pep.		Protein		Protein	Total Ion	Total Ion
											PI		Count		Score		Score	Score	C. I. %
																	C. I. %
	1	Alpha-enolase OS=Homo sapiens OX=9606 GN=ENO1						ENOA_HUMAN		47139.3	7.01		23		819		100	663	100
		PE=1 SV=2
		Peptide Information
		Calc. Mass		Obsrv. Mass	± da	± ppm	Start	End	Sequence					Ion	C. I. %		Modification					Rank	Result Type
							Seq.	Seq.						Score
		806.452	806.428		-0.0237	-29	407	412	YNQLLR				46		99.59								Mascot
		806.452	806.428		-0.0237	-29	407	412	YNQLLR														Mascot
		885.45	885.456		0.0057	6	57	64	YMGKGVSK								Oxidation (M)[2]						Mascot
		959.542	959.512		-0.0301	-31	427	434	NFRNPLAK														Mascot
		1143.62	1143.57		-0.0482	-42	184	193	IGAEVYHNLK														Mascot
		1406.72	1406.65		-0.0617	-44	16	28	GNPTVEVDLFTSK														Mascot
		1425.73	1425.66		-0.0628	-44	270	281	YISPDQLADLYK														Mascot
		1425.73	1425.66		-0.0628	-44	270	281	YISPDQLADLYK				58		99.972								Mascot
		1492.72	1492.74		0.0128	9	331	343	AVNEKSCNCLLLK								Nitrosyl (C)[7,9]						Mascot
		1492.72	1492.74		0.0128	9	331	343	AVNEKSCNCLLLK								Nitrosyl (C)[7,9]						Mascot
		1492.72	1493		0.2786	187	331	343	AVNEKSCNCLLLK								Nitrosyl (C)[7,9]						Mascot
		1525.77	1525.72		-0.0542	-36	359	372	LAQANGWGVMVSHR														Mascot
		1527.7	1527.71		0.0058	4	93	105	LMIEMDGTENKSK								Oxidation (M)[2,5]						Mascot
		1540.78	1540.72		-0.0627	-41	240	253	VVIGMDVAASEFFR														Mascot
		1540.78	1540.72		-0.0627	-41	240	253	VVIGMDVAASEFFR				118		100								Mascot
		1554.71	1554.65		-0.0573	-37	257	269	YDLDFKSPDDPSR														Mascot
		1556.78	1556.71		-0.0721	-46	240	253	VVIGMDVAASEFFR								Oxidation (M)[5]						Mascot
		1633.82	1633.75		-0.0712	-44	344	358	VNQIGSVTESLQACK								Carbamidomethyl (C)[14]						Mascot
		1804.94	1804.88		-0.066	-37	33	50	AAVPSGASTGIYEALELR				176		100								Mascot
		1804.94	1804.88		-0.066	-37	33	50	AAVPSGASTGIYEALELR														Mascot
		1907.99	1907.92		-0.07	-37	163	179	LAMQEFMILPVGAANFR				135		100								Mascot
		1907.99	1907.92		-0.07	-37	163	179	LAMQEFMILPVGAANFR														Mascot
		1923.98	1923.91		-0.0678	-35	163	179	LAMQEFMILPVGAANFR								Oxidation (M)[3]						Mascot
		1939.98	1939.9		-0.0759	-39	163	179	LAMQEFMILPVGAANFR								Oxidation (M)[3,7]						Mascot
		1960.92	1960.84		-0.0801	-41	203	221	DATNVGDEGGFAPNILEN														Mascot
									K
		2033.05	2032.98		-0.0743	-37	307	326	FTASAGIQVVGDDLTVTN														Mascot
									PK
		2176.07	2176.01		-0.0674	-31	234	253	AGYTDKVVIGMDVAASEF				126		100								Mascot
									FR
		2176.07	2176.01		-0.0674	-31	234	253	AGYTDKVVIGMDVAASEF														Mascot
									FR
		2189.16	2189.09		-0.0674	-31	307	327	FTASAGIQVVGDDLTVTN														Mascot
									PKR
		2192.07	2192.02		-0.0491	-22	234	253	AGYTDKVVIGMDVAASEF								Oxidation (M)[11]						Mascot
									FR
		2277.14	2277.06		-0.0708	-31	33	54	AAVPSGASTGIYEALELR														Mascot
									DNDK
		2277.14	2277.06		-0.0708	-31	33	54	AAVPSGASTGIYEALELR				5		0								Mascot
									DNDK
		2353.16	2353.09		-0.072	-31	373	394	SGETEDTFIADLVVGLCT								Carbamidomethyl (C)[17]						Mascot
									GQIK
		2510.11	2510.05		-0.0688	-27	286	306	DYPVVSIEDPFDQDDWG														Mascot
									AWQK
		2743.38	2743.31		-0.0693	-25	203	228	DATNVGDEGGFAPNILEN														Mascot
									KEGLELLK
		3011.57	3011.51		-0.0603	-20	133	162	HIADLAGNSEVILPVPAFN														Mascot
									VINGGSHAGNK
	2	Beta-enolase OS=Homo sapiens OX=9606 GN=ENO3						ENOB_HUMAN		46957.3	7.59		8		196		100	176	100
		PE=1 SV=5
		Peptide Information
		Calc. Mass		Obsrv. Mass	± da	± ppm	Start	End	Sequence					Ion	C. I. %		Modification					Rank	Result Type
							Seq.	Seq.						Score
		1045.59	1045.53		-0.0573	-55	81	89	KLSVVDQEK														Mascot
		1527.74	1527.71		-0.0273	-18	93	105	FMIELDGTENKSK								Oxidation (M)[2]						Mascot
		1556.78	1556.71		-0.0721	-46	240	253	VVIGMDVAASEFYR														Mascot
		1633.82	1633.75		-0.0712	-44	344	358	VNQIGSVTESIQACK								Carbamidomethyl (C)[14]						Mascot
		1638.8	1638.8		-0.0062	-4	90	103	VDKFMIELDGTENK														Mascot
		1804.94	1804.88		-0.066	-37	33	50	AAVPSGASTGIYEALELR				176		100								Mascot
		1804.94	1804.88		-0.066	-37	33	50	AAVPSGASTGIYEALELR														Mascot
		2353.16	2353.09		-0.072	-31	373	394	SGETEDTFIADLVVGLCT								Carbamidomethyl (C)[17]						Mascot
									GQIK
		2743.34	2743.31		-0.0329	-12	203	228	DATNVGDEGGFAPNILEN														Mascot
									NEALELLK
	3	Gamma-enolase OS=Homo sapiens OX=9606						ENOG_HUMAN		47239	4.91		5		185		100	176	100
		GN=ENO2 PE=1 SV=3
		Peptide Information
		Calc. Mass		Obsrv. Mass	± da	± ppm	Start	End	Sequence					Ion	C. I. %		Modification					Rank	Result Type
							Seq.	Seq.						Score
		1406.72	1406.65		-0.0617	-44	16	28	GNPTVEVDLYTAK														Mascot
		1527.89	1527.71		-0.1806	-118	184	197	LGAEVYHTLKGVIK														Mascot
		1540.73	1540.72		-0.0077	-5	257	269	YDLDFKSPTDPSR														Mascot
		1540.73	1540.72		-0.0077	-5	257	269	YDLDFKSPTDPSR														Mascot
		1804.94	1804.88		-0.066	-37	33	50	AAVPSGASTGIYEALELR				176		100								Mascot
		1804.94	1804.88		-0.066	-37	33	50	AAVPSGASTGIYEALELR														Mascot
		2353.16	2353.09		-0.072	-31	373	394	SGETEDTFIADLVVGLCT								Carbamidomethyl (C)[17]						Mascot
									GQIK
	4	Syntaxin-binding protein 3 OS=Homo sapiens OX=9606						STXB3_HUMAN		67720.8	7.98		12		50		81.039	20	0
		GN=STXBP3 PE=1 SV=2
		Peptide Information
		Calc. Mass		Obsrv. Mass	± da	± ppm	Start	End	Sequence					Ion	C. I. %		Modification					Rank	Result Type
							Seq.	Seq.						Score
		831.429	831.434		0.0049	6	334	339	MPHFRK								Oxidation (M)[1]						Mascot
		870.45	870.514		0.0639	73	1	8	MAPPVAER				9		0								Mascot
		870.45	870.514		0.0639	73	1	8	MAPPVAER														Mascot
		959.516	959.512		-0.0036	-4	198	206	SKPLDNASK														Mascot
		1143.5	1143.57		0.0714	62	398	406	NHDNCDKIR								Nitrosyl (C)[5]						Mascot
		1425.65	1425.66		0.0166	12	87	98	SVDCFLHDFASK								Carbamidomethyl (C)[4]						Mascot
		1425.65	1425.66		0.0166	12	87	98	SVDCFLHDFASK				3		0		Carbamidomethyl (C)[4]						Mascot
		1527.82	1527.71		-0.1153	-75	74	86	QMKALYFITPTSK														Mascot
		1540.9	1540.72		-0.1757	-114	294	306	HRHIAVVLEEIPK														Mascot
		1540.9	1540.72		-0.1757	-114	294	306	HRHIAVVLEEIPK				20		0								Mascot
		1826.84	1826.81		-0.0266	-15	87	102	SVDCFLHDFASKSENK														Mascot
		1939.99	1939.9		-0.0903	-47	464	479	SAEETFQLSRWTPFIK														Mascot
		2283.12	2283.11		-0.0071	-3	105	123	AAYIYFTDFCPDNLFNKIK														Mascot
		2743.34	2743.31		-0.0259	-9	44	67	LLASCCKMTDLLEEGITV								Nitrosyl (C)[5,6]						Mascot
									VENIYK
		3012.41	3012.5		0.0935	31	171	197	DAIMETMADQIVTVCATL								Nitrosyl (C)[15]						Mascot
									DENPGVRYK
	5	Mediator of RNA polymerase II transcription subunit 14						MED14_HUMAN		160504	8.97		8		45		37.214	37	96.504
		OS=Homo sapiens OX=9606 GN=MED14 PE=1 SV=2
		Peptide Information
		Calc. Mass		Obsrv. Mass	± da	± ppm	Start	End	Sequence					Ion	C. I. %		Modification					Rank	Result Type
							Seq.	Seq.						Score
		806.419	806.428		0.0092	11	1244	1250	TDALKCR				37		96.504								Mascot
		806.419	806.428		0.0092	11	1244	1250	TDALKCR														Mascot
		842.452	842.483		0.0316	38	802	807	VYNYRK														Mascot
		1540.91	1540.72		-0.1857	-121	1251	1264	VALSPKTNQTLQLK														Mascot
		1540.91	1540.72		-0.1857	-121	1251	1264	VALSPKTNQTLQLK														Mascot
		1638.68	1638.8		0.116	71	920	931	NMYCIDIYCRSR								Carbamidomethyl (C)[4], Nitrosyl (C)[9],						Mascot
																	Oxidation (M)[2]
		1805.04	1804.88		-0.1614	-89	186	200	IEKQATLHQLNQILR				8		0								Mascot
		1805.04	1804.88		-0.1614	-89	186	200	IEKQATLHQLNQILR														Mascot
		1910.87	1910.93		0.0564	30	916	929	LAFRNMYCIDIYCR								Carbamidomethyl (C)[8,13], Oxidation (M)[6]						Mascot
		2705.4	2705.09		-0.302	-112	579	601	EDSPAMALLLQQFKENIQ														Mascot
									DLVFR
		3012.53	3012.5		-0.0235	-8	115	141	CAMISSFLDQQAILFVDT								Carbamidomethyl (C)[1]						Mascot
									ADRLASLAR
	6	Trimethyllysine dioxygenase, mitochondrial OS=Homo						TMLH_HUMAN		49486.1	7.64		6		42		0	28	74.259
		sapiens OX=9606 GN=TMLHE PE=1 SV=1
		Peptide Information
		Calc. Mass		Obsrv. Mass	± da	± ppm	Start	End	Sequence					Ion	C. I. %		Modification					Rank	Result Type
							Seq.	Seq.						Score
		806.477	806.428		-0.0489	-61	327	332	ELYLIR				28		74.259								Mascot
		806.477	806.428		-0.0489	-61	327	332	ELYLIR														Mascot
		870.414	870.514		0.1002	115	64	70	YANTVMR								Oxidation (M)[6]						Mascot
		870.414	870.514		0.1002	115	64	70	YANTVMR								Oxidation (M)[6]						Mascot
		1494.73	1494.71		-0.0179	-12	387	398	VLHGRECFTGYR								Carbamidomethyl (C)[7]						Mascot
		1638.81	1638.8		-0.0089	-5	1	12	MWYHRLSHLHSR								Oxidation (M)[1]						Mascot
		1860.03	1859.93		-0.0945	-51	94	110	SLDTASVDLCIKPKTIR														Mascot
		1860.03	1859.93		-0.0945	-51	94	110	SLDTASVDLCIKPKTIR														Mascot
		1860.03	1860.27		0.2435	131	94	110	SLDTASVDLCIKPKTIR														Mascot
		2211.25	2211.03		-0.2205	-100	13	32	LQDLLKGGVIYPALPQPN														Mascot
									FK
	7	Platelet-derived growth factor C OS=Homo sapiens						PDGFC_HUMAN		39004.5	5.77		5		40		0	28	69.826
		OX=9606 GN=PDGFC PE=1 SV=2
		Peptide Information
		Calc. Mass		Obsrv. Mass	± da	± ppm	Start	End	Sequence					Ion	C. I. %		Modification					Rank	Result Type
							Seq.	Seq.						Score
		806.404	806.428		0.0239	30	202	207	YLEPER				28		69.826								Mascot
		806.404	806.428		0.0239	30	202	207	YLEPER														Mascot
		856.511	856.501		-0.0102	-12	137	143	GNQIRIR														Mascot
		1492.79	1492.74		-0.0495	-33	266	278	TDTIFWPGCLLVK														Mascot
		1492.79	1492.74		-0.0495	-33	266	278	TDTIFWPGCLLVK														Mascot
		1492.79	1493		0.2163	145	266	278	TDTIFWPGCLLVK														Mascot
		2277.19	2277.06		-0.1258	-55	235	253	VVDLNLLTEEVRLYSCTP								Carbamidomethyl (C)[16]						Mascot
									R
		2277.19	2277.06		-0.1258	-55	235	253	VVDLNLLTEEVRLYSCTP								Carbamidomethyl (C)[16]						Mascot
									R
		2743.04	2743.31		0.27	98	280	303	CGGNCACCLHNCNECQ								Carbamidomethyl (C)[1,5,7], Nitrosyl						Mascot
									CVPSKVTK								(C)[8,12]
	8	Leucine-rich repeat and coiled-coil domain-containing						LRCC1_HUMAN		119522	5.62		10		40		0	28	74.259
		protein 1 OS=Homo sapiens OX=9606 GN=LRRCC1 P
		Peptide Information
		Calc. Mass		Obsrv. Mass	± da	± ppm	Start	End	Sequence					Ion	C. I. %		Modification					Rank	Result Type
							Seq.	Seq.						Score
		806.477	806.428		-0.0489	-61	559	564	EIYLLR				28		74.259								Mascot
		806.477	806.428		-0.0489	-61	559	564	EIYLLR														Mascot
		882.406	882.521		0.1154	131	691	697	DLTCMVK								Carbamidomethyl (C)[4], Oxidation (M)[5]						Mascot
		1425.63	1425.66		0.0285	20	999	1009	EMRELLEETCK								Nitrosyl (C)[10], Oxidation (M)[2]						Mascot
		1425.63	1425.66		0.0285	20	999	1009	EMRELLEETCK								Nitrosyl (C)[10], Oxidation (M)[2]						Mascot
		1492.79	1492.74		-0.0489	-33	89	101	LCTLNLSCNLITK								Carbamidomethyl (C)[2]						Mascot
		1492.79	1492.74		-0.0489	-33	89	101	LCTLNLSCNLITK								Carbamidomethyl (C)[2]						Mascot
		1492.79	1493		0.2169	145	89	101	LCTLNLSCNLITK								Carbamidomethyl (C)[2]						Mascot
		1508.76	1508.72		-0.0379	-25	659	672	DGFENVATELAKSK														Mascot
		1542.85	1542.72		-0.1251	-81	545	558	LIQEVELKASAADR														Mascot
		1633.74	1633.75		0.0116	7	171	184	DGDDNPVCRLPGYR								Carbamidomethyl (C)[8]						Mascot
		1805	1804.88		-0.125	-69	570	584	EREQAQQLHQLLALK														Mascot
		1805	1804.88		-0.125	-69	570	584	EREQAQQLHQLLALK														Mascot
		1910.95	1910.93		-0.0219	-11	654	670	FQDVKDGFENVATELAK														Mascot
		2353.14	2353.09		-0.0542	-23	387	407	ELYVSSSLANCPMLQES														Mascot
									EKPK
	9	Poly [ADP-ribose] polymerase 12 OS=Homo sapiens						PAR12_HUMAN		79013.1	8.84		11		37		0
		OX=9606 GN=PARP12 PE=1 SV=1
		Peptide Information
		Calc. Mass		Obsrv. Mass	± da	± ppm	Start	End	Sequence					Ion	C. I. %		Modification					Rank	Result Type
							Seq.	Seq.						Score
		864.436	864.467		0.0307	36	301	306	WQFLDR														Mascot
		870.443	870.514		0.0713	82	55	64	AGGAAAAPER				8		0								Mascot
		870.443	870.514		0.0713	82	55	64	AGGAAAAPER														Mascot
		1143.63	1143.57		-0.0596	-52	630	640	GNASFVRPPAK														Mascot
		1406.62	1406.65		0.0362	26	198	209	SHDFSNSENLEK														Mascot
		1540.85	1540.72		-0.1321	-86	520	531	TLPFYFVQKIER														Mascot
		1540.85	1540.72		-0.1321	-86	520	531	TLPFYFVQKIER				11		0								Mascot
		1554.86	1554.65		-0.2141	-138	243	256	VPPLFVPQGTSERK														Mascot
		1562.72	1562.71		-0.0142	-9	197	209	RSHDFSNSENLEK														Mascot
		1638.78	1638.8		0.0215	13	178	190	LHICQYFLQGECK								Carbamidomethyl (C)[4]						Mascot
		1804.94	1804.88		-0.0603	-33	532	545	VQNLALWEVYQWQK														Mascot
		1804.94	1804.88		-0.0603	-33	532	545	VQNLALWEVYQWQK														Mascot
		1859.85	1859.93		0.0855	46	594	609	GSYFARDAAYSHHYSK														Mascot
		1859.85	1859.93		0.0855	46	594	609	GSYFARDAAYSHHYSK														Mascot
		2192.06	2192.02		-0.0432	-20	77	96	AHQGSKPGCVGLCAQLH								Carbamidomethyl (C)[9,13]						Mascot
									LCR
	10	Zinc finger protein basonuclin-1 OS=Homo sapiens						BNC1_HUMAN		110902	7		16		36		0
		OX=9606 GN=BNC1 PE=1 SV=2
		Peptide Information
		Calc. Mass		Obsrv. Mass	± da	± ppm	Start	End	Sequence					Ion	C. I. %		Modification					Rank	Result Type
							Seq.	Seq.						Score
		806.444	806.428		-0.0159	-20	539	545	KSSMPIK				10		0		Oxidation (M)[4]						Mascot
		806.444	806.428		-0.0159	-20	539	545	KSSMPIK								Oxidation (M)[4]						Mascot
		856.369	856.501		0.1318	154	720	726	FQCDICK														Mascot
		870.577	870.514		-0.0631	-72	108	114	LKILLDR														Mascot
		870.577	870.514		-0.0631	-72	108	114	LKILLDR														Mascot
		882.502	882.521		0.0197	22	4	11	RPPSRGGR														Mascot
		885.359	885.456		0.0962	109	720	726	FQCDICK								Nitrosyl (C)[3]						Mascot
		1143.62	1143.57		-0.053	-46	737	745	IHHKNMHVK														Mascot
		1406.6	1406.65		0.0506	36	302	313	DQCLNCPDAITK								Carbamidomethyl (C)[3], Nitrosyl (C)[6]						Mascot
		1477.68	1477.72		0.0411	28	302	314	DQCLNCPDAITKK								Nitrosyl (C)[3]						Mascot
		1540.74	1540.72		-0.0157	-10	960	973	VPGCNTMFSSVRSR														Mascot
		1540.74	1540.72		-0.0157	-10	960	973	VPGCNTMFSSVRSR														Mascot
		1554.7	1554.65		-0.047	-30	357	369	VFCTACEKTFYDK														Mascot
		1556.73	1556.71		-0.0252	-16	960	973	VPGCNTMFSSVRSR								Oxidation (M)[7]						Mascot
		1562.73	1562.71		-0.0249	-16	302	314	DQCLNCPDAITKK								Carbamidomethyl (C)[3,6]						Mascot
		1633.68	1633.75		0.0734	45	387	400	CTIEGCNMVFSSLR								Nitrosyl (C)[1,6], Oxidation (M)[8]						Mascot
		1859.86	1859.93		0.0753	40	387	402	CTIEGCNMVFSSLRSR								Carbamidomethyl (C)[1]						Mascot
		1859.86	1859.93		0.0753	40	387	402	CTIEGCNMVFSSLRSR				1		0		Carbamidomethyl (C)[6]						Mascot
		1875.85	1875.92		0.0657	35	387	402	CTIEGCNMVFSSLRSR								Carbamidomethyl (C)[1], Oxidation (M)[8]						Mascot
		1896.86	1896.91		0.0501	26	55	70	QCDQCKHGWVAHALSK								Carbamidomethyl (C)[2], Nitrosyl (C)[5]						Mascot
		1910.87	1910.93		0.0605	32	385	400	HKCTIEGCNMVFSSLR								Carbamidomethyl (C)[3], Nitrosyl (C)[8]						Mascot
		1939.81	1939.9		0.0913	47	746	762	EMHTCTVEGCNATFPSR								Carbamidomethyl (C)[5]						Mascot
		2175.93	2176.01		0.0778	36	31	50	MAEAISCTLNCSCQSFKP								Nitrosyl (C)[7,11]						Mascot
									GK
		2175.93	2176.01		0.0778	36	31	50	MAEAISCTLNCSCQSFKP								Nitrosyl (C)[7,11]						Mascot
									GK
		2191.92	2192.02		0.0962	44	31	50	MAEAISCTLNCSCQSFKP								Nitrosyl (C)[7,11], Oxidation (M)[1]						Mascot
									GK
		2211.09	2211.03		-0.0564	-26	915	935	ADQSLASLPSGLPITCHL								Nitrosyl (C)[16]						Mascot
									CQK
		2232.95	2233.04		0.0884	40	31	50	MAEAISCTLNCSCQSFKP								Carbamidomethyl (C)[7], Nitrosyl (C)[11,13]						Mascot
									GK
		2276.98	2277.06		0.0883	39	31	50	MAEAISCTLNCSCQSFKP								Carbamidomethyl (C)[7,11], Nitrosyl (C)[13],						Mascot
									GK								Oxidation (M)[1]
		2276.98	2277.06		0.0883	39	31	50	MAEAISCTLNCSCQSFKP								Carbamidomethyl (C)[7,11], Nitrosyl (C)[13],						Mascot
									GK								Oxidation (M)[1]
Gel Idx/Pos			31/B4						Instr./Gel Origin			BA2060/200827A							Process Status		Analysis Succeeded
Plate [#] Name			[1] 31465						Instrument Sample Name										Spectra		11
Rank		Protein Name						Accession No.		Protein MW	Protein		Pep.		Protein		Protein	Total Ion	Total Ion
											PI		Count		Score		Score	Score	C. I. %
																	C. I. %
	1	Annexin A2 OS=Homo sapiens OX=9606 GN=ANXA2						ANXA2_HUMAN		38579.8	7.57		20		1030		100	902	100
		PE=1 SV=2
		Peptide Information
		Calc. Mass		Obsrv. Mass	± da	± ppm	Start	End	Sequence					Ion	C. I. %		Modification					Rank	Result Type
							Seq.	Seq.						Score
		976.481	976.406		-0.0752	-77	146	152	VYKEMYK								Oxidation (M)[5]						Mascot
		1035.53	1035.49		-0.0401	-39	213	220	WISIMTER				55		99.942								Mascot
		1035.53	1035.49		-0.0401	-39	213	220	WISIMTER														Mascot
		1051.52	1051.49		-0.0358	-34	213	220	WISIMTER								Oxidation (M)[5]						Mascot
		1086.49	1086.45		-0.037	-34	29	37	AYTNFDAER														Mascot
		1111.55	1111.51		-0.0472	-42	69	77	QDIAFAYQR				75		100								Mascot
		1111.55	1111.51		-0.0472	-42	69	77	QDIAFAYQR														Mascot
		1244.62	1244.58		-0.0471	-38	136	145	TNQELQEINR														Mascot
		1244.62	1244.58		-0.0471	-38	136	145	TNQELQEINR				88		100								Mascot
		1421.69	1421.63		-0.0621	-44	314	324	SLYYYIQQDTK														Mascot
		1460.67	1460.61		-0.0583	-40	234	245	SYSPYDMLESIR				97		100								Mascot
		1460.67	1460.61		-0.0583	-40	234	245	SYSPYDMLESIR														Mascot
		1542.85	1542.78		-0.066	-43	50	63	GVDEVTIVNILTNR				116		100								Mascot
		1542.85	1542.78		-0.066	-43	50	63	GVDEVTIVNILTNR														Mascot
		1588.77	1588.71		-0.0612	-39	234	246	SYSPYDMLESIRK				72		99.999								Mascot
		1588.77	1588.71		-0.0612	-39	234	246	SYSPYDMLESIRK														Mascot
		1604.76	1604.7		-0.0663	-41	234	246	SYSPYDMLESIRK								Oxidation (M)[7]						Mascot
		1650.98	1650.9		-0.0778	-47	89	104	SALSGHLETVILGLLK														Mascot
		1771.99	1771.93		-0.0635	-36	48	63	TKGVDEVTIVNILTNR														Mascot
		1777.86	1777.79		-0.0688	-39	120	135	GLGTDEDSLIEIICSR				138		100		Carbamidomethyl (C)[14]						Mascot
		1777.86	1777.79		-0.0688	-39	120	135	GLGTDEDSLIEIICSR								Carbamidomethyl (C)[14]						Mascot
		1811.87	1811.8		-0.0678	-37	153	168	TDLEKDIISDTSGDFR														Mascot
		1844.9	1844.83		-0.0734	-40	11	28	LSLEGDHSTPPSAYGSV														Mascot
									K
		1908.88	1908.81		-0.0681	-36	180	196	AEDGSVIDYELIDQDAR														Mascot
		1908.88	1908.81		-0.0681	-36	180	196	AEDGSVIDYELIDQDAR				151		100								Mascot
		2012.96	2012.89		-0.0683	-34	314	329	SLYYYIQQDTKGDYQK														Mascot
		2064.98	2064.92		-0.0665	-32	179	196	RAEDGSVIDYELIDQDAR														Mascot
		2155.07	2154.99		-0.074	-34	29	47	AYTNFDAERDALNIETAIK														Mascot
		2155.07	2154.99		-0.074	-34	29	47	AYTNFDAERDALNIETAIK				108		100								Mascot
		2211.06	2211.03		-0.0351	-16	116	135	ASMKGLGTDEDSLIEIICS								Carbamidomethyl (C)[18], Oxidation (M)[3]						Mascot
									R
		2838.42	2838.35		-0.0784	-28	250	273	GDLENAFLNLVQCIQNKP								Carbamidomethyl (C)[13]						Mascot
									LYFADR
	2	Putative annexin A2-like protein OS=Homo sapiens						AXA2L_HUMAN		38634.8	6.49		14		627		100	559	100
		OX=9606 GN=ANXA2P2 PE=5 SV=2
		Peptide Information
		Calc. Mass		Obsrv. Mass	± da	± ppm	Start	End	Sequence					Ion	C. I. %		Modification					Rank	Result Type
							Seq.	Seq.						Score
		976.481	976.406		-0.0752	-77	146	152	VYKEMYK								Oxidation (M)[5]						Mascot
		1035.53	1035.49		-0.0401	-39	213	220	WISIMTER				55		99.942								Mascot
		1035.53	1035.49		-0.0401	-39	213	220	WISIMTER														Mascot
		1051.52	1051.49		-0.0358	-34	213	220	WISIMTER								Oxidation (M)[5]						Mascot
		1086.49	1086.45		-0.037	-34	29	37	AYTNFDAER														Mascot
		1244.62	1244.58		-0.0471	-38	136	145	TNQELQEINR														Mascot
		1244.62	1244.58		-0.0471	-38	136	145	TNQELQEINR				88		100								Mascot
		1421.69	1421.63		-0.0621	-44	314	324	SLYYYIQQDTK														Mascot
		1460.67	1460.61		-0.0583	-40	234	245	SYSPYDMLESIR				97		100								Mascot
		1460.67	1460.61		-0.0583	-40	234	245	SYSPYDMLESIR														Mascot
		1588.77	1588.71		-0.0612	-39	234	246	SYSPYDMLESIRK				72		99.999								Mascot
		1588.77	1588.71		-0.0612	-39	234	246	SYSPYDMLESIRK														Mascot
		1604.76	1604.7		-0.0663	-41	234	246	SYSPYDMLESIRK								Oxidation (M)[7]						Mascot
		1650.98	1650.9		-0.0778	-47	89	104	SALSGHLETVILGLLK														Mascot
		1777.86	1777.79		-0.0688	-39	120	135	GLGTDEDSLIEIICSR				138		100		Carbamidomethyl (C)[14]						Mascot
		1777.86	1777.79		-0.0688	-39	120	135	GLGTDEDSLIEIICSR								Carbamidomethyl (C)[14]						Mascot
		1811.87	1811.8		-0.0678	-37	153	168	TDLEKDIISDTSGDFR														Mascot
		1844.9	1844.83		-0.0734	-40	11	28	LSLEGDHSTPPSAYGSV														Mascot
									K
		2012.96	2012.89		-0.0683	-34	314	329	SLYYYIQQDTKGDYQK														Mascot
		2155.07	2154.99		-0.074	-34	29	47	AYTNFDAERDALNIETAIK														Mascot
		2155.07	2154.99		-0.074	-34	29	47	AYTNFDAERDALNIETAIK				108		100								Mascot
		2211.06	2211.03		-0.0351	-16	116	135	ASMKGLGTDEDSLIEIICS								Carbamidomethyl (C)[18], Oxidation (M)[3]						Mascot
									R
	3	10 kDa heat shock protein, mitochondrial OS=Homo						CH10_HUMAN		10924.9	8.89		6		50		80.597
		sapiens OX=9606 GN=HSPE1 PE=1 SV=2
		Peptide Information
		Calc. Mass		Obsrv. Mass	± da	± ppm	Start	End	Sequence					Ion	C. I. %		Modification					Rank	Result Type
							Seq.	Seq.						Score
		1013.56	1013.55		-0.0103	-10	57	66	GGEIQPVSVK														Mascot
		1035.6	1035.49		-0.1095	-106	8	15	KFLPLFDR														Mascot
		1035.6	1035.49		-0.1095	-106	8	15	KFLPLFDR														Mascot
		1094.54	1094.49		-0.0462	-42	93	102	DGDILGKYVD														Mascot
		1094.54	1094.49		-0.0462	-42	93	102	DGDILGKYVD														Mascot
		1244.67	1244.58		-0.0909	-73	29	40	GGIMLPEKSQGK														Mascot
		1244.67	1244.58		-0.0909	-73	29	40	GGIMLPEKSQGK				9		0								Mascot
		1412.77	1412.63		-0.1431	-101	57	70	GGEIQPVSVKVGDK														Mascot
		1475.81	1475.69		-0.1209	-82	67	80	VGDKVLLPEYGGTK														Mascot
	4	Basal body-orientation factor 1 OS=Homo sapiens						BBOF1_HUMAN		61948.5	9.07		4		49		71.955	41	98.425
		OX=9606 GN=BBOF1 PE=2 SV=3
		Peptide Information
		Calc. Mass		Obsrv. Mass	± da	± ppm	Start	End	Sequence					Ion	C. I. %		Modification					Rank	Result Type
							Seq.	Seq.						Score
		864.469	864.46		-0.0088	-10	406	412	IRTFDGR														Mascot
		1244.65	1244.58		-0.0723	-58	162	171	ELDDLKENLR														Mascot
		1244.65	1244.58		-0.0723	-58	162	171	ELDDLKENLR				41		98.425								Mascot
		1556.81	1556.73		-0.0722	-46	74	86	MEKDIMSVLSYLK														Mascot
		1588.8	1588.71		-0.0896	-56	74	86	MEKDIMSVLSYLK								Oxidation (M)[1,6]						Mascot
		1588.8	1588.71		-0.0896	-56	74	86	MEKDIMSVLSYLK								Oxidation (M)[1,6]						Mascot
		2052.02	2051.86		-0.1565	-76	313	330	LQQHAMIENQAGQVEIDK														Mascot
	5	cGMP-specific 3',5'-cyclic phosphodiesterase						PDE5A_HUMAN		99921.1	5.74		11		47		59.462	22	0
		OS=Homo sapiens OX=9606 GN=PDE5A PE=1 SV=2
		Peptide Information
		Calc. Mass		Obsrv. Mass	± da	± ppm	Start	End	Sequence					Ion	C. I. %		Modification					Rank	Result Type
							Seq.	Seq.						Score
		1050.53	1050.52		-0.0143	-14	659	667	GVNNSYIQR														Mascot
		1086.52	1086.45		-0.0694	-64	89	99	ADNSAPGTPTR														Mascot
		1133.61	1133.49		-0.1166	-103	263	272	TQSILCMPIK														Mascot
		1460.7	1460.61		-0.0907	-62	796	807	ELNIEPTDLMNR				9		0		Oxidation (M)[10]						Mascot
		1460.7	1460.61		-0.0907	-62	796	807	ELNIEPTDLMNR								Oxidation (M)[10]						Mascot
		1538.76	1538.68		-0.084	-55	158	171	DISSHLDVTALCHK														Mascot
		1540.81	1540.7		-0.1084	-70	263	275	TQSILCMPIKNHR														Mascot
		1556.8	1556.73		-0.0695	-45	263	275	TQSILCMPIKNHR								Oxidation (M)[7]						Mascot
		1587.92	1587.78		-0.1395	-88	228	243	GIVGHVAALGEPLNIK														Mascot
		1588.8	1588.71		-0.0935	-59	795	807	KELNIEPTDLMNR								Oxidation (M)[11]						Mascot
		1588.94	1588.71		-0.2357	-148	718	731	QAILATDLALYIKR				25		37.142								Mascot
		2064.96	2064.92		-0.0389	-19	433	449	FPWTTENTGNVNQQCIR								Carbamidomethyl (C)[15]						Mascot
		3337.55	3337.68		0.1252	38	487	514	NDEQFLEAFVIFCGLGIQ								Carbamidomethyl (C)[13], Oxidation (M)[22]						Mascot
									NTQMYEAVER
	6	Forkhead box protein N4 OS=Homo sapiens OX=9606						FOXN4_HUMAN		55179.3	5.93		5		46		52.372	37	96.449
		GN=FOXN4 PE=1 SV=2
		Peptide Information
		Calc. Mass		Obsrv. Mass	± da	± ppm	Start	End	Sequence					Ion	C. I. %		Modification					Rank	Result Type
							Seq.	Seq.						Score
		1094.53	1094.49		-0.0357	-33	254	263	VENKMSGSSR														Mascot
		1094.53	1094.49		-0.0357	-33	254	263	VENKMSGSSR														Mascot
		1133.51	1133.49		-0.0252	-22	296	305	SMANPEELDK														Mascot
		1244.69	1244.58		-0.1174	-94	264	274	KGCLWALNLAR														Mascot
		1244.69	1244.58		-0.1174	-94	264	274	KGCLWALNLAR				37		96.449								Mascot
		1650.74	1650.9		0.1644	100	16	29	NSGQNHHPSPQEYR														Mascot
		2155.11	2154.99		-0.1152	-53	190	207	HYPKPIYSYSCLIAMALK								Carbamidomethyl (C)[11]						Mascot
		2155.11	2154.99		-0.1152	-53	190	207	HYPKPIYSYSCLIAMALK								Carbamidomethyl (C)[11]						Mascot
	7	Desmoplakin OS=Homo sapiens OX=9606 GN=DSP						DESP_HUMAN		331569	6.44		26		42		0
		PE=1 SV=3
		Peptide Information
		Calc. Mass		Obsrv. Mass	± da	± ppm	Start	End	Sequence					Ion	C. I. %		Modification					Rank	Result Type
							Seq.	Seq.						Score
		850.442	850.497		0.0555	65	309	315	QEAFSIR														Mascot
		856.435	856.493		0.0584	68	367	373	CIDVHLK								Nitrosyl (C)[1]						Mascot
		976.469	976.406		-0.0638	-65	1229	1236	EDDSKNLR														Mascot
		987.547	987.499		-0.0476	-48	1248	1255	DLKDEIVR														Mascot
		1018.6	1018.47		-0.1299	-128	2318	2326	RGLVGIEFK														Mascot
		1045.56	1045.53		-0.0347	-33	2640	2649	GIVDSITGQR														Mascot
		1051.41	1051.49		0.0775	74	1046	1054	DANSENCNK								Carbamidomethyl (C)[7]						Mascot
		1093.53	1093.56		0.0285	26	908	916	RQDSLESMK														Mascot
		1094.53	1094.49		-0.0431	-39	1279	1288	ACGSEIMQKK														Mascot
		1094.53	1094.49		-0.0431	-39	1279	1288	ACGSEIMQKK														Mascot
		1131.55	1131.48		-0.0724	-64	223	232	GIHNSIGDYR														Mascot
		1133.62	1133.49		-0.127	-112	1841	1850	STLEAETRVK														Mascot
		1244.64	1244.58		-0.0658	-53	17	27	MIRAESGPDLR														Mascot
		1244.64	1244.58		-0.0658	-53	17	27	MIRAESGPDLR				21		0								Mascot
		1421.63	1421.63		0.0059	4	890	900	NYRDNYQAFCK														Mascot
		1459.86	1459.62		-0.2415	-165	2593	2605	ISTISSVRNLTIR														Mascot
		1460.7	1460.61		-0.0842	-58	678	689	QIEHCEGRMTLK								Oxidation (M)[9]						Mascot
		1460.7	1460.61		-0.0842	-58	678	689	QIEHCEGRMTLK								Oxidation (M)[9]						Mascot
		1475.82	1475.69		-0.1322	-90	1559	1570	FQNSLKELQLQK														Mascot
		1538.88	1538.68		-0.1996	-130	2367	2381	LLEAQIATGGIIDPK														Mascot
		1553.84	1553.69		-0.1569	-101	1210	1222	YETEINITKTTIK														Mascot
		1587.83	1587.78		-0.0477	-30	2436	2449	DEETGLCLLPLKEK														Mascot
		1811.9	1811.8		-0.1052	-58	1974	1988	KVTAMQLYECQLIDK								Nitrosyl (C)[10]						Mascot
		1939.94	1939.89		-0.0491	-25	2076	2091	DLIDFDDRQQIYAAEK														Mascot
		1993.93	1993.91		-0.0241	-12	1270	1287	AEENALQQKACGSEIMQ								Oxidation (M)[16]						Mascot
									K
		2022.92	2023.02		0.099	49	1270	1287	AEENALQQKACGSEIMQ								Nitrosyl (C)[11], Oxidation (M)[16]						Mascot
									K
		2047.01	2047.01		-0.0069	-3	2669	2687	LSLQDAVSQGVIDQDMA														Mascot
									TR
		2048.11	2048		-0.1164	-57	2367	2385	LLEAQIATGGIIDPKESHR														Mascot
		2155.02	2154.99		-0.0295	-14	791	808	LTEEETVCLDLDKVEAYR								Nitrosyl (C)[8]						Mascot
		2155.02	2154.99		-0.0295	-14	786	803	VYEARLTEEETVCLDLDK								Nitrosyl (C)[13]						Mascot
	8	Kinase suppressor of Ras 1 OS=Homo sapiens						KSR1_HUMAN		102096	8.94		10		41		0	27	63.746
		OX=9606 GN=KSR1 PE=1 SV=3
		Peptide Information
		Calc. Mass		Obsrv. Mass	± da	± ppm	Start	End	Sequence					Ion	C. I. %		Modification					Rank	Result Type
							Seq.	Seq.						Score
		1018.56	1018.47		-0.0857	-84	513	521	CLLIAESLK								Nitrosyl (C)[1]						Mascot
		1035.47	1035.49		0.0182	18	384	392	CTKEAPACR				4		0		Carbamidomethyl (C)[8]						Mascot
		1035.47	1035.49		0.0182	18	384	392	CTKEAPACR								Carbamidomethyl (C)[1]						Mascot
		1086.65	1086.45		-0.2036	-187	47	56	LIDISIGSLR														Mascot
		1224.48	1224.57		0.0879	72	149	159	RCGASGDECGR								Carbamidomethyl (C)[2,9]						Mascot
		1244.64	1244.58		-0.0658	-53	89	99	QCKLSVAPGER								Carbamidomethyl (C)[2]						Mascot
		1244.64	1244.58		-0.0658	-53	89	99	QCKLSVAPGER								Carbamidomethyl (C)[2]						Mascot
		1412.86	1412.63		-0.2272	-161	47	59	LIDISIGSLRGLR														Mascot
		1460.79	1460.61		-0.1713	-117	341	353	DIGLSVTHRFSTK														Mascot
		1460.79	1460.61		-0.1713	-117	341	353	DIGLSVTHRFSTK														Mascot
		1475.65	1475.69		0.0376	25	354	365	SWLSQVCHVCQK								Nitrosyl (C)[7,10]						Mascot
		1542.74	1542.78		0.0431	28	404	417	TESVPSDINNPVDR				27		63.746								Mascot
		1542.74	1542.78		0.0431	28	404	417	TESVPSDINNPVDR														Mascot
		2048.01	2048		-0.0107	-5	62	79	CAVSNDLTQQEIRTLEAK								Nitrosyl (C)[1]						Mascot
	9	Programmed cell death protein 7 OS=Homo sapiens						PDCD7_HUMAN		54666.2	9.97		7		41		0	30	83.237
		OX=9606 GN=PDCD7 PE=1 SV=1
		Peptide Information
		Calc. Mass		Obsrv. Mass	± da	± ppm	Start	End	Sequence					Ion	C. I. %		Modification					Rank	Result Type
							Seq.	Seq.						Score
		856.409	856.493		0.0836	98	157	164	AGCPVPQR								Nitrosyl (C)[3]						Mascot
		1013.62	1013.55		-0.0691	-68	188	196	LRGLSQALR														Mascot
		1131.54	1131.48		-0.057	-50	257	266	EAEREAEAAR														Mascot
		1244.62	1244.58		-0.0471	-38	267	276	AVEREQEIDR														Mascot
		1244.62	1244.58		-0.0471	-38	267	276	AVEREQEIDR				30		83.237								Mascot
		1459.78	1459.62		-0.1628	-112	145	156	QWLEAVFGTPRR														Mascot
		1672.91	1672.89		-0.0202	-12	223	237	LQPLTQAAYVGEARR														Mascot
		2022.95	2023.02		0.0758	37	337	354	GVCPPASADETFTHHLQ								Carbamidomethyl (C)[3]						Mascot
									R
	10	C2 calcium-dependent domain-containing protein 4A						C2C4A_HUMAN		39719.1	11.28		10		40		0
		OS=Homo sapiens OX=9606 GN=C2CD4A PE=2 SV=2
		Peptide Information
		Calc. Mass		Obsrv. Mass	± da	± ppm	Start	End	Sequence					Ion	C. I. %		Modification					Rank	Result Type
							Seq.	Seq.						Score
		856.489	856.493		0.0043	5	184	191	VPDGLLSR														Mascot
		1128.59	1128.52		-0.0673	-60	46	54	IPEFCIPPR								Carbamidomethyl (C)[5]						Mascot
		1179.58	1179.56		-0.0191	-16	1	8	MWCLERLR								Carbamidomethyl (C)[3], Oxidation (M)[1]						Mascot
		1224.76	1224.57		-0.1886	-154	55	65	LMPRLALAALR														Mascot
		1459.84	1459.62		-0.2203	-151	118	131	ESLLLGGPPAPRPR														Mascot
		1587.93	1587.78		-0.1508	-95	117	131	KESLLLGGPPAPRPR														Mascot
		1604.78	1604.7		-0.0847	-53	31	45	SRTTAACANVLTPDR								Nitrosyl (C)[7]						Mascot
		1777.87	1777.79		-0.0702	-39	253	269	AGDALRLAAEYCPGTGR								Carbamidomethyl (C)[12]						Mascot
		1777.87	1777.79		-0.0702	-39	253	269	AGDALRLAAEYCPGTGR								Carbamidomethyl (C)[12]						Mascot
		1909.12	1908.81		-0.3023	-158	289	306	AVSCRLSLVLRPPGTALR														Mascot
		1909.12	1908.81		-0.3023	-158	289	306	AVSCRLSLVLRPPGTALR				12		0								Mascot
		2065.09	2064.92		-0.1771	-86	132	152	AHTYGGGGGPDALLGTL														Mascot
									RVPR
Gel Idx/Pos			32/B5						Instr./Gel Origin			BA2060/200827A							Process Status		Analysis Succeeded
Plate [#] Name			[1] 31465						Instrument Sample Name										Spectra		11
Rank		Protein Name						Accession No.		Protein MW	Protein		Pep.		Protein		Protein	Total Ion	Total Ion
											PI		Count		Score		Score	Score	C. I. %
																	C. I. %
	1	Actin-related protein 2/3 complex subunit 2 OS=Homo						ARPC2_HUMAN		34311.5	6.84		15		652		100	560	100
		sapiens OX=9606 GN=ARPC2 PE=1 SV=1
		Peptide Information
		Calc. Mass		Obsrv. Mass	± da	± ppm	Start	End	Sequence					Ion	C. I. %		Modification					Rank	Result Type
							Seq.	Seq.						Score
		928.46	928.431		-0.0289	-31	180	186	VFMQEFK														Mascot
		1101.61	1101.57		-0.0344	-31	1	9	MILLEVNNR				42		99.037								Mascot
		1101.61	1101.57		-0.0344	-31	1	9	MILLEVNNR														Mascot
		1192.67	1192.56		-0.1044	-88	270	279	TSDFLKVLNR														Mascot
		1343.68	1343.66		-0.0204	-15	137	147	EGENRAVIHYR														Mascot
		1343.71	1343.66		-0.0457	-34	238	248	DNTINLIHTFR				55		99.948								Mascot
		1354.73	1354.68		-0.0455	-34	107	118	DSIVHQAGMLKR														Mascot
		1450.76	1450.7		-0.0526	-36	191	203	ASHTAPQVLFSHR				89		100								Mascot
		1450.76	1450.7		-0.0526	-36	191	203	ASHTAPQVLFSHR														Mascot
		1479.79	1479.73		-0.059	-40	66	78	ELQAHGADELLKR														Mascot
		1760.79	1760.72		-0.0625	-35	128	141	YFQFQEEGKEGENR														Mascot
		1760.79	1760.72		-0.0625	-35	128	141	YFQFQEEGKEGENR				97		100								Mascot
		1955.92	1955.85		-0.0661	-34	142	157	AVIHYRDDETMYVESK				25		48.632								Mascot
		1955.92	1955.85		-0.0661	-34	142	157	AVIHYRDDETMYVESK														Mascot
		2184.1	2184.02		-0.073	-33	211	230	DTDAAVGDNIGYITFVLFP				181		100								Mascot
									R
		2184.1	2184.02		-0.073	-33	211	230	DTDAAVGDNIGYITFVLFP														Mascot
									R
		2229.99	2230.13		0.1377	62	119	136	NCFASVFEKYFQFQEEG								Nitrosyl (C)[2]						Mascot
									K
		2257.21	2257.13		-0.081	-36	191	210	ASHTAPQVLFSHREPPLE														Mascot
									LK
		2257.21	2257.13		-0.081	-36	191	210	ASHTAPQVLFSHREPPLE														Mascot
									LK
		2413.24	2413.16		-0.084	-35	238	256	DNTINLIHTFRDYLHYHIK				78		100								Mascot
		2413.24	2413.16		-0.084	-35	238	256	DNTINLIHTFRDYLHYHIK														Mascot
		2990.55	2990.45		-0.0965	-32	204	230	EPPLELKDTDAAVGDNIG														Mascot
									YITFVLFPR
	2	Proline-rich protein 30 OS=Homo sapiens OX=9606						PRR30_HUMAN		44661.9	10.39		2		38		0	39	97.592
		GN=PRR30 PE=2 SV=1
		Peptide Information
		Calc. Mass		Obsrv. Mass	± da	± ppm	Start	End	Sequence					Ion	C. I. %		Modification					Rank	Result Type
							Seq.	Seq.						Score
		856.435	856.5		0.0659	77	260	267	SPSCPLPR				39		97.592								Mascot
		856.435	856.5		0.0659	77	260	267	SPSCPLPR														Mascot
		1670.97	1670.83		-0.1448	-87	302	316	LPQGQARALHLLPEK														Mascot
	3	SH2 domain-containing protein 1B OS=Homo sapiens						SH21B_HUMAN		15287	8.98		7		37		0
		OX=9606 GN=SH2D1B PE=1 SV=2
		Peptide Information
		Calc. Mass		Obsrv. Mass	± da	± ppm	Start	End	Sequence					Ion	C. I. %		Modification					Rank	Result Type
							Seq.	Seq.						Score
		928.489	928.431		-0.0578	-62	48	54	NIVYTYR														Mascot
		1020.49	1020.54		0.0477	47	2	9	DLPYYHGR														Mascot
		1493.76	1493.68		-0.0738	-49	1	12	MDLPYYHGRLTK														Mascot
		1782.84	1782.8		-0.0449	-25	32	47	DSESIPGVLCLCVSFK								Carbamidomethyl (C)[10], Nitrosyl (C)[12]						Mascot
		1994.13	1993.91		-0.2202	-110	86	102	FEKPNQGMVVHLLKPIK								Oxidation (M)[8]						Mascot
		2150.23	2150.01		-0.2203	-102	86	103	FEKPNQGMVVHLLKPIKR								Oxidation (M)[8]						Mascot
		2663.32	2663.19		-0.1357	-51	32	54	DSESIPGVLCLCVSFKNIV								Carbamidomethyl (C)[10]						Mascot
									YTYR
	4	Kinesin-like protein KIF26B OS=Homo sapiens						KI26B_HUMAN		223744	8.76		16		36		0	23	9.282
		OX=9606 GN=KIF26B PE=2 SV=1
		Peptide Information
		Calc. Mass		Obsrv. Mass	± da	± ppm	Start	End	Sequence					Ion	C. I. %		Modification					Rank	Result Type
							Seq.	Seq.						Score
		842.452	842.485		0.0331	39	1971	1977	WVDGPLR														Mascot
		850.409	850.502		0.0929	109	916	922	SERDCLK														Mascot
		864.41	864.468		0.0571	66	698	706	GGMSGGRSR														Mascot
		882.432	882.524		0.093	105	43	49	KAYEESR														Mascot
		996.631	996.543		-0.088	-88	1738	1746	LLLASPRAR														Mascot
		1059.62	1059.56		-0.0536	-51	390	399	AAQKLNLSSK														Mascot
		1101.59	1101.57		-0.0157	-14	344	353	EGLTEAVLNR				23		9.282								Mascot
		1101.59	1101.57		-0.0157	-14	344	353	EGLTEAVLNR														Mascot
		1254.69	1254.61		-0.0825	-66	707	717	LHLIDLGSCVK								Carbamidomethyl (C)[9]						Mascot
		1307.69	1307.64		-0.0564	-43	453	463	VMLRICSTLAR								Nitrosyl (C)[6], Oxidation (M)[2]						Mascot
		1434.8	1434.71		-0.0874	-61	1581	1593	VASPKHCVLARPK								Nitrosyl (C)[7]						Mascot
		1638.8	1638.8		0.0028	2	1389	1402	TNITVYPCIAMSPR								Carbamidomethyl (C)[8], Oxidation (M)[11]						Mascot
		1670.77	1670.83		0.0554	33	2093	2106	AHLMMITCFDITSR								Oxidation (M)[4,5]						Mascot
		2230.06	2230.13		0.0647	29	2088	2106	VNFCKAHLMMITCFDITS														Mascot
									R
		2232.99	2233.03		0.045	20	1863	1885	CSSGHGSDNSSVLSGEL								Oxidation (M)[21]						Mascot
									PPAMGK
		2305.26	2305.08		-0.1792	-78	1117	1137	ESLLQPEVRTPPVGMSP														Mascot
									QVLK
		2990.52	2990.45		-0.0643	-22	1048	1075	ESLNSCGFVEGKPRPMG								Carbamidomethyl (C)[6], Oxidation (M)[16]						Mascot
									SPRLGIASLSK
	5	Mitochondrial fission regulator 1-like OS=Homo sapiens						MFR1L_HUMAN		31937.3	5.77		4		35		0	25	49.917
		OX=9606 GN=MTFR1L PE=1 SV=2
		Peptide Information
		Calc. Mass		Obsrv. Mass	± da	± ppm	Start	End	Sequence					Ion	C. I. %		Modification					Rank	Result Type
							Seq.	Seq.						Score
		870.479	870.516		0.0373	43	101	108	NASVPNLR				25		49.917								Mascot
		870.479	870.516		0.0373	43	101	108	NASVPNLR														Mascot
		1707.84	1707.72		-0.1201	-70	40	54	ASFETLPNISDLCLR								Nitrosyl (C)[13]						Mascot
		2264.16	2263.93		-0.2322	-103	2	22	SGMEATVTIPIWQNKPHG														Mascot
									AAR
		2705.43	2705.08		-0.3511	-130	2	26	SGMEATVTIPIWQNKPHG														Mascot
									AARSVVR
	6	Signal-transducing adaptor protein 1 OS=Homo sapiens						STAP1_HUMAN		34269.8	7.62		4		32		0	24	32.905
		OX=9606 GN=STAP1 PE=1 SV=1
		Peptide Information
		Calc. Mass		Obsrv. Mass	± da	± ppm	Start	End	Sequence					Ion	C. I. %		Modification					Rank	Result Type
							Seq.	Seq.						Score
		870.468	870.516		0.0485	56	217	223	QEIDIPR				24		32.905								Mascot
		870.468	870.516		0.0485	56	217	223	QEIDIPR														Mascot
		1111.65	1111.52		-0.1261	-113	217	225	QEIDIPRIK														Mascot
		1192.59	1192.56		-0.0244	-20	51	60	GTTLFFYTDK														Mascot
		1320.68	1320.55		-0.138	-104	51	61	GTTLFFYTDKK														Mascot
	7	Protein SSX7 OS=Homo sapiens OX=9606 GN=SSX7						SSX7_HUMAN		21577.8	9.19		8		32		0
		PE=2 SV=1
		Peptide Information
		Calc. Mass		Obsrv. Mass	± da	± ppm	Start	End	Sequence					Ion	C. I. %		Modification					Rank	Result Type
							Seq.	Seq.						Score
		850.413	850.502		0.0889	105	36	41	EWEKMK														Mascot
		870.439	870.516		0.0775	89	54	60	KYEAMTK														Mascot
		870.439	870.516		0.0775	89	54	60	KYEAMTK														Mascot
		996.42	996.543		0.1229	123	1	9	MNGDDAFAR														Mascot
		1059.57	1059.56		-0.0035	-3	46	53	ISYVYMKR														Mascot
		1320.65	1320.55		-0.1015	-77	24	34	SFDDIAKYFSK														Mascot
		1864.85	1864.85		0.0006	0	89	103	NQGNQVERPQMTFCR								Carbamidomethyl (C)[14]						Mascot
		2278.09	2278.02		-0.0738	-32	89	106	NQGNQVERPQMTFCRL								Carbamidomethyl (C)[14], Oxidation (M)[11]						Mascot
									QR
		2663.18	2663.19		0.0061	2	65	88	ATLPPFMHNTGATDLQG								Oxidation (M)[7]						Mascot
									NDFDNDR
	8	Serpin A12 OS=Homo sapiens OX=9606						SPA12_HUMAN		47145	9.31		5		32		0	19	0
		GN=SERPINA12 PE=1 SV=1
		Peptide Information
		Calc. Mass		Obsrv. Mass	± da	± ppm	Start	End	Sequence					Ion	C. I. %		Modification					Rank	Result Type
							Seq.	Seq.						Score
		850.467	850.502		0.0348	41	149	155	KFLEDAK														Mascot
		870.504	870.516		0.0121	14	303	310	VVDVSVPR				19		0								Mascot
		870.504	870.516		0.0121	14	303	310	VVDVSVPR														Mascot
		1101.64	1101.57		-0.0674	-61	19	28	GLLKPSFSPR				4		0								Mascot
		1101.64	1101.57		-0.0674	-61	19	28	GLLKPSFSPR														Mascot
		1671.97	1671.82		-0.1484	-89	267	281	NITAIFILPDEGKLK														Mascot
		1783.11	1782.8		-0.3139	-176	2	18	NPTLGLAIFLAVLLTVK														Mascot
	9	Serine/threonine-protein phosphatase with EF-hands 2						PPE2_HUMAN		86463.4	6.7		10		32		0	21	0
		OS=Homo sapiens OX=9606 GN=PPEF2 PE=1 SV=2
		Peptide Information
		Calc. Mass		Obsrv. Mass	± da	± ppm	Start	End	Sequence					Ion	C. I. %		Modification					Rank	Result Type
							Seq.	Seq.						Score
		856.489	856.5		0.0118	14	353	360	SLPSSPLR				21		0								Mascot
		856.489	856.5		0.0118	14	353	360	SLPSSPLR														Mascot
		1320.66	1320.55		-0.1121	-85	392	402	SSVELELERCR														Mascot
		1493.76	1493.68		-0.0802	-54	566	578	LFAHSSDLLSEFK														Mascot
		1638.75	1638.8		0.0507	31	369	384	TSRSSSIPCSGSLDGR								Nitrosyl (C)[9]						Mascot
		1671.85	1671.82		-0.0294	-18	338	352	SSAQGPIPWFLPESR														Mascot
		1707.69	1707.72		0.0221	13	727	743	SCPEGDASECPQATNAK														Mascot
		1864.75	1864.85		0.1058	57	487	501	SHECKPEGYEFCHNR								Nitrosyl (C)[4]						Mascot
		2384.03	2383.88		-0.1563	-66	683	702	LFSSHMNIDITDDCICDLA								Carbamidomethyl (C)[14], Nitrosyl (C)[16],						Mascot
									R								Oxidation (M)[6]
		2663.04	2663.19		0.1448	54	727	753	SCPEGDASECPQATNAK								Carbamidomethyl (C)[2]						Mascot
									DSGCSSPGAH
		2705.46	2705.08		-0.3763	-139	525	548	LGPALTPHIVQYQANKVT								Oxidation (M)[23]						Mascot
									HTLTMR
	10	Coiled-coil domain-containing protein 17 OS=Homo						CCD17_HUMAN		67679.1	6.75		12		32		0
		sapiens OX=9606 GN=CCDC17 PE=1 SV=2
		Peptide Information
		Calc. Mass		Obsrv. Mass	± da	± ppm	Start	End	Sequence					Ion	C. I. %		Modification					Rank	Result Type
							Seq.	Seq.						Score
		1020.48	1020.54		0.0596	58	149	157	VAEMEAQSR														Mascot
		1045.59	1045.53		-0.059	-56	169	177	RLQVVACTR														Mascot
		1179.66	1179.57		-0.0934	-79	318	328	GRAPLGPQDLR														Mascot
		1192.57	1192.56		-0.0098	-8	148	157	RVAEMEAQSR								Oxidation (M)[5]						Mascot
		1254.72	1254.61		-0.1114	-89	329	340	LLGDASLQPKGR														Mascot
		1434.73	1434.71		-0.0179	-12	170	182	LQVVACTRGGMSR								Carbamidomethyl (C)[6]						Mascot
		1450.73	1450.7		-0.0229	-16	170	182	LQVVACTRGGMSR								Carbamidomethyl (C)[6], Oxidation (M)[11]						Mascot
		1450.73	1450.7		-0.0229	-16	170	182	LQVVACTRGGMSR								Carbamidomethyl (C)[6], Oxidation (M)[11]						Mascot
		1638.84	1638.8		-0.0439	-27	211	225	IQELQAEPGNPLSSR														Mascot
		1956.08	1955.85		-0.2308	-118	407	423	GLEASWIWVQLRTGLAR														Mascot
		1956.08	1955.85		-0.2308	-118	407	423	GLEASWIWVQLRTGLAR														Mascot
		2248.98	2248.99		0.0105	5	2	21	DSHSGEPALLPCGTCDM								Carbamidomethyl (C)[12,15]						Mascot
									VFR
		2257.18	2257.13		-0.0544	-24	227	247	EAELYSPVQKANPGTLAA														Mascot
									EIR
		2257.18	2257.13		-0.0544	-24	227	247	EAELYSPVQKANPGTLAA														Mascot
									EIR
		2383.98	2383.88		-0.1021	-43	1	21	MDSHSGEPALLPCGTCD								Carbamidomethyl (C)[13], Nitrosyl (C)[16],						Mascot
									MVFR								Oxidation (M)[1,18]
		2663.23	2663.19		-0.049	-18	33	56	FCIGHPTQEMTFGAQAS								Carbamidomethyl (C)[2]						Mascot
									VATEPQR
Gel Idx/Pos			33/B6						Instr./Gel Origin			BA2060/200827A							Process Status		Analysis Succeeded
Plate [#] Name			[1] 31465						Instrument Sample Name										Spectra		11
Rank		Protein Name						Accession No.		Protein MW	Protein		Pep.		Protein		Protein	Total Ion	Total Ion
											PI		Count		Score		Score	Score	C. I. %
																	C. I. %
	1	Fibulin-7 OS=Homo sapiens OX=9606 GN=FBLN7						FBLN7_HUMAN		47344.7	7.88		10		45		32.724	23	17.546
		PE=2 SV=1
		Peptide Information
		Calc. Mass		Obsrv. Mass	± da	± ppm	Start	End	Sequence					Ion	C. I. %		Modification					Rank	Result Type
							Seq.	Seq.						Score
		850.409	850.514		0.1057	124	23	30	ASQNCLSK														Mascot
		856.344	856.511		0.1671	195	253	260	CTCPGGYR														Mascot
		856.344	856.511		0.1671	195	253	260	CTCPGGYR														Mascot
		870.541	870.525		-0.0159	-18	39	45	QLQQLLK														Mascot
		870.541	870.525		-0.0159	-18	39	45	QLQQLLK														Mascot
		996.42	996.554		0.1341	135	313	320	TSPFQCER								Nitrosyl (C)[6]						Mascot
		1320.52	1320.55		0.0294	22	321	331	NPCPMDSRPCR								Nitrosyl (C)[3], Oxidation (M)[5]						Mascot
		1556.8	1556.78		-0.0141	-9	357	372	MATASAPGRAGPNSLR				23		17.546								Mascot
		1556.8	1556.78		-0.0141	-9	357	372	MATASAPGRAGPNSLR														Mascot
		1978.97	1978.98		0.0178	9	72	91	VGPDALPVSCPALNTPA								Nitrosyl (C)[10]						Mascot
									DGR
		2305.35	2305.1		-0.2465	-107	2	22	VPSSPRALFLLLLILACPE														Mascot
									PR
		2571.18	2571.24		0.0691	27	171	195	CQHQAQTAAPEGSVAGD								Nitrosyl (C)[1]						Mascot
									SAFSRAPR
		2576.07	2576.37		0.2984	116	239	260	LCMHACVNTPGSYRCTC								Carbamidomethyl (C)[2,6,15], Oxidation						Mascot
									PGGYR								(M)[3]
	2	DNA-directed RNA polymerase II subunit RPB1						RPB1_HUMAN		217039	7.02		20		41		0	22	0
		OS=Homo sapiens OX=9606 GN=POLR2A PE=1 SV=2
		Peptide Information
		Calc. Mass		Obsrv. Mass	± da	± ppm	Start	End	Sequence					Ion	C. I. %		Modification					Rank	Result Type
							Seq.	Seq.						Score
		850.453	850.514		0.0615	72	358	364	RVDFSAR														Mascot
		864.509	864.479		-0.0297	-34	797	803	RIPFGFK														Mascot
		1085.49	1085.57		0.0872	80	204	212	HVNEDSQEK														Mascot
		1195.6	1195.54		-0.0614	-51	194	203	SGLELYAEWK														Mascot
		1434.63	1434.73		0.1001	70	1397	1408	HLALLCDTMTCR								Nitrosyl (C)[6,11]						Mascot
		1475.7	1475.71		0.0167	11	106	116	VLRCVCFFCSK								Carbamidomethyl (C)[4,6,9]						Mascot
		1538.68	1538.81		0.1298	84	1	16	MHGGGPPSGDSACPLR														Mascot
		1539.77	1539.77		0.002	1	1860	1873	YSPTSPKYSPTSPK														Mascot
		1556.82	1556.78		-0.0393	-25	54	67	LGGLMDPRQGVIER				22		0		Oxidation (M)[5]						Mascot
		1556.82	1556.78		-0.0393	-25	54	67	LGGLMDPRQGVIER								Oxidation (M)[5]						Mascot
		1640.73	1640.77		0.0402	25	228	241	ISDEECFVLGMEPR								Oxidation (M)[11]						Mascot
		1640.73	1640.77		0.0402	25	228	241	ISDEECFVLGMEPR								Oxidation (M)[11]						Mascot
		1662.82	1662.76		-0.0601	-36	720	734	AHNNELEPTPGNTLR														Mascot
		2030.95	2030.93		-0.0183	-9	109	125	CVCFFCSKLLVDSNNPK								Carbamidomethyl (C)[1,3]						Mascot
		2052.16	2051.9		-0.2539	-124	779	797	INISQVIAVVGQQNVEGK														Mascot
									R
		2150.14	2150.02		-0.1245	-58	309	327	LLQFHVATMVDNELPGLP														Mascot
									R
		2283.07	2283.12		0.0527	23	1287	1306	CIESNMLTDMTLQGIEQIS								Nitrosyl (C)[1]						Mascot
									K
		2431.2	2431.16		-0.0486	-20	1377	1396	ALERELYHVISFDGSYVN														Mascot
									YR
		2431.2	2431.16		-0.0486	-20	1377	1396	ALERELYHVISFDGSYVN														Mascot
									YR
		2553.09	2553.33		0.2403	94	1430	1452	CSFEETVDVLMEAAAHG								Carbamidomethyl (C)[1]						Mascot
									ESDPMK
		2664.26	2664.2		-0.06	-23	821	844	GFVENSYLAGLTPTEFFF								Oxidation (M)[21]						Mascot
									HAMGGR
		2762.37	2762.27		-0.1055	-38	1453	1479	GVSENIMLGQLAPAGTG														Mascot
									CFDLLLDAEK
		2778.37	2778.28		-0.0926	-33	1453	1479	GVSENIMLGQLAPAGTG								Oxidation (M)[7]						Mascot
									CFDLLLDAEK
		2779.35	2779.19		-0.1621	-58	720	743	AHNNELEPTPGNTLRQT														Mascot
									FENQVNR
		2779.35	2779.19		-0.1621	-58	720	743	AHNNELEPTPGNTLRQT														Mascot
									FENQVNR
	3	Zinc finger protein 350 OS=Homo sapiens OX=9606						ZN350_HUMAN		59973.1	8.92		13		37		0
		GN=ZNF350 PE=1 SV=3
		Peptide Information
		Calc. Mass		Obsrv. Mass	± da	± ppm	Start	End	Sequence					Ion	C. I. %		Modification					Rank	Result Type
							Seq.	Seq.						Score
		850.347	850.514		0.1673	197	494	501	CAASGDNR								Carbamidomethyl (C)[1]						Mascot
		1045.56	1045.54		-0.0193	-18	91	99	LQSESLVNR														Mascot
		1085.43	1085.57		0.1478	136	205	213	HHVCSECGK								Carbamidomethyl (C)[4], Nitrosyl (C)[7]						Mascot
		1156.48	1156.59		0.1125	97	344	353	TPFVCSECGK								Carbamidomethyl (C)[5], Nitrosyl (C)[8]						Mascot
		1179.72	1179.58		-0.1435	-122	483	493	NVVLVGQPVVR														Mascot
		1200.55	1200.66		0.1104	92	236	245	CSLCEKAFSR								Carbamidomethyl (C)[1]						Mascot
		1640.76	1640.77		0.0137	8	339	353	FHTGKTPFVCSECGK				5		0								Mascot
		1640.76	1640.77		0.0137	8	339	353	FHTGKTPFVCSECGK														Mascot
		1707.71	1707.73		0.0217	13	255	269	THTGEKPYECPECGK								Nitrosyl (C)[10]						Mascot
		1993.9	1993.92		0.023	12	101	117	KPCHEHDAFENIVHCSK														Mascot
		2051.88	2051.9		0.021	10	101	117	KPCHEHDAFENIVHCSK								Nitrosyl (C)[3,15]						Mascot
		2150	2150.02		0.0164	8	100	117	RKPCHEHDAFENIVHCSK														Mascot
		2264.04	2263.95		-0.0962	-42	100	117	RKPCHEHDAFENIVHCSK								Carbamidomethyl (C)[4,16]						Mascot
		2283.09	2283.12		0.0298	13	283	302	THTGEKPYICSECGKGFI								Carbamidomethyl (C)[10]						Mascot
									QK
		2778.24	2778.28		0.0329	12	247	269	FMLTEHQRTHTGEKPYE								Carbamidomethyl (C)[18]						Mascot
									CPECGK
		2779.2	2779.19		-0.0136	-5	247	269	FMLTEHQRTHTGEKPYE								Nitrosyl (C)[18,21]						Mascot
									CPECGK
		2779.29	2779.19		-0.0976	-35	219	241	SWLTDHQVMHTGEKPHR								Carbamidomethyl (C)[18]						Mascot
									CSLCEK
	4	Myozenin-2 OS=Homo sapiens OX=9606 GN=MYOZ2						MYOZ2_HUMAN		29879.1	7.86		4		36		0	25	48.536
		PE=1 SV=1
		Peptide Information
		Calc. Mass		Obsrv. Mass	± da	± ppm	Start	End	Sequence					Ion	C. I. %		Modification					Rank	Result Type
							Seq.	Seq.						Score
		1556.77	1556.78		0.0083	5	41	53	DIMLEELSHLSNR				28		74.811								Mascot
		1556.79	1556.78		-0.0035	-2	184	197	SFNRVATPFGGFEK														Mascot
		1662.88	1662.76		-0.1256	-76	170	183	LFKPEGKAELPDYR														Mascot
		2779.45	2779.19		-0.2602	-94	206	229	VPDFELLLLTDPRFMSFV								Oxidation (M)[15]						Mascot
									NPLSGR
		2779.45	2779.19		-0.2602	-94	206	229	VPDFELLLLTDPRFMSFV								Oxidation (M)[15]						Mascot
									NPLSGR
	5	Echinoderm microtubule-associated protein-like 5						EMAL5_HUMAN		219287	7.87		24		35		0	10	0
		OS=Homo sapiens OX=9606 GN=EML5 PE=2 SV=3
		Peptide Information
		Calc. Mass		Obsrv. Mass	± da	± ppm	Start	End	Sequence					Ion	C. I. %		Modification					Rank	Result Type
							Seq.	Seq.						Score
		842.462	842.495		0.0329	39	648	654	EDLPQLK														Mascot
		850.457	850.514		0.0574	67	1539	1545	FWTLAGR														Mascot
		856.409	856.511		0.1016	119	1778	1784	CAIHDIR								Nitrosyl (C)[1]						Mascot
		856.409	856.511		0.1016	119	1778	1784	CAIHDIR								Nitrosyl (C)[1]						Mascot
		870.425	870.525		0.0998	115	5	12	SAPSCHLR														Mascot
		870.516	870.525		0.0093	11	943	951	RAALAPGSK														Mascot
		996.555	996.554		-0.0002	0	935	942	CLKTYAIK								Carbamidomethyl (C)[1]						Mascot
		1045.35	1045.54		0.1907	182	1045	1053	CCCFSPDGK								Carbamidomethyl (C)[1], Nitrosyl (C)[2]						Mascot
		1085.54	1085.57		0.0315	29	13	20	LEWVYGYR														Mascot
		1195.67	1195.54		-0.1349	-113	1590	1599	DHILCRIVAR														Mascot
		1538.74	1538.81		0.0715	46	901	914	AHDGPVFSMHALEK														Mascot
		1539.81	1539.77		-0.0429	-28	1233	1245	RYVAHSTHVTNVR														Mascot
		1638.82	1638.8		-0.0126	-8	153	165	IFDISWDLYQPNK														Mascot
		1640.82	1640.77		-0.055	-34	371	386	CAAVNADGIHLALGMK				10		0		Carbamidomethyl (C)[1]						Mascot
		1640.82	1640.77		-0.055	-34	371	386	CAAVNADGIHLALGMK								Carbamidomethyl (C)[1]						Mascot
		1757.79	1757.86		0.0646	37	1740	1755	TVCYSPEGDMVAIGMK								Carbamidomethyl (C)[3]						Mascot
		1757.79	1757.86		0.0646	37	1740	1755	TVCYSPEGDMVAIGMK								Carbamidomethyl (C)[3]						Mascot
		1993.97	1993.92		-0.0463	-23	5	20	SAPSCHLRLEWVYGYR								Carbamidomethyl (C)[5]						Mascot
		1996.93	1996.81		-0.1242	-62	103	120	DVHTHGIACLAFDLDGQR								Nitrosyl (C)[9]						Mascot
		1996.93	1996.81		-0.1242	-62	103	120	DVHTHGIACLAFDLDGQR								Nitrosyl (C)[9]						Mascot
		2019.04	2018.76		-0.2727	-135	121	138	LVSVGLDSKNAVCVWDW														Mascot
									K
		2052.04	2051.9		-0.1343	-65	189	207	GVFGKTGDLQTILCLACA								Carbamidomethyl (C)[14], Nitrosyl (C)[17]						Mascot
									R
		2384.21	2383.9		-0.3113	-131	293	313	GDHILVGTQDSEIFEIVVQ														Mascot
									ER
		2431.32	2431.16		-0.1612	-66	256	275	DGCIRLWDLTFKPITVIDL								Carbamidomethyl (C)[3]						Mascot
									R
		2431.32	2431.16		-0.1612	-66	256	275	DGCIRLWDLTFKPITVIDL								Carbamidomethyl (C)[3]						Mascot
									R
		2553.16	2553.33		0.1736	68	231	255	TIQGAHAAGIFSMNACEE								Carbamidomethyl (C)[16]						Mascot
									GFATGGR
		2576.24	2576.37		0.1287	50	1732	1755	VNLGHAARTVCYSPEGD								Carbamidomethyl (C)[11]						Mascot
									MVAIGMK
		2705.04	2705.11		0.0718	27	1277	1300	RPCDSEESDIDSEEDGG								Nitrosyl (C)[3]						Mascot
									YDSDVTR
		3338.32	3337.69		-0.6267	-188	863	891	NDTMMCAVYGWTEEMA								Nitrosyl (C)[6], Oxidation (M)[4,5,15]						Mascot
									FSGTSTGDVCIWR
	6	Zinc finger protein 846 OS=Homo sapiens OX=9606						ZN846_HUMAN		60512.8	9.21		7		35		0	35	94.845
		GN=ZNF846 PE=1 SV=2
		Peptide Information
		Calc. Mass		Obsrv. Mass	± da	± ppm	Start	End	Sequence					Ion	C. I. %		Modification					Rank	Result Type
							Seq.	Seq.						Score
		810.393	810.517		0.1241	153	482	488	ECGKAFR														Mascot
		882.425	882.537		0.1117	127	370	377	ACGKAFTR								Nitrosyl (C)[2]						Mascot
		1085.38	1085.57		0.1921	177	449	457	ACECKECGK								Carbamidomethyl (C)[2], Nitrosyl (C)[4,7]						Mascot
		1320.57	1320.55		-0.0134	-10	443	453	THTGEKACECK								Carbamidomethyl (C)[8,10]						Mascot
		1538.72	1538.81		0.0947	62	56	68	SLMSGLEQMEELR								Oxidation (M)[3]						Mascot
		1556.89	1556.78		-0.1087	-70	206	218	TFLNQSSLKLHIR				35		94.845								Mascot
		1556.89	1556.78		-0.1087	-70	206	218	TFLNQSSLKLHIR														Mascot
		1640.81	1640.77		-0.0404	-25	342	355	ECGKAFIHSSYLTK								Carbamidomethyl (C)[2]						Mascot
		1640.81	1640.77		-0.0404	-25	342	355	ECGKAFIHSSYLTK								Carbamidomethyl (C)[2]						Mascot
	7	Rab5 GDP/GTP exchange factor OS=Homo sapiens						RABX5_HUMAN		79320.7	6.42		13		35		0
		OX=9606 GN=RABGEF1 PE=1 SV=2
		Peptide Information
		Calc. Mass		Obsrv. Mass	± da	± ppm	Start	End	Sequence					Ion	C. I. %		Modification					Rank	Result Type
							Seq.	Seq.						Score
		810.404	810.517		0.1128	139	72	78	GPVLCHR								Nitrosyl (C)[5]						Mascot
		842.488	842.495		0.0064	8	514	520	HIFNAIK														Mascot
		850.445	850.514		0.0693	81	139	145	MSLKSER														Mascot
		935.44	935.444		0.0035	4	50	57	CAEFPALR								Nitrosyl (C)[1]						Mascot
		935.44	935.444		0.0035	4	50	57	CAEFPALR								Nitrosyl (C)[1]						Mascot
		1179.5	1179.58		0.0773	66	176	183	CWREEYHK								Nitrosyl (C)[1]						Mascot
		1195.63	1195.54		-0.0937	-78	330	339	TGQEIYKQTK														Mascot
		1475.6	1475.71		0.1128	76	439	450	YVFCPETTDDEK								Nitrosyl (C)[4]						Mascot
		1539.81	1539.77		-0.0416	-27	294	307	EIQEAKAPSPSINR														Mascot
		1556.78	1556.78		0.0009	1	424	435	IMDQIEKYIMTR				2		0		Oxidation (M)[10]						Mascot
		1556.78	1556.78		0.0009	1	424	435	IMDQIEKYIMTR								Oxidation (M)[2]						Mascot
		1756.95	1756.87		-0.0798	-45	543	557	GNPPRLQSNIQYITR														Mascot
		1997	1996.81		-0.197	-99	548	563	LQSNIQYITRFCNPSR								Carbamidomethyl (C)[12]						Mascot
		1997	1996.81		-0.197	-99	548	563	LQSNIQYITRFCNPSR								Carbamidomethyl (C)[12]						Mascot
		2211.08	2211.05		-0.0374	-17	72	93	GPVLCHRAPPGAAGEHA								Carbamidomethyl (C)[5]						Mascot
									ATEGR
		2745.3	2745.38		0.0796	29	239	263	LQREEEEAFASSQSSQG														Mascot
									AQSLTFSK
	8	Diacylglycerol kinase theta OS=Homo sapiens						DGKQ_HUMAN		101090	7.35		13		35		0
		OX=9606 GN=DGKQ PE=1 SV=2
		Peptide Information
		Calc. Mass		Obsrv. Mass	± da	± ppm	Start	End	Sequence					Ion	C. I. %		Modification					Rank	Result Type
							Seq.	Seq.						Score
		882.414	882.537		0.1229	139	604	610	DLLCSFR								Nitrosyl (C)[4]						Mascot
		1085.62	1085.57		-0.0485	-45	773	781	LHNKGVYVR														Mascot
		1163.58	1163.6		0.0159	14	302	311	IFDGDDAVRR														Mascot
		1179.56	1179.58		0.0132	11	763	772	EEEPGKFTSR														Mascot
		1493.7	1493.7		0	0	459	470	TMLMDEQPLLDR								Oxidation (M)[2,4]						Mascot
		1538.72	1538.81		0.0942	61	928	942	DARADAAPAPESDPR														Mascot
		1556.77	1556.78		0.0117	8	376	390	SPGSGEATPEAWVIR				14		0								Mascot
		1556.77	1556.78		0.0117	8	376	390	SPGSGEATPEAWVIR														Mascot
		1638.89	1638.8		-0.0886	-54	582	596	LPPDSCPLLVFVNPK														Mascot
		1994.05	1993.92		-0.1216	-61	376	394	SPGSGEATPEAWVIRALP														Mascot
									R
		1996.91	1996.81		-0.1052	-53	437	454	QAESPESFQLVEVAMGC								Oxidation (M)[15]						Mascot
									R
		1997.14	1996.81		-0.3338	-167	316	334	LVTVSRLAGAEEVLEAAL														Mascot
									R
		2150.13	2150.02		-0.1093	-51	664	684	LACPEPSVAILPLGTGND								Carbamidomethyl (C)[3]						Mascot
									LGR
		2553.05	2553.33		0.282	110	215	238	CEWCGVQAHSLCSAALA								Nitrosyl (C)[1,4]						Mascot
									PECGFGR
	9	DNA topoisomerase 3-beta-1 OS=Homo sapiens						TOP3B_HUMAN		96599.1	8.47		8		34		0	25	44.6
		OX=9606 GN=TOP3B PE=1 SV=1
		Peptide Information
		Calc. Mass		Obsrv. Mass	± da	± ppm	Start	End	Sequence					Ion	C. I. %		Modification					Rank	Result Type
							Seq.	Seq.						Score
		850.381	850.514		0.1334	157	627	632	CHRFMK								Nitrosyl (C)[1]						Mascot
		1556.86	1556.78		-0.0757	-49	296	308	QRPLALNTVEMLR				28		72.885		Oxidation (M)[11]						Mascot
		1556.86	1556.78		-0.0757	-49	296	308	QRPLALNTVEMLR								Oxidation (M)[11]						Mascot
		1586.72	1586.7		-0.0186	-12	815	829	HAASCHPMHRGGPGR								Oxidation (M)[8]						Mascot
		2233.04	2233.04		-0.0002	0	54	72	MTSVCGHVMTLDFLGKY								Carbamidomethyl (C)[5], Oxidation (M)[1,9]						Mascot
									NK
		2304.96	2305.1		0.1375	60	684	701	SYPLCPYCYNHPPFRDM								Nitrosyl (C)[5,8], Oxidation (M)[17]						Mascot
									K
		2384.12	2383.9		-0.2242	-94	764	785	VRVSADTCSVCEAALLDV								Nitrosyl (C)[8]						Mascot
									DFNK
		2593.22	2593.35		0.136	52	641	662	LHCSHCDETYTLPQNGTI								Nitrosyl (C)[3]						Mascot
									KLYK
		2593.22	2593.35		0.136	52	641	662	LHCSHCDETYTLPQNGTI								Nitrosyl (C)[3]						Mascot
									KLYK
		2705.26	2705.11		-0.1479	-55	204	228	YGDLDSSLISFGPCQTPT														Mascot
									LGFCVER
		2762.28	2762.27		-0.0117	-4	204	228	YGDLDSSLISFGPCQTPT								Carbamidomethyl (C)[14]						Mascot
									LGFCVER
	10	Dihydroorotate dehydrogenase (quinone), mitochondrial						PYRD_HUMAN		42840.9	9.66		4		34		0	27	67.174
		OS=Homo sapiens OX=9606 GN=DHODH PE=1 SV=3
		Peptide Information
		Calc. Mass		Obsrv. Mass	± da	± ppm	Start	End	Sequence					Ion	C. I. %		Modification					Rank	Result Type
							Seq.	Seq.						Score
		810.473	810.517		0.0434	54	2	7	AWRHLK														Mascot
		856.515	856.511		-0.0041	-5	82	88	VLGHKFR														Mascot
		856.515	856.511		-0.0041	-5	82	88	VLGHKFR														Mascot
		1085.61	1085.57		-0.0332	-31	236	244	VLQERDGLR														Mascot
		1556.85	1556.78		-0.0724	-47	133	145	VFRLPEDQAVINR				27		67.174								Mascot
		1556.85	1556.78		-0.0724	-47	133	145	VFRLPEDQAVINR														Mascot
Gel Idx/Pos			34/B7						Instr./Gel Origin			BA2060/200827A							Process Status		Analysis Succeeded
Plate [#] Name			[1] 31465						Instrument Sample Name										Spectra		11
Rank		Protein Name						Accession No.		Protein MW	Protein		Pep.		Protein		Protein	Total Ion	Total Ion
											PI		Count		Score		Score	Score	C. I. %
																	C. I. %
	1	Actin, cytoplasmic 2 OS=Homo sapiens OX=9606						ACTG_HUMAN		41765.8	5.31		14		847		100	776	100
		GN=ACTG1 PE=1 SV=1
		Peptide Information
		Calc. Mass		Obsrv. Mass	± da	± ppm	Start	End	Sequence					Ion	C. I. %		Modification					Rank	Result Type
							Seq.	Seq.						Score
		800.535	800.528		-0.0077	-10	62	68	RGILTLK														Mascot
		848.429	848.432		0.0021	2	285	291	CDVDIRK														Mascot
		923.567	923.549		-0.0182	-20	329	336	IIAPPERK														Mascot
		976.448	976.435		-0.0129	-13	19	28	AGFAGDDAPR														Mascot
		976.448	976.435		-0.0129	-13	19	28	AGFAGDDAPR				68		99.997								Mascot
		1132.53	1132.51		-0.0175	-15	197	206	GYSFTTTAER														Mascot
		1132.53	1132.51		-0.0175	-15	197	206	GYSFTTTAER				67		99.996								Mascot
		1198.71	1198.67		-0.0312	-26	29	39	AVFPSIVGRPR				52		99.888								Mascot
		1198.71	1198.67		-0.0312	-26	29	39	AVFPSIVGRPR														Mascot
		1515.75	1515.71		-0.0432	-29	85	95	IWHHTFYNELR				78		100								Mascot
		1515.75	1515.71		-0.0432	-29	85	95	IWHHTFYNELR														Mascot
		1790.89	1790.85		-0.0452	-25	239	254	SYELPDGQVITIGNER														Mascot
		1790.89	1790.85		-0.0452	-25	239	254	SYELPDGQVITIGNER				138		100								Mascot
		1954.06	1954.02		-0.044	-23	96	113	VAPEEHPVLLTEAPLNPK														Mascot
		1954.06	1954.02		-0.044	-23	96	113	VAPEEHPVLLTEAPLNPK				39		97.884								Mascot
		1982.89	1982.85		-0.0406	-20	1	18	MEEEIAALVIDNGSGMCK								Carbamidomethyl (C)[17], Oxidation (M)[1]						Mascot
		2215.07	2215.03		-0.0376	-17	292	312	DLYANTVLSGGTTMYPGI														Mascot
									ADR
		2215.07	2215.03		-0.0376	-17	292	312	DLYANTVLSGGTTMYPGI				189		100								Mascot
									ADR
		2231.06	2231.03		-0.0312	-14	292	312	DLYANTVLSGGTTMYPGI								Oxidation (M)[14]						Mascot
									ADR
		2343.16	2343.12		-0.0481	-21	291	312	KDLYANTVLSGGTTMYP														Mascot
									GIADR
		3183.61	3183.62		0.0014	0	148	177	TTGIVMDSGDGVTHTVPI				149		100								Mascot
									YEGYALPHAILR
		3183.61	3183.62		0.0014	0	148	177	TTGIVMDSGDGVTHTVPI														Mascot
									YEGYALPHAILR
		3231.46	3231.44		-0.024	-7	257	284	CPEALFQPSFLGMESCGI								Carbamidomethyl (C)[1,16]						Mascot
									HETTFNSIMK
	2	Actin, cytoplasmic 1 OS=Homo sapiens OX=9606						ACTB_HUMAN		41709.7	5.29		13		839		100	776	100
		GN=ACTB PE=1 SV=1
		Peptide Information
		Calc. Mass		Obsrv. Mass	± da	± ppm	Start	End	Sequence					Ion	C. I. %		Modification					Rank	Result Type
							Seq.	Seq.						Score
		800.535	800.528		-0.0077	-10	62	68	RGILTLK														Mascot
		848.429	848.432		0.0021	2	285	291	CDVDIRK														Mascot
		923.567	923.549		-0.0182	-20	329	336	IIAPPERK														Mascot
		976.448	976.435		-0.0129	-13	19	28	AGFAGDDAPR														Mascot
		976.448	976.435		-0.0129	-13	19	28	AGFAGDDAPR				68		99.997								Mascot
		1132.53	1132.51		-0.0175	-15	197	206	GYSFTTTAER														Mascot
		1132.53	1132.51		-0.0175	-15	197	206	GYSFTTTAER				67		99.996								Mascot
		1198.71	1198.67		-0.0312	-26	29	39	AVFPSIVGRPR				52		99.888								Mascot
		1198.71	1198.67		-0.0312	-26	29	39	AVFPSIVGRPR														Mascot
		1515.75	1515.71		-0.0432	-29	85	95	IWHHTFYNELR				78		100								Mascot
		1515.75	1515.71		-0.0432	-29	85	95	IWHHTFYNELR														Mascot
		1790.89	1790.85		-0.0452	-25	239	254	SYELPDGQVITIGNER														Mascot
		1790.89	1790.85		-0.0452	-25	239	254	SYELPDGQVITIGNER				138		100								Mascot
		1954.06	1954.02		-0.044	-23	96	113	VAPEEHPVLLTEAPLNPK														Mascot
		1954.06	1954.02		-0.044	-23	96	113	VAPEEHPVLLTEAPLNPK				39		97.884								Mascot
		2215.07	2215.03		-0.0376	-17	292	312	DLYANTVLSGGTTMYPGI														Mascot
									ADR
		2215.07	2215.03		-0.0376	-17	292	312	DLYANTVLSGGTTMYPGI				189		100								Mascot
									ADR
		2231.06	2231.03		-0.0312	-14	292	312	DLYANTVLSGGTTMYPGI								Oxidation (M)[14]						Mascot
									ADR
		2343.16	2343.12		-0.0481	-21	291	312	KDLYANTVLSGGTTMYP														Mascot
									GIADR
		3183.61	3183.62		0.0014	0	148	177	TTGIVMDSGDGVTHTVPI				149		100								Mascot
									YEGYALPHAILR
		3183.61	3183.62		0.0014	0	148	177	TTGIVMDSGDGVTHTVPI														Mascot
									YEGYALPHAILR
		3231.46	3231.44		-0.024	-7	257	284	CPEALFQPSFLGMESCGI								Carbamidomethyl (C)[1,16]						Mascot
									HETTFNSIMK
	3	Actin, alpha cardiac muscle 1 OS=Homo sapiens						ACTC_HUMAN		41991.9	5.23		13		392		100	333	100
		OX=9606 GN=ACTC1 PE=1 SV=1
		Peptide Information
		Calc. Mass		Obsrv. Mass	± da	± ppm	Start	End	Sequence					Ion	C. I. %		Modification					Rank	Result Type
							Seq.	Seq.						Score
		800.535	800.528		-0.0077	-10	64	70	RGILTLK														Mascot
		923.567	923.549		-0.0182	-20	331	338	IIAPPERK														Mascot
		976.448	976.435		-0.0129	-13	21	30	AGFAGDDAPR														Mascot
		976.448	976.435		-0.0129	-13	21	30	AGFAGDDAPR				68		99.997								Mascot
		1130.55	1130.53		-0.0176	-16	199	208	GYSFVTTAER														Mascot
		1198.71	1198.67		-0.0312	-26	31	41	AVFPSIVGRPR				52		99.888								Mascot
		1198.71	1198.67		-0.0312	-26	31	41	AVFPSIVGRPR														Mascot
		1500.71	1500.67		-0.0375	-25	362	374	QEYDEAGPSIVHR														Mascot
		1515.75	1515.71		-0.0432	-29	87	97	IWHHTFYNELR				78		100								Mascot
		1515.75	1515.71		-0.0432	-29	87	97	IWHHTFYNELR														Mascot
		1790.89	1790.85		-0.0452	-25	241	256	SYELPDGQVITIGNER														Mascot
		1790.89	1790.85		-0.0452	-25	241	256	SYELPDGQVITIGNER				138		100								Mascot
		1960.91	1960.87		-0.0422	-22	71	86	YPIEHGIITNWDDMEK														Mascot
		2228.07	2228.02		-0.0405	-18	294	314	DLYANNVLSGGTTMYPGI														Mascot
									ADR
		3171.37	3171.58		0.2119	67	1	30	MCDDEETTALVCDNGSG								Carbamidomethyl (C)[2,12]						Mascot
									LVKAGFAGDDAPR
		3196.61	3196.6		-0.0093	-3	150	179	TTGIVLDSGDGVTHNVPI														Mascot
									YEGYALPHAIMR
		3457.64	3457.62		-0.0229	-7	71	97	YPIEHGIITNWDDMEKIW														Mascot
									HHTFYNELR
	4	Actin, alpha skeletal muscle OS=Homo sapiens						ACTS_HUMAN		42023.9	5.23		13		391		100	333	100
		OX=9606 GN=ACTA1 PE=1 SV=1
		Peptide Information
		Calc. Mass		Obsrv. Mass	± da	± ppm	Start	End	Sequence					Ion	C. I. %		Modification					Rank	Result Type
							Seq.	Seq.						Score
		800.535	800.528		-0.0077	-10	64	70	RGILTLK														Mascot
		923.567	923.549		-0.0182	-20	331	338	IIAPPERK														Mascot
		976.448	976.435		-0.0129	-13	21	30	AGFAGDDAPR														Mascot
		976.448	976.435		-0.0129	-13	21	30	AGFAGDDAPR				68		99.997								Mascot
		1130.55	1130.53		-0.0176	-16	199	208	GYSFVTTAER														Mascot
		1198.71	1198.67		-0.0312	-26	31	41	AVFPSIVGRPR				52		99.888								Mascot
		1198.71	1198.67		-0.0312	-26	31	41	AVFPSIVGRPR														Mascot
		1500.71	1500.67		-0.0375	-25	362	374	QEYDEAGPSIVHR														Mascot
		1515.75	1515.71		-0.0432	-29	87	97	IWHHTFYNELR				78		100								Mascot
		1515.75	1515.71		-0.0432	-29	87	97	IWHHTFYNELR														Mascot
		1790.89	1790.85		-0.0452	-25	241	256	SYELPDGQVITIGNER														Mascot
		1790.89	1790.85		-0.0452	-25	241	256	SYELPDGQVITIGNER				138		100								Mascot
		1960.91	1960.87		-0.0422	-22	71	86	YPIEHGIITNWDDMEK														Mascot
		2246.02	2245.98		-0.0446	-20	294	314	DLYANNVMSGGTTMYPG														Mascot
									IADR
		3171.37	3171.58		0.2119	67	1	30	MCDEDETTALVCDNGSG								Carbamidomethyl (C)[2,12]						Mascot
									LVKAGFAGDDAPR
		3196.61	3196.6		-0.0093	-3	150	179	TTGIVLDSGDGVTHNVPI														Mascot
									YEGYALPHAIMR
		3457.64	3457.62		-0.0229	-7	71	97	YPIEHGIITNWDDMEKIW														Mascot
									HHTFYNELR
	5	POTE ankyrin domain family member F OS=Homo						POTEF_HUMAN		121367	5.83		12		341		100	329	100
		sapiens OX=9606 GN=POTEF PE=1 SV=2
		Peptide Information
		Calc. Mass		Obsrv. Mass	± da	± ppm	Start	End	Sequence					Ion	C. I. %		Modification					Rank	Result Type
							Seq.	Seq.						Score
		800.535	800.528		-0.0077	-10	762	768	RGILTLK														Mascot
		945.427	945.541		0.1139	120	510	518	GSENGQPEK														Mascot
		945.427	945.541		0.1139	120	510	518	GSENGQPEK														Mascot
		976.448	976.435		-0.0129	-13	719	728	AGFAGDDAPR														Mascot
		976.448	976.435		-0.0129	-13	719	728	AGFAGDDAPR				68		99.997								Mascot
		1103.55	1103.64		0.0871	79	197	205	CQLNVLDNK								Carbamidomethyl (C)[1]						Mascot
		1198.71	1198.67		-0.0312	-26	729	739	AVFPSIVGRPR				52		99.888								Mascot
		1198.71	1198.67		-0.0312	-26	729	739	AVFPSIVGRPR														Mascot
		1483.68	1483.67		-0.0141	-10	532	543	ELENFMAIEEMK														Mascot
		1499.68	1499.67		-0.0083	-6	532	543	ELENFMAIEEMK								Oxidation (M)[6]						Mascot
		1515.67	1515.71		0.0354	23	532	543	ELENFMAIEEMK								Oxidation (M)[6,11]						Mascot
		1515.75	1515.71		-0.0432	-29	785	795	IWHHTFYNELR				78		100								Mascot
		1531.81	1531.71		-0.1074	-70	156	168	DLIVMLRDTDVNK														Mascot
		1547.81	1547.7		-0.1118	-72	156	168	DLIVMLRDTDVNK								Oxidation (M)[5]						Mascot
		1789.63	1789.87		0.2426	136	98	110	MGKWCCHCFPCCR								Carbamidomethyl (C)[5,6,8], Nitrosyl (C)[11],						Mascot
																	Oxidation (M)[1]
		1790.89	1790.85		-0.0452	-25	939	954	SYELPDGQVITIGNER														Mascot
		1790.89	1790.85		-0.0452	-25	939	954	SYELPDGQVITIGNER				138		100								Mascot
		1960.96	1960.87		-0.0958	-49	364	380	QMLKISSENSNPEQDLK														Mascot
		3165.39	3165.7		0.3177	100	957	984	CPEALFQPCFLGMESCGI								Oxidation (M)[13,27]						Mascot
									HETTFNSIMK
	6	POTE ankyrin domain family member E OS=Homo						POTEE_HUMAN		121286	5.83		13		340		100	329	100
		sapiens OX=9606 GN=POTEE PE=2 SV=3
		Peptide Information
		Calc. Mass		Obsrv. Mass	± da	± ppm	Start	End	Sequence					Ion	C. I. %		Modification					Rank	Result Type
							Seq.	Seq.						Score
		800.535	800.528		-0.0077	-10	762	768	RGILTLK														Mascot
		945.427	945.541		0.1139	120	510	518	GSENGQPEK														Mascot
		945.427	945.541		0.1139	120	510	518	GSENGQPEK														Mascot
		976.448	976.435		-0.0129	-13	719	728	AGFAGDDAPR														Mascot
		976.448	976.435		-0.0129	-13	719	728	AGFAGDDAPR				68		99.997								Mascot
		1103.55	1103.64		0.0871	79	197	205	CQLNVLDNK								Carbamidomethyl (C)[1]						Mascot
		1198.71	1198.67		-0.0312	-26	729	739	AVFPSIVGRPR				52		99.888								Mascot
		1198.71	1198.67		-0.0312	-26	729	739	AVFPSIVGRPR														Mascot
		1483.68	1483.67		-0.0141	-10	532	543	ELENFMAIEEMK														Mascot
		1499.68	1499.67		-0.0083	-6	532	543	ELENFMAIEEMK								Oxidation (M)[6]						Mascot
		1515.67	1515.71		0.0354	23	532	543	ELENFMAIEEMK								Oxidation (M)[6,11]						Mascot
		1515.75	1515.71		-0.0432	-29	785	795	IWHHTFYNELR				78		100								Mascot
		1531.81	1531.71		-0.1074	-70	156	168	DLIVMLRDTDVNK														Mascot
		1547.81	1547.7		-0.1118	-72	156	168	DLIVMLRDTDVNK								Oxidation (M)[5]						Mascot
		1706.66	1706.8		0.1425	83	64	77	WCHHCFPCCRGSGK								Carbamidomethyl (C)[2], Nitrosyl (C)[5]						Mascot
		1789.63	1789.87		0.2426	136	98	110	MGKWCCHCFPCCR								Carbamidomethyl (C)[5,6,8], Nitrosyl (C)[11],						Mascot
																	Oxidation (M)[1]
		1790.89	1790.85		-0.0452	-25	939	954	SYELPDGQVITIGNER														Mascot
		1790.89	1790.85		-0.0452	-25	939	954	SYELPDGQVITIGNER				138		100								Mascot
		1974.98	1974.88		-0.0977	-49	364	380	QMLKISSENSNPEQELK														Mascot
		3165.39	3165.7		0.3177	100	957	984	CPEALFQPCFLGMESCGI								Oxidation (M)[13,27]						Mascot
									HETTFNSIMK
	7	Actin, aortic smooth muscle OS=Homo sapiens						ACTA_HUMAN		41981.8	5.23		11		299		100	255	100
		OX=9606 GN=ACTA2 PE=1 SV=1
		Peptide Information
		Calc. Mass		Obsrv. Mass	± da	± ppm	Start	End	Sequence					Ion	C. I. %		Modification					Rank	Result Type
							Seq.	Seq.						Score
		800.535	800.528		-0.0077	-10	64	70	RGILTLK														Mascot
		923.567	923.549		-0.0182	-20	331	338	IIAPPERK														Mascot
		976.448	976.435		-0.0129	-13	21	30	AGFAGDDAPR														Mascot
		976.448	976.435		-0.0129	-13	21	30	AGFAGDDAPR				68		99.997								Mascot
		1130.55	1130.53		-0.0176	-16	199	208	GYSFVTTAER														Mascot
		1198.71	1198.67		-0.0312	-26	31	41	AVFPSIVGRPR				52		99.888								Mascot
		1198.71	1198.67		-0.0312	-26	31	41	AVFPSIVGRPR														Mascot
		1500.71	1500.67		-0.0375	-25	362	374	QEYDEAGPSIVHR														Mascot
		1501.73	1501.7		-0.0361	-24	87	97	IWHHSFYNELR														Mascot
		1790.89	1790.85		-0.0452	-25	241	256	SYELPDGQVITIGNER														Mascot
		1790.89	1790.85		-0.0452	-25	241	256	SYELPDGQVITIGNER				138		100								Mascot
		1960.91	1960.87		-0.0422	-22	71	86	YPIEHGIITNWDDMEK														Mascot
		2228.07	2228.02		-0.0405	-18	294	314	DLYANNVLSGGTTMYPGI														Mascot
									ADR
		3196.61	3196.6		-0.0093	-3	150	179	TTGIVLDSGDGVTHNVPI														Mascot
									YEGYALPHAIMR
	8	Actin, gamma-enteric smooth muscle OS=Homo						ACTH_HUMAN		41849.8	5.31		10		294		100	255	100
		sapiens OX=9606 GN=ACTG2 PE=1 SV=1
		Peptide Information
		Calc. Mass		Obsrv. Mass	± da	± ppm	Start	End	Sequence					Ion	C. I. %		Modification					Rank	Result Type
							Seq.	Seq.						Score
		800.535	800.528		-0.0077	-10	63	69	RGILTLK														Mascot
		923.567	923.549		-0.0182	-20	330	337	IIAPPERK														Mascot
		976.448	976.435		-0.0129	-13	20	29	AGFAGDDAPR														Mascot
		976.448	976.435		-0.0129	-13	20	29	AGFAGDDAPR				68		99.997								Mascot
		1130.55	1130.53		-0.0176	-16	198	207	GYSFVTTAER														Mascot
		1198.71	1198.67		-0.0312	-26	30	40	AVFPSIVGRPR				52		99.888								Mascot
		1198.71	1198.67		-0.0312	-26	30	40	AVFPSIVGRPR														Mascot
		1501.73	1501.7		-0.0361	-24	86	96	IWHHSFYNELR														Mascot
		1790.89	1790.85		-0.0452	-25	240	255	SYELPDGQVITIGNER														Mascot
		1790.89	1790.85		-0.0452	-25	240	255	SYELPDGQVITIGNER				138		100								Mascot
		1960.91	1960.87		-0.0422	-22	70	85	YPIEHGIITNWDDMEK														Mascot
		2228.07	2228.02		-0.0405	-18	293	313	DLYANNVLSGGTTMYPGI														Mascot
									ADR
		3196.61	3196.6		-0.0093	-3	149	178	TTGIVLDSGDGVTHNVPI														Mascot
									YEGYALPHAIMR
	9	Putative beta-actin-like protein 3 OS=Homo sapiens						ACTBM_HUMAN		41988.8	5.91		4		224		100	216	100
		OX=9606 GN=POTEKP PE=5 SV=1
		Peptide Information
		Calc. Mass		Obsrv. Mass	± da	± ppm	Start	End	Sequence					Ion	C. I. %		Modification					Rank	Result Type
							Seq.	Seq.						Score
		1515.75	1515.71		-0.0432	-29	85	95	IWHHTFYNELR				78		100								Mascot
		1515.75	1515.71		-0.0432	-29	85	95	IWHHTFYNELR														Mascot
		1790.89	1790.85		-0.0452	-25	239	254	SYELPDGQVITIGNER														Mascot
		1790.89	1790.85		-0.0452	-25	239	254	SYELPDGQVITIGNER				138		100								Mascot
		2283.11	2283.13		0.0205	9	292	312	DLYTNTVLSGGTTMYPGI								Oxidation (M)[14]						Mascot
									AHR
		3231.47	3231.44		-0.0352	-11	257	284	CPEALFQPCFLGMESCGI								Carbamidomethyl (C)[1], Nitrosyl (C)[9,16],						Mascot
									HKTTFNSIVK								Oxidation (M)[13]
	10	POTE ankyrin domain family member I OS=Homo						POTEI_HUMAN		121204	5.83		12		204		100	194	100
		sapiens OX=9606 GN=POTEI PE=3 SV=1
		Peptide Information
		Calc. Mass		Obsrv. Mass	± da	± ppm	Start	End	Sequence					Ion	C. I. %		Modification					Rank	Result Type
							Seq.	Seq.						Score
		800.535	800.528		-0.0077	-10	762	768	RGILTLK														Mascot
		945.427	945.541		0.1139	120	510	518	GSENGQPEK														Mascot
		945.427	945.541		0.1139	120	510	518	GSENGQPEK														Mascot
		976.448	976.435		-0.0129	-13	719	728	AGFAGDDAPR														Mascot
		976.448	976.435		-0.0129	-13	719	728	AGFAGDDAPR				68		99.997								Mascot
		1103.55	1103.64		0.0871	79	197	205	CQLNVLDNK								Carbamidomethyl (C)[1]						Mascot
		1198.71	1198.67		-0.0312	-26	729	739	AVFPSIVGRPR				52		99.888								Mascot
		1198.71	1198.67		-0.0312	-26	729	739	AVFPSIVGRPR														Mascot
		1483.68	1483.67		-0.0141	-10	532	543	ELENFMAIEEMK														Mascot
		1499.68	1499.67		-0.0083	-6	532	543	ELENFMAIEEMK								Oxidation (M)[6]						Mascot
		1515.67	1515.71		0.0354	23	532	543	ELENFMAIEEMK								Oxidation (M)[6,11]						Mascot
		1515.75	1515.71		-0.0432	-29	785	795	IWHHTFYNELR				78		100								Mascot
		1531.81	1531.71		-0.1074	-70	156	168	DLIVMLRDTDVNK														Mascot
		1537.72	1537.69		-0.0351	-23	1	15	MVAEVDSMPAASSVK								Oxidation (M)[1]						Mascot
		1547.81	1547.7		-0.1118	-72	156	168	DLIVMLRDTDVNK								Oxidation (M)[5]						Mascot
		1789.63	1789.87		0.2426	136	98	110	MGKWCCHCFPCCR								Carbamidomethyl (C)[5,6,8], Nitrosyl (C)[11],						Mascot
																	Oxidation (M)[1]
		1790.59	1790.85		0.2571	144	98	110	MGKWCCHCFPCCR								Carbamidomethyl (C)[5,6], Nitrosyl						Mascot
																	(C)[8,11,12], Oxidation (M)[1]
		1790.59	1790.85		0.2571	144	61	73	MGKWCCHCFPCCR								Carbamidomethyl (C)[5,6], Nitrosyl						Mascot
																	(C)[8,11,12], Oxidation (M)[1]
		1960.96	1960.87		-0.0958	-49	364	380	QMLKISSENSNPEQDLK														Mascot
		3165.39	3165.7		0.3177	100	957	984	CPEALFQPCFLGMESCGI								Oxidation (M)[13,27]						Mascot
									HETTFNSIMK
Gel Idx/Pos			35/B8						Instr./Gel Origin			BA2060/200827A							Process Status		Analysis Succeeded
Plate [#] Name			[1] 31465						Instrument Sample Name										Spectra		11
Rank		Protein Name						Accession No.		Protein MW	Protein		Pep.		Protein		Protein	Total Ion	Total Ion
											PI		Count		Score		Score	Score	C. I. %
																	C. I. %
	1	ATP synthase subunit alpha, mitochondrial OS=Homo						ATPA_HUMAN		59713.6	9.16		17		393		100	319	100
		sapiens OX=9606 GN=ATP5A1 PE=1 SV=1
		Peptide Information
		Calc. Mass		Obsrv. Mass	± da	± ppm	Start	End	Sequence					Ion	C. I. %		Modification					Rank	Result Type
							Seq.	Seq.						Score
		815.462	815.444		-0.018	-22	208	214	ELIIGDR														Mascot
		860.502	860.48		-0.0219	-25	323	329	QMSLLLR														Mascot
		864.413	864.469		0.0561	65	263	270	LTDADAMK														Mascot
		892.489	892.469		-0.0194	-22	435	441	LELAQYR														Mascot
		1000.58	1000.55		-0.0311	-31	74	83	VLSIGDGIAR														Mascot
		1026.59	1026.57		-0.0279	-27	195	204	AVDSLVPIGR														Mascot
		1028.65	1028.5		-0.1419	-138	464	472	GVRLTELLK														Mascot
		1423.67	1423.63		-0.0401	-28	46	58	TGTAEMSSILEER														Mascot
		1438.85	1438.79		-0.0542	-38	403	416	GIRPAINVGLSVSR														Mascot
		1553.74	1553.69		-0.0523	-34	335	347	EAYPGDVFYLHSR														Mascot
		1553.74	1553.69		-0.0523	-34	335	347	EAYPGDVFYLHSR				85		100								Mascot
		1575.79	1575.73		-0.0563	-36	59	73	ILGADTSVDLEETGR														Mascot
		1624.89	1624.83		-0.0571	-35	134	149	TGAIVDVPVGEELLGR														Mascot
		1624.89	1624.83		-0.0571	-35	134	149	TGAIVDVPVGEELLGR				61		99.988								Mascot
		1667.79	1667.74		-0.0516	-31	89	103	NVQAEEMVEFSSGLK														Mascot
		2230.13	2230.12		-0.0056	-3	84	103	VHGLRNVQAEEMVEFSS														Mascot
									GLK
		2309.16	2309.08		-0.0786	-34	473	493	QGQYSPMAIEEQVAVIYA				37		96.691								Mascot
									GVR
		2309.16	2309.08		-0.0786	-34	473	493	QGQYSPMAIEEQVAVIYA														Mascot
									GVR
		2338.17	2338.09		-0.0798	-34	442	463	EVAAFAQFGSDLDAATQ				102		100								Mascot
									QLLSR
		2338.17	2338.09		-0.0798	-34	442	463	EVAAFAQFGSDLDAATQ														Mascot
									QLLSR
		2367.26	2367.17		-0.0896	-38	507	527	FENAFLSHVVSQHQALL														Mascot
									GTIR
		2367.26	2367.17		-0.0896	-38	507	527	FENAFLSHVVSQHQALL				34		93.368								Mascot
									GTIR
	2	Glutathione reductase, mitochondrial OS=Homo						GSHR_HUMAN		56220.9	8.74		6		54		92.623	45	99.457
		sapiens OX=9606 GN=GSR PE=1 SV=2
		Peptide Information
		Calc. Mass		Obsrv. Mass	± da	± ppm	Start	End	Sequence					Ion	C. I. %		Modification					Rank	Result Type
							Seq.	Seq.						Score
		1152.71	1152.68		-0.0341	-30	380	391	ALLTPVAIAAGR														Mascot
		1152.71	1152.68		-0.0341	-30	380	391	ALLTPVAIAAGR				45		99.457								Mascot
		1240.57	1240.75		0.1799	145	461	470	CVMKMVCANK								Carbamidomethyl (C)[1,7]						Mascot
		1256.56	1256.7		0.1403	112	461	470	CVMKMVCANK								Carbamidomethyl (C)[1,7], Oxidation (M)[3]						Mascot
		1291.7	1291.67		-0.0315	-24	154	164	LNAIYQNNLTK														Mascot
		1332.64	1332.65		0.0074	6	98	110	LGGTCVNVGCVPK								Carbamidomethyl (C)[5], Nitrosyl (C)[10]						Mascot
		1460.73	1460.59		-0.1434	-98	98	111	LGGTCVNVGCVPKK								Carbamidomethyl (C)[5], Nitrosyl (C)[10]						Mascot
		2315.15	2315.07		-0.0791	-34	502	522	ADFDNTVAIHPTSSEELV														Mascot
									TLR
	3	Proline-rich protein 30 OS=Homo sapiens OX=9606						PRR30_HUMAN		44661.9	10.39		4		40		0	31	85.919
		GN=PRR30 PE=2 SV=1
		Peptide Information
		Calc. Mass		Obsrv. Mass	± da	± ppm	Start	End	Sequence					Ion	C. I. %		Modification					Rank	Result Type
							Seq.	Seq.						Score
		856.435	856.502		0.0676	79	260	267	SPSCPLPR				31		85.919								Mascot
		856.435	856.502		0.0676	79	260	267	SPSCPLPR														Mascot
		860.408	860.48		0.072	84	373	380	CFSGPPPR														Mascot
		1197.62	1197.67		0.0469	39	169	177	LHSNRQTWR														Mascot
		1905.07	1904.86		-0.2138	-112	381	398	APKQVTTSLKPRPCPGP														Mascot
									K
	4	Folliculin-interacting protein 1 OS=Homo sapiens						FNIP1_HUMAN		130472	5.33		19		38		0
		OX=9606 GN=FNIP1 PE=1 SV=3
		Peptide Information
		Calc. Mass		Obsrv. Mass	± da	± ppm	Start	End	Sequence					Ion	C. I. %		Modification					Rank	Result Type
							Seq.	Seq.						Score
		850.434	850.5		0.0658	77	724	731	STGMVVEK														Mascot
		860.51	860.48		-0.0298	-35	779	785	HHTKPLK														Mascot
		882.377	882.526		0.1484	168	880	886	QNNEFCK														Mascot
		1000.55	1000.55		-0.0022	-2	153	161	SPPQLMLSK														Mascot
		1152.68	1152.68		-0.0089	-8	143	152	GSTLKIHQIR														Mascot
		1152.68	1152.68		-0.0089	-8	143	152	GSTLKIHQIR														Mascot
		1179.52	1179.57		0.0465	39	898	906	TCFPQQDQR								Carbamidomethyl (C)[2]						Mascot
		1197.57	1197.67		0.1023	85	112	121	DQCLKYQGSR														Mascot
		1240.6	1240.75		0.1444	116	721	731	AMRSTGMVVEK								Oxidation (M)[2,7]						Mascot
		1256.66	1256.7		0.0388	31	925	935	IAVGTEWDIPR														Mascot
		1332.61	1332.65		0.0332	25	438	448	EFTFLMENASK								Oxidation (M)[6]						Mascot
		1435.72	1435.71		-0.011	-8	292	304	SQTTSLENGVFPR														Mascot
		1438.7	1438.79		0.0913	63	380	392	SADASQRSLAYNR														Mascot
		1446.7	1446.7		0.0014	1	711	723	LLDSDSHTGKAMR								Oxidation (M)[12]						Mascot
		1475.74	1475.7		-0.038	-26	678	691	LETVVCTGSVPVDK								Nitrosyl (C)[6]						Mascot
		1553.77	1553.69		-0.0834	-54	848	861	TIDDVPFKTSTDSK														Mascot
		1553.77	1553.69		-0.0834	-54	848	861	TIDDVPFKTSTDSK														Mascot
		1738.82	1738.77		-0.0457	-26	435	448	FMKEFTFLMENASK								Oxidation (M)[2]						Mascot
		1904.78	1904.86		0.0778	41	856	871	TSTDSKDHCCMLEFSK								Carbamidomethyl (C)[9], Oxidation (M)[11]						Mascot
		2233.1	2233.03		-0.0747	-33	227	246	LIRSASFFAVHSNPMDMP														Mascot
									GR
		2305.05	2305.08		0.0268	12	348	365	FNEFFFSHFPLFESHMNK														Mascot
	5	Kinesin-like protein KIF26B OS=Homo sapiens						KI26B_HUMAN		223744	8.76		25		38		0
		OX=9606 GN=KIF26B PE=2 SV=1
		Peptide Information
		Calc. Mass		Obsrv. Mass	± da	± ppm	Start	End	Sequence					Ion	C. I. %		Modification					Rank	Result Type
							Seq.	Seq.						Score
		815.397	815.444		0.0474	58	553	559	SYTMIGK								Oxidation (M)[4]						Mascot
		842.452	842.487		0.0354	42	1971	1977	WVDGPLR														Mascot
		850.409	850.5		0.0909	107	916	922	SERDCLK														Mascot
		860.433	860.48		0.0471	55	1268	1275	AQDAGSRR														Mascot
		864.41	864.469		0.0588	68	698	706	GGMSGGRSR														Mascot
		882.432	882.526		0.0943	107	43	49	KAYEESR														Mascot
		892.437	892.469		0.0322	36	1425	1432	ESKENSAK														Mascot
		1052.42	1052.49		0.0696	66	763	771	ESLGNMNCR								Nitrosyl (C)[8]						Mascot
		1084.55	1084.57		0.0199	18	2033	2040	AKYEWLMK								Oxidation (M)[7]						Mascot
		1152.58	1152.68		0.0929	81	2084	2092	LESRVNFCK								Carbamidomethyl (C)[8]						Mascot
		1152.58	1152.68		0.0929	81	2084	2092	LESRVNFCK								Carbamidomethyl (C)[8]						Mascot
		1197.67	1197.67		0.0044	4	707	717	LHLIDLGSCVK														Mascot
		1291.7	1291.67		-0.0284	-22	453	463	VMLRICSTLAR								Nitrosyl (C)[6]						Mascot
		1423.65	1423.63		-0.015	-11	1262	1274	MSLDEKAQDAGSR								Oxidation (M)[1]						Mascot
		1460.72	1460.59		-0.1314	-90	965	979	LSQAAGASPLSESDK														Mascot
		1553.79	1553.69		-0.1057	-68	1762	1778	SLPQAVGQGSSSPPGGK														Mascot
		1553.79	1553.69		-0.1057	-68	1762	1778	SLPQAVGQGSSSPPGGK														Mascot
		1624.94	1624.83		-0.1048	-64	1947	1961	RLIPALSLDTSSPVR														Mascot
		1624.94	1624.83		-0.1048	-64	1947	1961	RLIPALSLDTSSPVR				1		0								Mascot
		1667.77	1667.74		-0.0275	-16	2093	2106	AHLMMITCFDITSR								Nitrosyl (C)[8]						Mascot
		1699.76	1699.81		0.045	26	2093	2106	AHLMMITCFDITSR								Nitrosyl (C)[8], Oxidation (M)[4,5]						Mascot
		1738.99	1738.77		-0.22	-127	1808	1824	ISELLQGGAGARGLQLR														Mascot
		1819.86	1819.9		0.0428	24	126	140	GVWCENCNARLVELK								Carbamidomethyl (C)[4], Nitrosyl (C)[7]						Mascot
		2230.06	2230.12		0.0588	26	2088	2106	VNFCKAHLMMITCFDITS														Mascot
									R
		2232.99	2233.03		0.0401	18	1863	1885	CSSGHGSDNSSVLSGEL								Oxidation (M)[21]						Mascot
									PPAMGK
		2292.11	2292.05		-0.0598	-26	1509	1530	VVDGCEMALPGLATQSP								Nitrosyl (C)[5]						Mascot
									VHPNK
		2305.26	2305.08		-0.178	-77	1117	1137	ESLLQPEVRTPPVGMSP														Mascot
									QVLK
		2410.2	2410.18		-0.0176	-7	1024	1047	SVPGSSSQHSASPLVQS														Mascot
									PSLQSSR
		2410.2	2410.18		-0.0176	-7	1024	1047	SVPGSSSQHSASPLVQS														Mascot
									PSLQSSR
		2708.39	2708.28		-0.1164	-43	772	797	TTMIAHISAAVGSYAETLS								Oxidation (M)[3]						Mascot
									TIQIASR
	6	Integrin alpha-6 OS=Homo sapiens OX=9606						ITA6_HUMAN		126526	6.21		13		34		0	11	0
		GN=ITGA6 PE=1 SV=5
		Peptide Information
		Calc. Mass		Obsrv. Mass	± da	± ppm	Start	End	Sequence					Ion	C. I. %		Modification					Rank	Result Type
							Seq.	Seq.						Score
		842.43	842.487		0.0571	68	128	134	VVTCAHR								Carbamidomethyl (C)[4]						Mascot
		882.49	882.526		0.0354	40	138	144	RQHVNTK														Mascot
		1026.58	1026.57		-0.0181	-18	400	407	WNNVKPIR														Mascot
		1028.4	1028.5		0.1087	106	1123	1130	WNENESYS														Mascot
		1045.55	1045.54		-0.0096	-9	978	986	CPLRGLDSK								Carbamidomethyl (C)[1]						Mascot
		1152.58	1152.68		0.0929	81	154	162	CYVLSQNLR								Carbamidomethyl (C)[1]						Mascot
		1152.58	1152.68		0.0929	81	154	162	CYVLSQNLR								Carbamidomethyl (C)[1]						Mascot
		1197.53	1197.67		0.1387	116	681	690	FCTREGNQDK														Mascot
		1256.59	1256.7		0.1081	86	80	91	TGGLYSCDITAR														Mascot
		1553.6	1553.69		0.0905	58	663	676	EGCGDDNVCNSNLK								Carbamidomethyl (C)[3], Nitrosyl (C)[9]						Mascot
		1553.6	1553.69		0.0905	58	663	676	EGCGDDNVCNSNLK								Carbamidomethyl (C)[3], Nitrosyl (C)[9]						Mascot
		1819.83	1819.9		0.0727	40	111	127	EDQWMGVTVQSQGPGG								Oxidation (M)[5]						Mascot
									K
		1858.84	1858.85		0.0153	8	383	399	DGEVGGAVYVYMNQQG								Oxidation (M)[12]						Mascot
									R
		1858.84	1858.85		0.0153	8	383	399	DGEVGGAVYVYMNQQG								Oxidation (M)[12]						Mascot
									R
		2187.19	2187.06		-0.1357	-62	446	465	VFIYHGSANGINTKPTQV														Mascot
									LK
		2309.13	2309.08		-0.0503	-22	962	981	YQTLNCSVNVNCVNIRCP														Mascot
									LR
		2309.13	2309.08		-0.0503	-22	962	981	YQTLNCSVNVNCVNIRCP														Mascot
									LR
		2338.12	2338.09		-0.0339	-14	962	981	YQTLNCSVNVNCVNIRCP				11		0		Nitrosyl (C)[12]						Mascot
									LR
		2338.12	2338.09		-0.0339	-14	962	981	YQTLNCSVNVNCVNIRCP								Nitrosyl (C)[6]						Mascot
									LR
		2367.11	2367.17		0.0559	24	962	981	YQTLNCSVNVNCVNIRCP								Nitrosyl (C)[6,12]						Mascot
									LR
		2367.11	2367.17		0.0559	24	962	981	YQTLNCSVNVNCVNIRCP								Nitrosyl (C)[6,12]						Mascot
									LR
	7	Fanconi anemia group J protein OS=Homo sapiens						FANCJ_HUMAN		140789	6.49		18		33		0
		OX=9606 GN=BRIP1 PE=1 SV=1
		Peptide Information
		Calc. Mass		Obsrv. Mass	± da	± ppm	Start	End	Sequence					Ion	C. I. %		Modification					Rank	Result Type
							Seq.	Seq.						Score
		815.324	815.444		0.1201	147	460	466	DYESACK														Mascot
		842.484	842.487		0.003	4	824	831	ALNQALGR														Mascot
		1000.58	1000.55		-0.0311	-31	791	798	DLQVELKR														Mascot
		1028.45	1028.5		0.0498	48	799	806	QYNDHHSK														Mascot
		1032.53	1032.5		-0.0271	-26	1178	1186	EVDSAREVK														Mascot
		1045.55	1045.54		-0.0096	-9	753	762	DGALLVAVCR								Nitrosyl (C)[9]						Mascot
		1240.56	1240.75		0.19	153	309	318	SCYFYHGVHK														Mascot
		1256.61	1256.7		0.0963	77	815	823	QWYEIQAYR														Mascot
		1419.65	1419.72		0.0708	50	420	431	DELDSMVNNNIR														Mascot
		1435.65	1435.71		0.0583	41	420	431	DELDSMVNNNIR								Oxidation (M)[6]						Mascot
		1460.67	1460.59		-0.0813	-56	2	14	SSMWSEYTIGGVK								Oxidation (M)[3]						Mascot
		1475.74	1475.7		-0.0347	-24	967	979	EKNDPVFLEEAGK														Mascot
		1575.72	1575.73		0.0116	7	1	14	MSSMWSEYTIGGVK														Mascot
		1624.63	1624.83		0.1999	123	80	93	AEVQLSCCCACHSK								Carbamidomethyl (C)[7,8], Nitrosyl (C)[9]						Mascot
		1624.63	1624.83		0.1999	123	80	93	AEVQLSCCCACHSK								Carbamidomethyl (C)[7,8], Nitrosyl (C)[9]						Mascot
		1709.69	1709.78		0.0944	55	80	93	AEVQLSCCCACHSK								Carbamidomethyl (C)[7,8,9,11]						Mascot
		1858.96	1858.85		-0.1093	-59	529	543	GLFMVLDYLFRQNSR														Mascot
		1858.96	1858.85		-0.1093	-59	529	543	GLFMVLDYLFRQNSR														Mascot
		2309	2309.08		0.0766	33	202	222	INSFSPQKPPGHCSRCC								Nitrosyl (C)[13]						Mascot
									CSTK
		2309	2309.08		0.0766	33	202	222	INSFSPQKPPGHCSRCC								Nitrosyl (C)[13]						Mascot
									CSTK
		2337.99	2338.09		0.093	40	202	222	INSFSPQKPPGHCSRCC								Nitrosyl (C)[13,16]						Mascot
									CSTK
		2338.12	2338.09		-0.0332	-14	460	479	DYESACKIWSGNEMLLTL														Mascot
									HK
		2366.98	2367.17		0.1826	77	202	222	INSFSPQKPPGHCSRCC								Nitrosyl (C)[13,16,17]						Mascot
									CSTK
		2367.11	2367.17		0.0564	24	460	479	DYESACKIWSGNEMLLTL								Nitrosyl (C)[6]						Mascot
									HK
		2410.15	2410.18		0.0254	11	440	459	AVCCSLINWLEANAEYLV								Carbamidomethyl (C)[3,4]						Mascot
									ER
		2410.15	2410.18		0.0254	11	440	459	AVCCSLINWLEANAEYLV								Carbamidomethyl (C)[3,4]						Mascot
									ER
		3100.5	3100.39		-0.1045	-34	434	459	DHEPLRAVCCSLINWLEA								Carbamidomethyl (C)[9]						Mascot
									NAEYLVER
	8	Probable ATP-dependent RNA helicase DDX4						DDX4_HUMAN		79257.8	5.62		14		33		0
		OS=Homo sapiens OX=9606 GN=DDX4 PE=1 SV=2
		Peptide Information
		Calc. Mass		Obsrv. Mass	± da	± ppm	Start	End	Sequence					Ion	C. I. %		Modification					Rank	Result Type
							Seq.	Seq.						Score
		892.394	892.469		0.0752	84	69	76	DAGECNKR														Mascot
		1032.52	1032.5		-0.0167	-16	463	472	LISCPGMPSK														Mascot
		1084.5	1084.57		0.0678	63	202	212	SGSGSERGGYK														Mascot
		1193.63	1193.55		-0.0737	-62	689	699	GNVFASVDTRK														Mascot
		1197.52	1197.67		0.1466	122	327	338	DLMACAQTGSGK								Oxidation (M)[3]						Mascot
		1423.54	1423.63		0.0941	66	112	123	ESSNDCEDNPTR								Carbamidomethyl (C)[6]						Mascot
		1475.82	1475.7		-0.1187	-80	376	387	ELVNQIYLEARK														Mascot
		1575.87	1575.73		-0.1379	-88	588	602	FGKCPVLVATSVAAR								Carbamidomethyl (C)[4]						Mascot
		1629.82	1629.82		0.002	1	411	425	QIVQGCNILCATPGR								Carbamidomethyl (C)[6]						Mascot
		1699.74	1699.81		0.0633	37	131	146	GGYRDGNNSEASGPYR														Mascot
		1993.87	1993.91		0.0391	20	225	243	NSWKSEAEGGESSDTQ														Mascot
									GPK
		2211.09	2211.03		-0.0523	-24	473	490	EQRQTLMFSATFPEEIQR														Mascot
		2292.09	2292.05		-0.041	-18	186	208	RPVLSGTGNGDTSQSRS														Mascot
									GSGSER
		2338.19	2338.09		-0.1018	-44	317	338	YSIPIILAGRDLMACAQTG								Carbamidomethyl (C)[15], Oxidation (M)[13]						Mascot
									SGK
		2338.19	2338.09		-0.1018	-44	317	338	YSIPIILAGRDLMACAQTG								Carbamidomethyl (C)[15], Oxidation (M)[13]						Mascot
									SGK
	9	Rab5 GDP/GTP exchange factor OS=Homo sapiens						RABX5_HUMAN		79320.7	6.42		13		32		0
		OX=9606 GN=RABGEF1 PE=1 SV=2
		Peptide Information
		Calc. Mass		Obsrv. Mass	± da	± ppm	Start	End	Sequence					Ion	C. I. %		Modification					Rank	Result Type
							Seq.	Seq.						Score
		810.404	810.511		0.1068	132	72	78	GPVLCHR								Nitrosyl (C)[5]						Mascot
		815.499	815.444		-0.0544	-67	451	457	KDLAIQK														Mascot
		842.488	842.487		-0.001	-1	514	520	HIFNAIK														Mascot
		850.445	850.5		0.0545	64	139	145	MSLKSER														Mascot
		892.444	892.469		0.0248	28	424	430	IMDQIEK								Oxidation (M)[2]						Mascot
		1026.47	1026.57		0.099	96	601	609	YMSGQTSPR														Mascot
		1052.52	1052.49		-0.0283	-27	505	513	LACITKCSK								Carbamidomethyl (C)[3], Nitrosyl (C)[7]						Mascot
		1179.5	1179.57		0.0676	57	176	183	CWREEYHK								Nitrosyl (C)[1]						Mascot
		1419.61	1419.72		0.1137	80	58	71	GPPTQGACSSCVQR								Nitrosyl (C)[8]						Mascot
		1438.77	1438.79		0.0218	15	319	329	EFIEFLKTFHK														Mascot
		1446.61	1446.7		0.0926	64	439	450	YVFCPETTDDEK														Mascot
		1475.6	1475.7		0.1035	70	439	450	YVFCPETTDDEK								Nitrosyl (C)[4]						Mascot
		2211	2211.03		0.0376	17	58	78	GPPTQGACSSCVQRGPV								Nitrosyl (C)[8,11]						Mascot
									LCHR
		3100.55	3100.39		-0.1582	-51	461	487	ALRWVTPQMLCVPVNED								Oxidation (M)[9,24]						Mascot
									IPEVSDMVVK
	10	Dystonin OS=Homo sapiens OX=9606 GN=DST PE=1						DYST_HUMAN		860127	5.14		45		32		0
		SV=4
		Peptide Information
		Calc. Mass		Obsrv. Mass	± da	± ppm	Start	End	Sequence					Ion	C. I. %		Modification					Rank	Result Type
							Seq.	Seq.						Score
		810.447	810.511		0.0639	79	5116	5122	HQVDLAK														Mascot
		815.401	815.444		0.0436	53	2610	2616	DENGKPR														Mascot
		842.43	842.487		0.0571	68	2975	2981	HCAKNIK								Nitrosyl (C)[2]						Mascot
		856.387	856.502		0.1153	135	5163	5169	CSFLETK								Nitrosyl (C)[1]						Mascot
		856.387	856.502		0.1153	135	5163	5169	CSFLETK								Nitrosyl (C)[1]						Mascot
		860.472	860.48		0.008	9	1547	1553	VEEKLDK														Mascot
		870.461	870.517		0.0556	64	2975	2981	HCAKNIK								Carbamidomethyl (C)[2]						Mascot
		870.461	870.517		0.0556	64	2975	2981	HCAKNIK								Carbamidomethyl (C)[2]						Mascot
		882.457	882.526		0.0691	78	2540	2547	ESFTASLK														Mascot
		892.389	892.469		0.0798	89	2487	2494	DELDSGEK														Mascot
		1000.58	1000.55		-0.0311	-31	1282	1290	LRDLEGIGK														Mascot
		1026.53	1026.57		0.0375	37	5873	5880	TFTMEILR								Oxidation (M)[4]						Mascot
		1028.58	1028.5		-0.0804	-78	6478	6486	KQQLDGALR														Mascot
		1032.49	1032.5		0.0152	15	6708	6715	QFHEAWSK														Mascot
		1045.43	1045.54		0.1108	106	478	486	NECSSVYSK								Nitrosyl (C)[3]						Mascot
		1084.57	1084.57		0.0021	2	1046	1053	QYYQELLK														Mascot
		1123.54	1123.47		-0.0678	-60	4857	4865	DFQAWLDTK														Mascot
		1152.58	1152.68		0.0977	85	647	656	AIEEFESSLK														Mascot
		1152.58	1152.68		0.0977	85	647	656	AIEEFESSLK														Mascot
		1193.58	1193.55		-0.0229	-19	1699	1707	VLERQNMCK								Carbamidomethyl (C)[8], Oxidation (M)[7]						Mascot
		1197.53	1197.67		0.1412	118	7191	7198	YMRWMNHK								Oxidation (M)[2,5]						Mascot
		1256.72	1256.7		-0.0187	-15	3724	3734	ALIEQKLNEAK														Mascot
		1291.68	1291.67		-0.0138	-11	5873	5882	TFTMEILRHK								Oxidation (M)[4]						Mascot
		1332.65	1332.65		-0.0032	-2	1241	1251	AISDEMFKTYK														Mascot
		1419.69	1419.72		0.0345	24	3737	3748	CEQLNLKAEQSK								Nitrosyl (C)[1]						Mascot
		1423.64	1423.63		-0.0078	-5	3256	3266	ELTHMEYDLEK								Oxidation (M)[5]						Mascot
		1435.71	1435.71		0.0002	0	3881	3892	QGQYLSPEEKEK														Mascot
		1438.73	1438.79		0.0667	46	1336	1347	MLVSEIEMKQSK								Oxidation (M)[1]						Mascot
		1446.73	1446.7		-0.0237	-16	3692	3705	DMQGSAQALAEVVK														Mascot
		1624.89	1624.83		-0.0572	-35	6650	6663	EQIIELDKTGTHLK														Mascot
		1624.89	1624.83		-0.0572	-35	6650	6663	EQIIELDKTGTHLK														Mascot
[truncated: 2,214 more rows]
[truncated: 3 more columns]

## Sheet: Protein ID Summary
	Project Code: CHBE200811_B
	Spot number	MALDI well number	Match Quality	Top Ranked Protein Name [Species]	Accession No.	Protein MW	Protein PI	Pep.Count	Protein Score	Protein Score C.I.%	Total Ion Score	Total Ion C.I.%	Comments / Other Possible Hits
	3	B1		Pyruvate kinase PKM OS=Homo sapiens OX=9606 GN=PKM PE=1 SV=4	KPYM_HUMAN	57900	7.96	24	825	100	698	100
	4	B2		Pyruvate kinase PKM OS=Homo sapiens OX=9606 GN=PKM PE=1 SV=4	KPYM_HUMAN	57900	7.96	24	542	100	415	100
	6	B3		Alpha-enolase OS=Homo sapiens OX=9606 GN=ENO1 PE=1 SV=2	ENOA_HUMAN	47139.3	7.01	23	819	100	663	100
	11	B4		Annexin A2 OS=Homo sapiens OX=9606 GN=ANXA2 PE=1 SV=2	ANXA2_HUMAN	38579.8	7.57	20	1030	100	902	100
	16	B5		Actin-related protein 2/3 complex subunit 2 OS=Homo sapiens OX=9606 GN=ARPC2 PE=1 SV=1	ARPC2_HUMAN	34311.5	6.84	15	652	100	560	100
	18	B6		Zinc finger protein 846 OS=Homo sapiens OX=9606 GN=ZNF846 PE=1 SV=2	ZN846_HUMAN	60512.8	9.21	7	35	0	35	94.845
	9	B7		Actin, cytoplasmic 2 OS=Homo sapiens OX=9606 GN=ACTG1 PE=1 SV=1	ACTG_HUMAN	41765.8	5.31	14	847	100	776	100
	19	B8		ATP synthase subunit alpha, mitochondrial OS=Homo sapiens OX=9606 GN=ATP5A1 PE=1 SV=1	ATPA_HUMAN	59713.6	9.16	17	393	100	319	100	Could also be hit #2: Glutathione reductase, mitochondrial
	20	B9		Beta-enolase OS=Homo sapiens OX=9606 GN=ENO3 PE=1 SV=5	ENOB_HUMAN	46957.3	7.59	14	424	100	359	100
	21	B10		Actin, cytoplasmic 2 OS=Homo sapiens OX=9606 GN=ACTG1 PE=1 SV=1	ACTG_HUMAN	41765.8	5.31	14	596	100	526	100
	22	B11		Keratin, type I cytoskeletal 19 OS=Homo sapiens OX=9606 GN=KRT19 PE=1 SV=4	K1C19_HUMAN	44079.1	5.04	31	951	100	679	100
	23	B12		Actin, cytoplasmic 2 OS=Homo sapiens OX=9606 GN=ACTG1 PE=1 SV=1	ACTG_HUMAN	41765.8	5.31	14	776	100	703	100
	24	B13		Actin, cytoplasmic 1 OS=Homo sapiens OX=9606 GN=ACTB PE=1 SV=1	ACTB_HUMAN	41709.7	5.29	15	622	100	543	100
	25	B14		Leukocyte elastase inhibitor OS=Homo sapiens OX=9606 GN=SERPINB1 PE=1 SV=1	ILEU_HUMAN	42714.7	5.9	14	750	100	680	100
	26	B15		Glyceraldehyde-3-phosphate dehydrogenase OS=Homo sapiens OX=9606 GN=GAPDH PE=1 SV=3	G3P_HUMAN	36030.4	8.57	11	170	100	123	100	Could also be hit #2, 3
	27	B16		L-lactate dehydrogenase A chain OS=Homo sapiens OX=9606 GN=LDHA PE=1 SV=2	LDHA_HUMAN	36665.4	8.44	12	392	100	335	100	Could also be hit #2, 3
	28	B17		Actin, cytoplasmic 2 OS=Homo sapiens OX=9606 GN=ACTG1 PE=1 SV=1	ACTG_HUMAN	41765.8	5.31	10	546	100	509	100	Could also be hit #7
	29	B18		Carbonic anhydrase 3 OS=Homo sapiens OX=9606 GN=CA3 PE=1 SV=3	CAH3_HUMAN	29538.7	6.86	7	310	100	282	100
	Control
	1 fmol	E9		Beta-galactosidase OS=Escherichia coli (strain K12) OX=83333 GN=lacZ PE=1 SV=2	BGAL_ECOLI	116409	5.28	14	192	100	151	100
	1 fmol	E10		Beta-galactosidase OS=Escherichia coli (strain ATCC 8739 / DSM 1576 / Crooks) OX=481805 GN=lacZ PE=	BGAL_ECOLC	116438	5.33	13	102	100	67	100
	1 fmol	E11		Beta-galactosidase OS=Escherichia coli (strain K12) OX=83333 GN=lacZ PE=1 SV=2	BGAL_ECOLI	116409	5.28	15	139	100	93	100
	1 fmol	E12		Beta-galactosidase OS=Escherichia coli O9:H4 (strain HS) OX=331112 GN=lacZ PE=3 SV=1	BGAL_ECOHS	116388	5.2	11	54	89.944	29	96.696
	high confidence
	low confidence
	no confidence
