# Supplementary material for: Helicase-like transcription factor-deletion from the tumor microenvironment in a cell line-derived xenograft model of colorectal cancer reprogrammed the human transcriptome-S-nitroso-proteome to promote inflammation and redirect metastasis
Source: PLoS One. 2021 May 19;16(5):e0251132. doi: 10.1371/journal.pone.0251132 (PMC8133447; doi:10.1371/journal.pone.0251132)
Supplement: S3 File — Analysis was conducted in two phases in which spots with a unique or strong signal were analyzed first followed by analysis of spots with a very weak signal Two files each have a section on how to read MS report, a protein peptide summary and a protein ID summary. Only high confidence matches are reported. (ZIP) [file pone.0251132.s006.zip › Copy of CHBE200811_C_ProteinID_hsEIjkPAC-1.xls]

## Sheet: Protein Peptide Summary
2020_08
CHBE200811_C
Analysis Information
	Report Type			Protein-Peptide Summary by Spot						Analysis Type					Combined (MS+MS/MS)
	Sample Set Name			CHBE200811_C						Database					SwissProt
	Analysis Name			Human						Creation Date
	Reported By									Last Modified
		MS Acq. : Proc. Methods				(Unspecified) : (Unspecified)
		Interpretation Method				(Unspecified)
Gel Idx/Pos			102/E1						Instr./Gel Origin			BA2060/200909A							Process Status		Analysis Succeeded
Plate [#] Name			[1] 31534						Instrument Sample Name										Spectra		11
Rank		Protein Name						Accession No.		Protein MW	Protein		Pep.		Protein		Protein	Total Ion	Total Ion
											PI		Count		Score		Score	Score	C. I. %
																	C. I. %
	1	Elongation factor 2 OS=Homo sapiens OX=9606						EF2_HUMAN		95277	6.41		21		534		100	473	100
		GN=EEF2 PE=1 SV=4
		Peptide Information
		Calc. Mass		Obsrv. Mass	± da	± ppm	Start	End	Sequence					Ion	C. I. %		Modification					Rank	Result Type
							Seq.	Seq.						Score
		850.478	850.529		0.0506	59	632	638	ARYLAEK														Mascot
		890.509	890.505		-0.0039	-4	499	506	FSVSPVVR														Mascot
		969.548	969.545		-0.0023	-2	717	726	GGGQIIPTAR														Mascot
		1091.58	1091.58		-0.0071	-7	2	10	VNFTVDQIR				38		97.129								Mascot
		1091.58	1091.58		-0.0071	-7	2	10	VNFTVDQIR														Mascot
		1138.52	1138.51		-0.0071	-6	639	647	YEWDVAEAR				54		99.937								Mascot
		1138.52	1138.51		-0.0071	-6	639	647	YEWDVAEAR														Mascot
		1208.5	1208.5		-0.0062	-5	689	698	EGALCEENMR								Carbamidomethyl (C)[5]						Mascot
		1274.71	1274.7		-0.0097	-8	440	449	EDLYLKPIQR														Mascot
		1378.71	1378.7		-0.0108	-8	728	739	CLYASVLTAQPR				82		100		Carbamidomethyl (C)[1]						Mascot
		1378.71	1378.7		-0.0108	-8	728	739	CLYASVLTAQPR								Carbamidomethyl (C)[1]						Mascot
		1402.81	1402.79		-0.0143	-10	439	449	KEDLYLKPIQR														Mascot
		1475.79	1475.74		-0.0495	-34	151	162	IKPVLMMNKMDR														Mascot
		1534.82	1534.8		-0.0195	-13	727	739	RCLYASVLTAQPR								Carbamidomethyl (C)[2]						Mascot
		1567.78	1567.77		-0.0036	-2	560	572	DLEEDHACIPIKK								Carbamidomethyl (C)[8]						Mascot
		1615.76	1615.76		-0.0094	-6	482	495	TGTITTFEHAHNMR														Mascot
		1631.76	1631.75		-0.0094	-6	482	495	TGTITTFEHAHNMR								Oxidation (M)[13]						Mascot
		1742.84	1742.83		-0.0116	-7	634	647	YLAEKYEWDVAEAR				108		100								Mascot
		1742.84	1742.83		-0.0116	-7	634	647	YLAEKYEWDVAEAR														Mascot
		1799.9	1799.88		-0.0131	-7	786	801	AYLPVNESFGFTADLR				103		100								Mascot
		1799.9	1799.88		-0.0131	-7	786	801	AYLPVNESFGFTADLR														Mascot
		2118.08	2118.1		0.0149	7	767	785	RGHVFEESQVAGTPMFV														Mascot
									VK
		2143.08	2143.08		0.0002	0	606	625	ARPFPDGLAEDIDKGEVS														Mascot
									AR
		2143.08	2143.08		0.0002	0	606	625	ARPFPDGLAEDIDKGEVS				77		100								Mascot
									AR
		2220.15	2220.15		-0.0044	-2	163	180	ALLELQLEPEELYQTFQR														Mascot
		2220.15	2220.15		-0.0044	-2	163	180	ALLELQLEPEELYQTFQR				14		0								Mascot
		2233.13	2233.09		-0.0379	-17	648	667	KIWCFGPDGTGPNILTDIT								Carbamidomethyl (C)[4]						Mascot
									K
		2286.04	2286.18		0.1353	59	367	386	YRCELLYEGPPDDEAAM								Oxidation (M)[17]						Mascot
									GIK
		2327.07	2327.08		0.0093	4	367	386	YRCELLYEGPPDDEAAM								Carbamidomethyl (C)[3]						Mascot
									GIK
		2576.31	2576.31		0.0073	3	121	144	VTDGALVVVDCVSGVCV								Carbamidomethyl (C)[11,16]						Mascot
									QTETVLR
	2	Protein artemis OS=Homo sapiens OX=9606						DCR1C_HUMAN		78386.9	5.69		14		47		59.462	10	0
		GN=DCLRE1C PE=1 SV=2
		Peptide Information
		Calc. Mass		Obsrv. Mass	± da	± ppm	Start	End	Sequence					Ion	C. I. %		Modification					Rank	Result Type
							Seq.	Seq.						Score
		856.446	856.541		0.0956	112	37	43	DHMKGLR														Mascot
		856.446	856.541		0.0956	112	37	43	DHMKGLR														Mascot
		1091.48	1091.58		0.094	86	429	437	LRQTPGCCR								Nitrosyl (C)[7,8]						Mascot
		1091.48	1091.58		0.094	86	429	437	LRQTPGCCR								Nitrosyl (C)[7,8]						Mascot
		1361.69	1361.68		-0.0069	-5	250	260	NTQIHACRHPK								Carbamidomethyl (C)[7]						Mascot
		1378.71	1378.7		-0.0075	-5	664	673	REHLQYLYEK														Mascot
		1378.71	1378.7		-0.0075	-5	664	673	REHLQYLYEK														Mascot
		1402.69	1402.79		0.0974	69	197	207	SPYHVVWLNCK								Carbamidomethyl (C)[10]						Mascot
		1534.66	1534.8		0.1332	87	314	326	ACFSFHSSYSEIK								Nitrosyl (C)[2]						Mascot
		1689.76	1689.87		0.1101	65	28	40	AYFLSHCHKDHMK								Carbamidomethyl (C)[7], Oxidation (M)[12]						Mascot
		1742.68	1742.83		0.1442	83	431	445	QTPGCCRAECMQSSR				10		0		Carbamidomethyl (C)[10], Nitrosyl (C)[5]						Mascot
		1742.68	1742.83		0.1442	83	431	445	QTPGCCRAECMQSSR								Carbamidomethyl (C)[5], Nitrosyl (C)[6]						Mascot
		1799.7	1799.88		0.1791	100	431	445	QTPGCCRAECMQSSR								Carbamidomethyl (C)[5,6], Nitrosyl (C)[10]						Mascot
		1799.7	1799.88		0.1791	100	431	445	QTPGCCRAECMQSSR								Carbamidomethyl (C)[5,6], Nitrosyl (C)[10]						Mascot
		1994.02	1993.97		-0.0491	-25	566	583	NSGDITSLDKADYRPTIK														Mascot
		2125.16	2125.13		-0.0305	-14	280	297	IPLHIISIKPSTMWFGER														Mascot
		2286.01	2286.18		0.1638	72	307	326	TGESSYRACFSFHSSYS														Mascot
									EIK
		2349.08	2349.06		-0.0219	-9	2	21	SSFEGQMAEYPTISIDRF														Mascot
									DR
		2576.25	2576.31		0.064	25	403	424	HKVPYPETFHPEVFSMT								Oxidation (M)[16]						Mascot
									AVSEK
		2664.28	2664.27		-0.0044	-2	158	179	DIQSVYLDTTFCDPRFYQI														Mascot
									PSR
	3	Uncharacterized protein C1orf167 OS=Homo sapiens						CA167_HUMAN		162321	10.71		19		36		0
		OX=9606 GN=C1orf167 PE=2 SV=2
		Peptide Information
		Calc. Mass		Obsrv. Mass	± da	± ppm	Start	End	Sequence					Ion	C. I. %		Modification					Rank	Result Type
							Seq.	Seq.						Score
		850.472	850.529		0.0571	67	795	800	MRLFQR														Mascot
		882.454	882.551		0.097	110	704	710	DHLADRR														Mascot
		890.427	890.505		0.0787	88	900	905	WYQHTR														Mascot
		969.584	969.545		-0.0387	-40	1206	1215	LGLPGAGKTR														Mascot
		1045.52	1045.56		0.0424	41	702	709	YRDHLADR														Mascot
		1091.6	1091.58		-0.0223	-20	1056	1065	ALGAVFATWR				12		0								Mascot
		1091.6	1091.58		-0.0223	-20	1056	1065	ALGAVFATWR														Mascot
		1179.53	1179.59		0.0625	53	826	837	ALGPDATSSCTK								Nitrosyl (C)[10]						Mascot
		1208.59	1208.5		-0.0942	-78	717	725	CLEQWVRMK								Oxidation (M)[8]						Mascot
		1426.73	1426.77		0.0363	25	1043	1054	AQHQAFQDGLRR														Mascot
		1615.79	1615.76		-0.0305	-19	589	602	QCPGSLREEEIAQR														Mascot
		1742.88	1742.83		-0.0511	-29	39	55	GLQEAALGAGRSQEEAR														Mascot
		1742.88	1742.83		-0.0511	-29	39	55	GLQEAALGAGRSQEEAR														Mascot
		2193.93	2194.15		0.2241	102	4	23	MSCPWGSYQWEPGACP														Mascot
									AAPR
		2220.2	2220.15		-0.0457	-21	338	357	LPWGPLLSQEPLARPSS														Mascot
									CLR
		2220.2	2220.15		-0.0457	-21	338	357	LPWGPLLSQEPLARPSS														Mascot
									CLR
		2230.06	2230.2		0.1445	65	1349	1372	AAGFPAGQVPGSGMAAL								Nitrosyl (C)[20], Oxidation (M)[14]						Mascot
									GGCPRGR
		2249.19	2249.06		-0.1255	-56	338	357	LPWGPLLSQEPLARPSS								Nitrosyl (C)[18]						Mascot
									CLR
		2267.91	2268.13		0.2276	100	4	23	MSCPWGSYQWEPGACP								Nitrosyl (C)[3,15], Oxidation (M)[1]						Mascot
									AAPR
		2286.22	2286.18		-0.0476	-21	425	445	AAVHQLLASVHCLAQEA								Nitrosyl (C)[12]						Mascot
									ARLR
		2305.25	2305.15		-0.1025	-44	618	636	VQILQALQLAVFFLWCQQ								Nitrosyl (C)[16]						Mascot
									K
		2349.15	2349.06		-0.0923	-39	775	794	GSLQDACWTLALCWALL								Nitrosyl (C)[7,13]						Mascot
									LWK
		2664.32	2664.27		-0.0527	-20	775	796	GSLQDACWTLALCWALL								Carbamidomethyl (C)[7], Nitrosyl (C)[13]						Mascot
									LWKMR
		2807.3	2807.32		0.0203	7	964	985	LARDALCHWHSCWQGQ								Carbamidomethyl (C)[7,12]						Mascot
									QFLHEK
	4	Centrosomal protein kizuna OS=Homo sapiens						KIZ_HUMAN		75065	5.44		12		36		0
		OX=9606 GN=KIZ PE=1 SV=2
		Peptide Information
		Calc. Mass		Obsrv. Mass	± da	± ppm	Start	End	Sequence					Ion	C. I. %		Modification					Rank	Result Type
							Seq.	Seq.						Score
		890.521	890.505		-0.0152	-17	357	363	SQKPFRK														Mascot
		1091.53	1091.58		0.0511	47	490	498	ALTEECGRR								Carbamidomethyl (C)[6]						Mascot
		1091.53	1091.58		0.0511	47	490	498	ALTEECGRR								Carbamidomethyl (C)[6]						Mascot
		1138.47	1138.51		0.0413	36	536	546	EQEVSSGCGDK				6		0								Mascot
		1138.47	1138.51		0.0413	36	536	546	EQEVSSGCGDK														Mascot
		1355.65	1355.66		0.0131	10	61	71	NYLKEICESEK														Mascot
		1534.74	1534.8		0.0546	36	428	441	NCILQTLSSPDSEK														Mascot
		1567.86	1567.77		-0.0843	-54	522	535	EAKPAVWLNSVPTR														Mascot
		2118.1	2118.1		-0.0014	-1	550	568	ENVAADIPITETEAYQLLK														Mascot
		2126.04	2126.14		0.1064	50	607	627	TANKIASEASFSSSEGSP														Mascot
									LSR
		2143.05	2143.08		0.0293	14	1	19	MSRTLASAVPLSSPDYYE														Mascot
									R
		2143.05	2143.08		0.0293	14	1	19	MSRTLASAVPLSSPDYYE														Mascot
									R
		2220.05	2220.15		0.0974	44	611	631	IASEASFSSSEGSPLSRH														Mascot
									ENK
		2220.05	2220.15		0.0974	44	611	631	IASEASFSSSEGSPLSRH														Mascot
									ENK
		2286.08	2286.18		0.0972	43	335	353	WSQEKHSPWEGVSDHL														Mascot
									AHR
		2691.26	2691.3		0.0362	13	316	339	ASPPVSPIPVSEYCESEN														Mascot
									KWSQEK
		2748.28	2748.33		0.0451	16	316	339	ASPPVSPIPVSEYCESEN								Carbamidomethyl (C)[14]						Mascot
									KWSQEK
	5	WD repeat-containing protein 49 OS=Homo sapiens						WDR49_HUMAN		79244.5	8.76		14		33		0
		OX=9606 GN=WDR49 PE=2 SV=1
		Peptide Information
		Calc. Mass		Obsrv. Mass	± da	± ppm	Start	End	Sequence					Ion	C. I. %		Modification					Rank	Result Type
							Seq.	Seq.						Score
		850.497	850.529		0.032	38	375	381	LCFLKAR														Mascot
		856.456	856.541		0.0851	99	76	82	QLFSFSK														Mascot
		856.456	856.541		0.0851	99	76	82	QLFSFSK														Mascot
		870.381	870.536		0.1557	179	588	594	ERSTCMK								Oxidation (M)[6]						Mascot
		870.381	870.536		0.1557	179	588	594	ERSTCMK								Oxidation (M)[6]						Mascot
		1091.59	1091.58		-0.0169	-15	207	217	LLTGSTDGTVK														Mascot
		1091.59	1091.58		-0.0169	-15	207	217	LLTGSTDGTVK														Mascot
		1426.84	1426.77		-0.0714	-50	332	344	LDTKPQKLLSAGR														Mascot
		1707.79	1707.79		0.0027	2	345	360	SQPSHPMADHSTTGVR														Mascot
		1861.98	1861.94		-0.046	-25	146	161	SHEKAVTCVLYNSILK								Carbamidomethyl (C)[8]						Mascot
		1993.87	1993.97		0.0976	49	107	122	SQDFRCLFHFDEAHGR								Nitrosyl (C)[6]						Mascot
		2225.2	2225.13		-0.0674	-30	123	142	LFISFNNQLALLAMKSEA														Mascot
									SK
		2233.15	2233.09		-0.0591	-26	410	430	QLLAEFLAHSGVGSIIMST								Oxidation (M)[17]						Mascot
									DK
		2283.21	2283.18		-0.0271	-12	88	106	LWDIQHQLSIQRIACSFP														Mascot
									K
		2305.15	2305.15		0.0034	1	339	360	LLSAGRSQPSHPMADHS														Mascot
									TTGVR
		2576.25	2576.31		0.0581	23	543	564	EISLFSKEESCLDPTEHSL								Carbamidomethyl (C)[11]						Mascot
									LNK
		2664.25	2664.27		0.0215	8	183	206	IKQFTGCHGNAEISTMAL								Carbamidomethyl (C)[7]						Mascot
									DANETR
	6	Hepatocyte growth factor OS=Homo sapiens OX=9606						HGF_HUMAN		83079.2	8.22		11		32		0	20	0
		GN=HGF PE=1 SV=2
		Peptide Information
		Calc. Mass		Obsrv. Mass	± da	± ppm	Start	End	Sequence					Ion	C. I. %		Modification					Rank	Result Type
							Seq.	Seq.						Score
		969.45	969.545		0.0954	98	280	286	WEYCAIK								Carbamidomethyl (C)[4]						Mascot
		1091.49	1091.58		0.0874	80	64	73	VNTADQCANR				20		0								Mascot
		1091.49	1091.58		0.0874	80	64	73	VNTADQCANR														Mascot
		1274.66	1274.7		0.0445	35	631	641	VAHLYIMGNEK														Mascot
		1615.8	1615.76		-0.0458	-28	315	328	GTVNTIWNGIPCQR								Carbamidomethyl (C)[12]						Mascot
		1631.76	1631.75		-0.0127	-8	221	234	GLMDHTESGKICQR								Carbamidomethyl (C)[12]						Mascot
		1887.89	1887.95		0.0588	31	95	110	QCLWFPFNSMSSGVKK								Nitrosyl (C)[2]						Mascot
		2124.99	2125.13		0.1402	66	418	434	NMEDLHRHIFWEPDASK														Mascot
		2305.21	2305.15		-0.0608	-26	563	583	QVLNVSQLVYGPEGSDL								Oxidation (M)[20]						Mascot
									VLMK
		2327.1	2327.08		-0.0232	-10	469	489	CEGDTTPTIVNLDHPVIS								Carbamidomethyl (C)[1,19]						Mascot
									CAK
		2349.04	2349.06		0.0176	7	398	417	NYMGNLSQTRSGLTCSM								Carbamidomethyl (C)[15]						Mascot
									WDK
		2677.06	2677.28		0.2175	81	374	397	VGYCSQIPNCDMSHGQD								Nitrosyl (C)[4], Oxidation (M)[12]						Mascot
									CYRGNGK
		2705.1	2705.19		0.0943	35	374	397	VGYCSQIPNCDMSHGQD								Carbamidomethyl (C)[4], Oxidation (M)[12]						Mascot
									CYRGNGK
	7	Arf-GAP domain and FG repeat-containing protein 2						AGFG2_HUMAN		48932.3	9.28		7		32		0	15	0
		OS=Homo sapiens OX=9606 GN=AGFG2 PE=1 SV=2
		Peptide Information
		Calc. Mass		Obsrv. Mass	± da	± ppm	Start	End	Sequence					Ion	C. I. %		Modification					Rank	Result Type
							Seq.	Seq.						Score
		1091.49	1091.58		0.0874	80	35	45	ELGGCSQAGNR				15		0								Mascot
		1091.49	1091.58		0.0874	80	35	45	ELGGCSQAGNR														Mascot
		1378.61	1378.7		0.0983	71	20	31	AEAEAASEVWCR				6		0		Carbamidomethyl (C)[11]						Mascot
		1378.61	1378.7		0.0983	71	20	31	AEAEAASEVWCR								Carbamidomethyl (C)[11]						Mascot
		1534.71	1534.8		0.0896	58	20	32	AEAEAASEVWCRR								Carbamidomethyl (C)[11]						Mascot
		1707.88	1707.79		-0.0879	-51	204	219	TSQARSTQPPPHSSVK														Mascot
		2286.06	2286.18		0.1204	53	8	31	GPGPGGGVSGGKAEAE								Carbamidomethyl (C)[23]						Mascot
									AASEVWCR
		2349.12	2349.06		-0.0617	-26	54	75	GVTYVDITVGSFVCTTCS								Nitrosyl (C)[14,17]						Mascot
									GLLR
		2664.36	2664.27		-0.0866	-33	177	203	TLLGDPAPSLSVAASTSS														Mascot
									QPVSQSHAR
	8	Serine/threonine-protein phosphatase with EF-hands 2						PPE2_HUMAN		86463.4	6.7		11		30		0	16	0
		OS=Homo sapiens OX=9606 GN=PPEF2 PE=1 SV=2
		Peptide Information
		Calc. Mass		Obsrv. Mass	± da	± ppm	Start	End	Sequence					Ion	C. I. %		Modification					Rank	Result Type
							Seq.	Seq.						Score
		856.489	856.541		0.0527	62	353	360	SLPSSPLR														Mascot
		856.489	856.541		0.0527	62	353	360	SLPSSPLR				16		0								Mascot
		1053.55	1053.57		0.0181	17	33	40	YVARLEMR								Oxidation (M)[7]						Mascot
		1402.75	1402.79		0.0439	31	401	413	CRQQAGLLVTGEK														Mascot
		1707.69	1707.79		0.0946	55	727	743	SCPEGDASECPQATNAK														Mascot
		2118	2118.1		0.0904	43	233	249	EFHLNRGNHEDHMVNLR														Mascot
		2125.04	2125.13		0.0904	43	609	626	MLRPQLVNSSADNMLEY								Oxidation (M)[1]						Mascot
									K
		2268.25	2268.13		-0.1167	-51	520	540	GAYVKLGPALTPHIVQYQ														Mascot
									ANK
		2327.01	2327.08		0.0674	29	683	702	LFSSHMNIDITDDCICDLA								Nitrosyl (C)[14], Oxidation (M)[6]						Mascot
									R
		2663.04	2663.28		0.2395	90	727	753	SCPEGDASECPQATNAK								Carbamidomethyl (C)[2]						Mascot
									DSGCSSPGAH
		2664	2664.27		0.273	102	727	753	SCPEGDASECPQATNAK								Nitrosyl (C)[2,10]						Mascot
									DSGCSSPGAH
		2705.46	2705.19		-0.2654	-98	525	548	LGPALTPHIVQYQANKVT								Oxidation (M)[23]						Mascot
									HTLTMR
		2949.44	2949.38		-0.0596	-20	462	486	GGGCYFGPDVTQQLLQK								Carbamidomethyl (C)[4], Oxidation (M)[20]						Mascot
									YNMQFLIR
	9	Glycine N-acyltransferase-like protein 3 OS=Homo						GLYL3_HUMAN		32682.8	9.06		7		30		0
		sapiens OX=9606 GN=GLYATL3 PE=2 SV=3
		Peptide Information
		Calc. Mass		Obsrv. Mass	± da	± ppm	Start	End	Sequence					Ion	C. I. %		Modification					Rank	Result Type
							Seq.	Seq.						Score
		856.561	856.541		-0.0201	-23	229	236	LVALTLAR														Mascot
		856.561	856.541		-0.0201	-23	229	236	LVALTLAR				3		0								Mascot
		1053.51	1053.57		0.0623	59	1	9	MLVLNCSTK								Nitrosyl (C)[6], Oxidation (M)[1]						Mascot
		1355.67	1355.66		-0.0056	-4	16	26	MLKSCFPESLK								Carbamidomethyl (C)[5], Oxidation (M)[1]						Mascot
		1615.95	1615.76		-0.19	-118	2	15	LVLNCSTKLLILEK								Nitrosyl (C)[5]						Mascot
		1742.84	1742.83		-0.0084	-5	180	194	YIANLISCFPSVCVR				8		0		Nitrosyl (C)[8,13]						Mascot
		1742.84	1742.83		-0.0084	-5	180	194	YIANLISCFPSVCVR								Nitrosyl (C)[8,13]						Mascot
		2143.03	2143.08		0.0471	22	180	197	YIANLISCFPSVCVRDEK								Carbamidomethyl (C)[8], Nitrosyl (C)[13]						Mascot
		2143.03	2143.08		0.0471	22	180	197	YIANLISCFPSVCVRDEK								Carbamidomethyl (C)[8], Nitrosyl (C)[13]						Mascot
		2264.01	2264.01		-0.0039	-2	62	80	EAETDNLDHYTNAYAVFY														Mascot
									K
	10	Adenylosuccinate lyase OS=Homo sapiens OX=9606						PUR8_HUMAN		54854	6.69		10		30		0	15	0
		GN=ADSL PE=1 SV=2
		Peptide Information
		Calc. Mass		Obsrv. Mass	± da	± ppm	Start	End	Sequence					Ion	C. I. %		Modification					Rank	Result Type
							Seq.	Seq.						Score
		996.609	996.581		-0.0279	-28	126	134	NALDLLLPK														Mascot
		1053.46	1053.57		0.1126	107	301	309	SERCCSLAR								Nitrosyl (C)[4]						Mascot
		1138.51	1138.51		0.0001	0	301	309	SERCCSLAR				15		0		Carbamidomethyl (C)[4,5]						Mascot
		1138.51	1138.51		0.0001	0	301	309	SERCCSLAR								Carbamidomethyl (C)[4,5]						Mascot
		1426.78	1426.77		-0.014	-10	234	245	RAFIITGQTYTR														Mascot
		1567.66	1567.77		0.1193	76	21	33	YASPEMCFVFSDR								Oxidation (M)[6]						Mascot
		1887.8	1887.95		0.1429	76	21	35	YASPEMCFVFSDRYK								Nitrosyl (C)[7], Oxidation (M)[6]						Mascot
		2125.95	2126.14		0.1887	89	172	187	CCLWIQDLCMDLQNLK								Carbamidomethyl (C)[1,2,9], Oxidation						Mascot
																	(M)[10]
		2220.02	2220.15		0.1289	58	15	33	SPLASRYASPEMCFVFS								Carbamidomethyl (C)[13]						Mascot
									DR
		2220.02	2220.15		0.1289	58	15	33	SPLASRYASPEMCFVFS								Carbamidomethyl (C)[13]						Mascot
									DR
		2225.03	2225.13		0.0989	44	172	188	CCLWIQDLCMDLQNLKR								Carbamidomethyl (C)[1,2], Oxidation (M)[10]						Mascot
		2230.14	2230.2		0.0695	31	460	477	FLEEEVYPLLKPYESVMK								Oxidation (M)[17]						Mascot
		2283.15	2283.18		0.0252	11	373	391	IRQELPFMATENIIMAMVK								Oxidation (M)[8,15,17]						Mascot
Gel Idx/Pos			103/E2						Instr./Gel Origin			BA2060/200909A							Process Status		Analysis Succeeded
Plate [#] Name			[1] 31534						Instrument Sample Name										Spectra		11
Rank		Protein Name						Accession No.		Protein MW	Protein		Pep.		Protein		Protein	Total Ion	Total Ion
											PI		Count		Score		Score	Score	C. I. %
																	C. I. %
	1	Ezrin OS=Homo sapiens OX=9606 GN=EZR PE=1						EZRI_HUMAN		69369.7	5.94		15		181		100	142	100
		SV=4
		Peptide Information
		Calc. Mass		Obsrv. Mass	± da	± ppm	Start	End	Sequence					Ion	C. I. %		Modification					Rank	Result Type
							Seq.	Seq.						Score
		823.515	823.521		0.0058	7	2	8	PKPINVR														Mascot
		848.466	848.447		-0.0199	-23	54	60	GFPTWLK														Mascot
		914.531	914.54		0.0094	10	428	435	IALLEEAR														Mascot
		951.439	951.54		0.1011	106	338	344	EQMMREK														Mascot
		987.511	987.52		0.0091	9	372	379	ALQLEEER														Mascot
		1002.52	1002.53		0.012	12	364	371	ELSEQIQR														Mascot
		1104.58	1104.59		0.0044	4	238	246	IGFPWSEIR														Mascot
		1104.58	1104.59		0.0044	4	238	246	IGFPWSEIR				73		100								Mascot
		1120.56	1120.58		0.0126	11	578	586	QRIDEFEAL														Mascot
		1175.61	1175.61		0.0065	6	172	180	IQVWHAEHR														Mascot
		1182.59	1182.6		0.0054	5	264	273	APDFVFYAPR														Mascot
		1310.69	1310.69		0.0055	4	263	273	KAPDFVFYAPR				69		99.998								Mascot
		1310.69	1310.69		0.0055	4	263	273	KAPDFVFYAPR														Mascot
		1445.8	1445.8		0.005	3	530	542	QLLTLSSELSQAR														Mascot
		1669.8	1669.8		0	0	41	53	EVWYFGLHYVDNK														Mascot
		1777.85	1777.87		0.0122	7	280	293	ILQLCMGNHELYMR								Carbamidomethyl (C)[5]						Mascot
		1781.81	1781.79		-0.0214	-12	280	293	ILQLCMGNHELYMR								Nitrosyl (C)[5], Oxidation (M)[6,13]						Mascot
		2038	2038		0.0028	1	84	100	FYPEDVAEELIQDITQK														Mascot
	2	Radixin OS=Homo sapiens OX=9606 GN=RDX PE=1						RADI_HUMAN		68521.4	6.03		7		149		100	139	100
		SV=1
		Peptide Information
		Calc. Mass		Obsrv. Mass	± da	± ppm	Start	End	Sequence					Ion	C. I. %		Modification					Rank	Result Type
							Seq.	Seq.						Score
		823.515	823.521		0.0058	7	2	8	PKPINVR														Mascot
		1104.58	1104.59		0.0044	4	238	246	IGFPWSEIR														Mascot
		1104.58	1104.59		0.0044	4	238	246	IGFPWSEIR				73		100								Mascot
		1154.51	1154.56		0.0435	38	575	583	QRIDEFEAM								Oxidation (M)[9]						Mascot
		1182.59	1182.6		0.0054	5	264	273	APDFVFYAPR														Mascot
		1310.69	1310.69		0.0055	4	263	273	KAPDFVFYAPR				69		99.998								Mascot
		1310.69	1310.69		0.0055	4	263	273	KAPDFVFYAPR														Mascot
		1618.73	1618.75		0.0187	12	181	193	GMLREDSMMEYLK								Oxidation (M)[2]						Mascot
		1634.72	1634.74		0.0148	9	181	193	GMLREDSMMEYLK								Oxidation (M)[2,8]						Mascot
		1650.72	1650.74		0.0216	13	181	193	GMLREDSMMEYLK								Oxidation (M)[2,8,9]						Mascot
		1864.9	1864.97		0.0684	37	280	294	ILALCMGNHELYMRR								Nitrosyl (C)[5], Oxidation (M)[6]						Mascot
	3	Moesin OS=Homo sapiens OX=9606 GN=MSN PE=1						MOES_HUMAN		67777.8	6.08		8		146		100	142	100
		SV=3
		Peptide Information
		Calc. Mass		Obsrv. Mass	± da	± ppm	Start	End	Sequence					Ion	C. I. %		Modification					Rank	Result Type
							Seq.	Seq.						Score
		864.413	864.488		0.0749	87	331	337	EMAEKEK														Mascot
		987.511	987.52		0.0091	9	372	379	ALELEQER														Mascot
		1045.56	1045.57		0.0096	9	524	533	ALTSELANAR														Mascot
		1104.58	1104.59		0.0044	4	238	246	IGFPWSEIR														Mascot
		1104.58	1104.59		0.0044	4	238	246	IGFPWSEIR				73		100								Mascot
		1154.51	1154.56		0.0435	38	569	577	QRIDEFESM														Mascot
		1182.59	1182.6		0.0054	5	264	273	APDFVFYAPR														Mascot
		1310.69	1310.69		0.0055	4	263	273	KAPDFVFYAPR				69		99.998								Mascot
		1310.69	1310.69		0.0055	4	263	273	KAPDFVFYAPR														Mascot
		1864.9	1864.97		0.0684	37	280	294	ILALCMGNHELYMRR								Nitrosyl (C)[5], Oxidation (M)[6]						Mascot
	4	Serotransferrin OS=Homo sapiens OX=9606 GN=TF						TRFE_HUMAN		77013.6	6.81		13		58		96.705	43	98.961
		PE=1 SV=3
		Peptide Information
		Calc. Mass		Obsrv. Mass	± da	± ppm	Start	End	Sequence					Ion	C. I. %		Modification					Rank	Result Type
							Seq.	Seq.						Score
		864.413	864.488		0.0749	87	652	659	DDTVCLAK														Mascot
		878.462	878.481		0.019	22	252	258	KPVDEYK														Mascot
		878.462	878.481		0.019	22	252	258	KPVDEYK														Mascot
		987.479	987.52		0.0408	41	467	475	KSCHTAVGR								Nitrosyl (C)[3]						Mascot
		1175.58	1175.61		0.033	28	660	668	LHDRNTYEK														Mascot
		1419.73	1419.78		0.0473	33	421	433	CGLVPVLAENYNK														Mascot
		1419.73	1419.78		0.0473	33	421	433	CGLVPVLAENYNK														Mascot
		1539.71	1539.72		0.0099	6	240	251	DQYELLCLDNTR								Carbamidomethyl (C)[7]						Mascot
		1565.8	1565.77		-0.0305	-19	647	659	DLLFRDDTVCLAK								Carbamidomethyl (C)[10]						Mascot
		1640.71	1640.78		0.0673	41	385	399	IECVSAETTEDCIAK								Nitrosyl (C)[3]						Mascot
		1650.7	1650.74		0.0356	22	516	530	LCMGSGLNLCEPNNK								Nitrosyl (C)[2,10]						Mascot
		1669.7	1669.8		0.0966	58	385	399	IECVSAETTEDCIAK								Nitrosyl (C)[3,12]						Mascot
		1881.88	1881.89		0.0116	6	237	251	ADRDQYELLCLDNTR				46		99.491		Carbamidomethyl (C)[10]						Mascot
		1881.88	1881.89		0.0116	6	237	251	ADRDQYELLCLDNTR								Carbamidomethyl (C)[10]						Mascot
		2038.18	2038		-0.176	-86	3	23	LAVGALLVCAVLGLCLAV														Mascot
									PDK
		2233.12	2233.1		-0.0201	-9	216	236	DGAGDVAFVKHSTIFENL														Mascot
									ANK
		2283.02	2283.2		0.1755	77	510	530	DSSLCKLCMGSGLNLCE								Carbamidomethyl (C)[5]						Mascot
									PNNK
	5	Solute carrier organic anion transporter family member						SO4C1_HUMAN		78896.8	7.67		8		40		0	18	0
		4C1 OS=Homo sapiens OX=9606 GN=SLCO4C1 PE=1
		Peptide Information
		Calc. Mass		Obsrv. Mass	± da	± ppm	Start	End	Sequence					Ion	C. I. %		Modification					Rank	Result Type
							Seq.	Seq.						Score
		842.401	842.518		0.1164	138	446	451	FRMTCK								Carbamidomethyl (C)[5]						Mascot
		848.339	848.447		0.1076	127	570	576	CETHCAK								Carbamidomethyl (C)[1]						Mascot
		1045.45	1045.57		0.1257	120	448	455	MTCKNTMK								Carbamidomethyl (C)[3], Oxidation (M)[1,7]						Mascot
		1104.49	1104.59		0.0956	87	567	576	AGKCETHCAK								Carbamidomethyl (C)[4]						Mascot
		1104.49	1104.59		0.0956	87	567	576	AGKCETHCAK								Carbamidomethyl (C)[4]						Mascot
		1171.54	1171.57		0.0317	27	92	100	NFHPQCLQR				6		0		Nitrosyl (C)[6]						Mascot
		1171.54	1171.57		0.0317	27	92	100	NFHPQCLQR								Nitrosyl (C)[6]						Mascot
		1182.56	1182.6		0.0384	32	654	663	GACWIYDNIK														Mascot
		1306.56	1306.58		0.0257	20	541	550	VYYNCSCIER								Carbamidomethyl (C)[5]						Mascot
		1419.72	1419.78		0.0616	43	664	676	MAHMLVAISVTCK				18		0		Oxidation (M)[4]						Mascot
		1419.72	1419.78		0.0616	43	664	676	MAHMLVAISVTCK								Oxidation (M)[1]						Mascot
	6	ADP-ribosylation factor-like protein 13A OS=Homo						AR13A_HUMAN		32982.1	9.24		10		39		0	17	0
		sapiens OX=9606 GN=ARL13A PE=2 SV=2
		Peptide Information
		Calc. Mass		Obsrv. Mass	± da	± ppm	Start	End	Sequence					Ion	C. I. %		Modification					Rank	Result Type
							Seq.	Seq.						Score
		878.361	878.481		0.12	137	155	161	ENKCPCR				1		0		Nitrosyl (C)[4]						Mascot
		878.361	878.481		0.12	137	155	161	ENKCPCR								Nitrosyl (C)[4]						Mascot
		949.488	949.57		0.0818	86	279	286	MRAQNTTK														Mascot
		1171.47	1171.57		0.1089	93	4	13	LLSSCCSCLR								Nitrosyl (C)[5,6,8]						Mascot
		1171.47	1171.57		0.1089	93	4	13	LLSSCCSCLR								Nitrosyl (C)[5,6,8]						Mascot
		1419.63	1419.78		0.1484	105	158	169	CPCRVEPCSAIR				17		0		Carbamidomethyl (C)[1], Nitrosyl (C)[3]						Mascot
		1419.63	1419.78		0.1484	105	158	169	CPCRVEPCSAIR								Carbamidomethyl (C)[1], Nitrosyl (C)[3]						Mascot
		1445.64	1445.8		0.1561	108	2	13	FRLLSSCCSCLR								Nitrosyl (C)[7,8]						Mascot
		1575.73	1575.8		0.0718	46	1	13	MFRLLSSCCSCLR								Carbamidomethyl (C)[8]						Mascot
		1591.72	1591.79		0.0693	44	1	13	MFRLLSSCCSCLR								Carbamidomethyl (C)[8], Oxidation (M)[1]						Mascot
		1623.85	1623.79		-0.0668	-41	231	244	QHLEQCSIEAKPLK														Mascot
		1623.85	1623.79		-0.0668	-41	231	244	QHLEQCSIEAKPLK														Mascot
		1777.96	1777.87		-0.0923	-52	137	151	ALMPCDIIDYLLLKK								Nitrosyl (C)[5]						Mascot
		1916.83	1916.99		0.1593	83	4	19	LLSSCCSCLRTTEETR								Carbamidomethyl (C)[5], Nitrosyl (C)[6,8]						Mascot
		2232.96	2233.1		0.1477	66	259	277	NMSVTFALDEPMKEGEC								Carbamidomethyl (C)[17], Oxidation (M)[2,12]						Mascot
									SR
	7	RanBP-type and C3HC4-type zinc finger-containing						HOIL1_HUMAN		57533.9	5.47		14		38		0
		protein 1 OS=Homo sapiens OX=9606 GN=RBCK1
		PE=1 SV
		Peptide Information
		Calc. Mass		Obsrv. Mass	± da	± ppm	Start	End	Sequence					Ion	C. I. %		Modification					Rank	Result Type
							Seq.	Seq.						Score
		842.473	842.518		0.0445	53	159	165	DLTLQPR														Mascot
		864.367	864.488		0.1212	140	458	464	DGCDWIR														Mascot
		987.51	987.52		0.0092	9	240	248	LAGEEEALR														Mascot
		1120.57	1120.58		0.0093	8	8	17	AEEMALSLTR														Mascot
		1122.48	1122.59		0.1038	92	299	306	ECLHTFCR								Carbamidomethyl (C)[2,7]						Mascot
		1175.57	1175.61		0.0408	35	18	29	AVAGGDEQVAMK														Mascot
		1349.72	1349.67		-0.0575	-43	148	158	QLRMLEDLGFK														Mascot
		1522.69	1522.8		0.1159	76	465	477	CTVCHTEICWVTK														Mascot
		1565.64	1565.77		0.1281	82	497	510	VNGIPCHPSCQNCH								Carbamidomethyl (C)[6]						Mascot
		1570.79	1570.77		-0.0184	-12	121	134	QNGDSAYLYLLSAR														Mascot
		1570.79	1571.06		0.2778	177	121	134	QNGDSAYLYLLSAR														Mascot
		1575.84	1575.8		-0.0396	-25	340	352	EIKALLTPEDYQR														Mascot
		1575.84	1576.11		0.2696	171	340	352	EIKALLTPEDYQR														Mascot
		1579.71	1579.72		0.0123	8	465	477	CTVCHTEICWVTK								Carbamidomethyl (C)[1]						Mascot
		1591.65	1591.79		0.1417	89	481	496	WGPGGPGDTSGGCRCR								Nitrosyl (C)[13]						Mascot
		1618.84	1618.75		-0.0947	-58	107	120	LARDQETLHSHGVR														Mascot
		1623.62	1623.79		0.1645	101	497	510	VNGIPCHPSCQNCH								Carbamidomethyl (C)[6], Nitrosyl (C)[10,13]						Mascot
		1623.62	1623.79		0.1645	101	497	510	VNGIPCHPSCQNCH				2		0		Carbamidomethyl (C)[6], Nitrosyl (C)[10,13]						Mascot
		1881.77	1881.89		0.1153	61	495	510	CRVNGIPCHPSCQNCH								Carbamidomethyl (C)[1,8]						Mascot
		1881.77	1881.89		0.1153	61	495	510	CRVNGIPCHPSCQNCH								Carbamidomethyl (C)[1,8]						Mascot
	8	Abnormal spindle-like microcephaly-associated protein						ASPM_HUMAN		409540	10.45		37		38		0
		OS=Homo sapiens OX=9606 GN=ASPM PE=1 SV=2
		Peptide Information
		Calc. Mass		Obsrv. Mass	± da	± ppm	Start	End	Sequence					Ion	C. I. %		Modification					Rank	Result Type
							Seq.	Seq.						Score
		823.428	823.521		0.0929	113	2275	2280	TLMMRR								Oxidation (M)[3]						Mascot
		848.466	848.447		-0.0193	-23	1438	1444	KMQSQVK														Mascot
		864.461	864.488		0.0273	32	1438	1444	KMQSQVK								Oxidation (M)[2]						Mascot
		878.44	878.481		0.0407	46	3224	3230	NDCTKIK								Carbamidomethyl (C)[3]						Mascot
		878.44	878.481		0.0407	46	3224	3230	NDCTKIK								Carbamidomethyl (C)[3]						Mascot
		882.457	882.557		0.0999	113	2706	2712	VDYETKK														Mascot
		914.488	914.54		0.0523	57	1983	1989	MHVQQKK								Oxidation (M)[1]						Mascot
		949.546	949.57		0.0237	25	2582	2588	IIQEKYR														Mascot
		1002.55	1002.53		-0.0131	-13	1208	1215	ELLENEKK														Mascot
		1045.62	1045.57		-0.0422	-40	1272	1279	LIQTTWRK														Mascot
		1104.55	1104.59		0.0339	31	3309	3317	SIPCMEVIR				5		0		Carbamidomethyl (C)[4]						Mascot
		1104.58	1104.59		0.0083	8	1860	1868	AYKTLHDTR														Mascot
		1120.58	1120.58		-0.0059	-5	95	103	CFVLQPKEK								Nitrosyl (C)[1]						Mascot
		1122.61	1122.59		-0.0231	-21	2744	2753	TIQAAFRGMK														Mascot
		1154.56	1154.56		-0.0042	-4	768	777	AACRLFTSEK								Nitrosyl (C)[3]						Mascot
		1171.65	1171.57		-0.08	-68	168	177	RVSNIQNVNK														Mascot
		1171.65	1171.57		-0.08	-68	168	177	RVSNIQNVNK														Mascot
		1175.64	1175.61		-0.0221	-19	2350	2358	LHMRYQALK								Oxidation (M)[3]						Mascot
		1182.59	1182.6		0.0061	5	768	777	AACRLFTSEK								Carbamidomethyl (C)[3]						Mascot
		1306.64	1306.58		-0.0609	-47	2042	2053	DCNKAAVTIQSK								Nitrosyl (C)[2]						Mascot
		1310.71	1310.69		-0.0116	-9	257	268	ELLNVHSANVSK														Mascot
		1310.71	1310.69		-0.0116	-9	257	268	ELLNVHSANVSK														Mascot
		1419.71	1419.78		0.0699	49	560	573	NEVTPSSTTASVAR														Mascot
		1419.71	1419.78		0.0699	49	560	573	NEVTPSSTTASVAR														Mascot
		1428.65	1428.78		0.123	86	3170	3181	IEHEGQECLSQR														Mascot
		1445.85	1445.8		-0.0541	-37	1650	1661	KMYIHILTSVIK														Mascot
		1453.66	1453.76		0.1049	72	1196	1207	AFDHENTSELYK														Mascot
		1522.76	1522.8		0.0427	28	3032	3044	AACLIQAHYRGYK								Nitrosyl (C)[3]						Mascot
		1539.85	1539.72		-0.1257	-82	2483	2495	AAVLIQATFRMYR														Mascot
		1565.8	1565.77		-0.0318	-20	2337	2349	AATFIQSTFRMHR														Mascot
		1575.92	1575.8		-0.1238	-79	1844	1856	YQSVLQSIIKIQR														Mascot
		1575.92	1576.11		0.1854	118	1844	1856	YQSVLQSIIKIQR														Mascot
		1591.87	1591.79		-0.0753	-47	3372	3385	TCCLLAILLKTTNR								Nitrosyl (C)[2]						Mascot
		1591.87	1592.1		0.2354	148	3372	3385	TCCLLAILLKTTNR								Nitrosyl (C)[2]						Mascot
		1623.63	1623.79		0.1584	98	399	412	DNMAYMCTSQQTCK														Mascot
		1623.63	1623.79		0.1584	98	399	412	DNMAYMCTSQQTCK														Mascot
		1639.62	1639.78		0.1567	96	399	412	DNMAYMCTSQQTCK								Oxidation (M)[3]						Mascot
		1640.74	1640.78		0.0408	25	2605	2618	ETCVQAGFQDMNIK								Carbamidomethyl (C)[3]						Mascot
		1650.85	1650.74		-0.1145	-69	1559	1571	QIRAACVIQSYWR								Carbamidomethyl (C)[6]						Mascot
		1655.62	1655.8		0.1846	111	399	412	DNMAYMCTSQQTCK								Oxidation (M)[3,6]						Mascot
		1656.74	1656.77		0.0372	22	2605	2618	ETCVQAGFQDMNIK								Carbamidomethyl (C)[3], Oxidation (M)[11]						Mascot
		1656.77	1656.77		0.0073	4	2766	2779	MAAIVNQSALCCYR								Carbamidomethyl (C)[11,12]						Mascot
		1778.04	1777.87		-0.1688	-95	1003	1017	LQKMHNVDIVLQVLK														Mascot
		1881.85	1881.89		0.0373	20	3282	3298	LSPLCCENMAQSGAISK								Carbamidomethyl (C)[5,6], Oxidation (M)[9]						Mascot
		1881.85	1881.89		0.0373	20	3282	3298	LSPLCCENMAQSGAISK								Carbamidomethyl (C)[5,6], Oxidation (M)[9]						Mascot
		1935.06	1934.94		-0.1201	-62	1051	1067	IAFAFQVDISLNLDQLK														Mascot
		1935.06	1934.94		-0.1201	-62	1051	1067	IAFAFQVDISLNLDQLK														Mascot
		2007.93	2007.99		0.0609	30	905	920	LIDHDPCLFCKDAEFK								Carbamidomethyl (C)[7,10]						Mascot
		2007.93	2007.99		0.0609	30	905	920	LIDHDPCLFCKDAEFK								Carbamidomethyl (C)[7,10]						Mascot
		2038.04	2038		-0.0318	-16	1973	1988	CAIIIQSYYRMHVQQK								Carbamidomethyl (C)[1]						Mascot
		2211.13	2211.12		-0.0014	-1	1020	1039	GIELSDEHGNTILSKDIVD														Mascot
									R
		3337.73	3337.83		0.092	28	3332	3360	TTSAVYDVENCIDILLELL														Mascot
									QIYREKPGNK
	9	Probable histidine--tRNA ligase, mitochondrial						SYHM_HUMAN		56851.7	8.52		5		38		0	38	96.899
		OS=Homo sapiens OX=9606 GN=HARS2 PE=1 SV=1
		Peptide Information
		Calc. Mass		Obsrv. Mass	± da	± ppm	Start	End	Sequence					Ion	C. I. %		Modification					Rank	Result Type
							Seq.	Seq.						Score
		870.487	870.55		0.063	72	252	258	HEMVVKK														Mascot
		878.582	878.481		-0.1015	-116	2	9	PLLGLLPR				38		96.899								Mascot
		878.582	878.481		-0.1015	-116	2	9	PLLGLLPR														Mascot
		1306.76	1306.58		-0.174	-133	77	87	ILDLVISCFKR														Mascot
		1579.76	1579.72		-0.0385	-24	364	377	YDGLVGMFDPKGHK								Oxidation (M)[7]						Mascot
		1650.93	1650.74		-0.1938	-117	48	61	AHQEKPNFIIKTPK														Mascot
	10	Nephronectin OS=Homo sapiens OX=9606 GN=NPNT						NPNT_HUMAN		61866.2	8.74		10		38		0
		PE=2 SV=3
		Peptide Information
		Calc. Mass		Obsrv. Mass	± da	± ppm	Start	End	Sequence					Ion	C. I. %		Modification					Rank	Result Type
							Seq.	Seq.						Score
		1002.44	1002.53		0.0913	91	558	565	KGHCSEER								Carbamidomethyl (C)[4]						Mascot
		1103.53	1103.55		0.0237	21	231	239	CYNIRGSYK														Mascot
		1104.58	1104.59		0.005	5	28	37	QIVSSIGLCR								Nitrosyl (C)[9]						Mascot
		1104.58	1104.59		0.005	5	28	37	QIVSSIGLCR				17		0		Nitrosyl (C)[9]						Mascot
		1120.5	1120.58		0.0734	66	75	84	CKCHPGYAGK								Carbamidomethyl (C)[1]						Mascot
		1419.64	1419.78		0.1378	97	185	196	QCVNTFGSYICK								Carbamidomethyl (C)[2]						Mascot
		1419.77	1419.78		0.0108	8	259	271	VMIEPSGPIHVPK								Oxidation (M)[2]						Mascot
		1565.82	1565.77		-0.053	-34	28	41	QIVSSIGLCRYGGR								Carbamidomethyl (C)[9]						Mascot
		1570.71	1570.77		0.0575	37	151	165	CQCPSPGLQLAPDGR								Nitrosyl (C)[1]						Mascot
		1623.85	1623.79		-0.0607	-37	515	528	NGGHGWRQTQITLR														Mascot
		1623.85	1623.79		-0.0607	-37	515	528	NGGHGWRQTQITLR				5		0								Mascot
		1655.76	1655.8		0.0386	23	151	165	CQCPSPGLQLAPDGR								Carbamidomethyl (C)[1,3]						Mascot
		1656.72	1656.77		0.057	34	38	50	YGGRIDCCWGWAR								Carbamidomethyl (C)[7,8]						Mascot
		1656.72	1656.77		0.057	34	38	50	YGGRIDCCWGWAR								Carbamidomethyl (C)[7,8]						Mascot
Gel Idx/Pos			104/E3						Instr./Gel Origin			BA2060/200909A							Process Status		Analysis Succeeded
Plate [#] Name			[1] 31534						Instrument Sample Name										Spectra		11
Rank		Protein Name						Accession No.		Protein MW	Protein		Pep.		Protein		Protein	Total Ion	Total Ion
											PI		Count		Score		Score	Score	C. I. %
																	C. I. %
	1	Tubulin alpha-1B chain OS=Homo sapiens OX=9606						TBA1B_HUMAN		50119.6	4.94		16		782		100	704	100
		GN=TUBA1B PE=1 SV=1
		Peptide Information
		Calc. Mass		Obsrv. Mass	± da	± ppm	Start	End	Sequence					Ion	C. I. %		Modification					Rank	Result Type
							Seq.	Seq.						Score
		1085.62	1085.63		0.0064	6	113	121	EIIDLVLDR														Mascot
		1085.62	1085.63		0.0064	6	113	121	EIIDLVLDR				67		99.997								Mascot
		1249.55	1249.56		0.0065	5	312	320	YMACCLLYR								Carbamidomethyl (C)[4,5]						Mascot
		1249.55	1249.56		0.0065	5	312	320	YMACCLLYR				61		99.986		Carbamidomethyl (C)[4,5]						Mascot
		1265.55	1265.55		0.006	5	312	320	YMACCLLYR								Carbamidomethyl (C)[4,5], Oxidation (M)[2]						Mascot
		1410.77	1410.77		-0.0052	-4	85	96	QLFHPEQLITGK														Mascot
		1457.69	1457.87		0.1876	129	309	320	HGKYMACCLLYR														Mascot
		1487.88	1487.88		0.0023	2	230	243	LISQIVSSITASLR														Mascot
		1487.88	1487.88		0.0023	2	230	243	LISQIVSSITASLR				66		99.996								Mascot
		1584.75	1584.75		-0.0021	-1	340	352	SIQFVDWCPTGFK								Carbamidomethyl (C)[8]						Mascot
		1587.72	1587.8		0.0736	46	309	320	HGKYMACCLLYR								Carbamidomethyl (C)[7,8], Oxidation (M)[5]						Mascot
		1683.83	1683.91		0.0818	49	339	352	RSIQFVDWCPTGFK														Mascot
		1701.91	1701.91		0.0036	2	65	79	AVFVDLEPTVIDEVR														Mascot
		1701.91	1701.91		0.0036	2	65	79	AVFVDLEPTVIDEVR				105		100								Mascot
		1718.88	1718.88		0.0023	1	216	229	NLDIERPTYTNLNR														Mascot
		1740.85	1740.86		0.0039	2	339	352	RSIQFVDWCPTGFK								Carbamidomethyl (C)[9]						Mascot
		1756.96	1756.95		-0.0126	-7	265	280	IHFPLATYAPVISAEK														Mascot
		1816.85	1816.92		0.0685	38	312	326	YMACCLLYRGDVVPK								Carbamidomethyl (C)[4], Nitrosyl (C)[5]						Mascot
		1864.9	1864.91		0.0023	1	374	390	AVCMLSNTTAIAEAWAR								Carbamidomethyl (C)[3]						Mascot
		1864.9	1864.91		0.0023	1	374	390	AVCMLSNTTAIAEAWAR				155		100		Carbamidomethyl (C)[3]						Mascot
		1880.9	1880.9		0.0055	3	374	390	AVCMLSNTTAIAEAWAR								Carbamidomethyl (C)[3], Oxidation (M)[4]						Mascot
		2007.89	2007.9		0.0057	3	41	60	TIGGGDDSFNTFFSETGA														Mascot
									GK
		2330.02	2330.03		0.0149	6	403	422	AFVHWYVGEGMEEGEF				143		100								Mascot
									SEAR
		2330.02	2330.03		0.0149	6	403	422	AFVHWYVGEGMEEGEF														Mascot
									SEAR
		2346.01	2346.04		0.0227	10	403	422	AFVHWYVGEGMEEGEF								Oxidation (M)[11]						Mascot
									SEAR
		2409.21	2409.22		0.011	5	244	264	FDGALNVDLTEFQTNLVP				109		100								Mascot
									YPR
		2409.21	2409.22		0.011	5	244	264	FDGALNVDLTEFQTNLVP														Mascot
									YPR
		2415.21	2415.22		0.0137	6	85	105	QLFHPEQLITGKEDAANN														Mascot
									YAR
	2	Tubulin alpha-1A chain OS=Homo sapiens OX=9606						TBA1A_HUMAN		50103.6	4.94		14		697		100	638	100
		GN=TUBA1A PE=1 SV=1
		Peptide Information
		Calc. Mass		Obsrv. Mass	± da	± ppm	Start	End	Sequence					Ion	C. I. %		Modification					Rank	Result Type
							Seq.	Seq.						Score
		1085.62	1085.63		0.0064	6	113	121	EIIDLVLDR														Mascot
		1085.62	1085.63		0.0064	6	113	121	EIIDLVLDR				67		99.997								Mascot
		1249.55	1249.56		0.0065	5	312	320	YMACCLLYR								Carbamidomethyl (C)[4,5]						Mascot
		1249.55	1249.56		0.0065	5	312	320	YMACCLLYR				61		99.986		Carbamidomethyl (C)[4,5]						Mascot
		1265.55	1265.55		0.006	5	312	320	YMACCLLYR								Carbamidomethyl (C)[4,5], Oxidation (M)[2]						Mascot
		1410.77	1410.77		-0.0052	-4	85	96	QLFHPEQLITGK														Mascot
		1457.87	1457.87		0.0042	3	230	243	LIGQIVSSITASLR														Mascot
		1587.72	1587.8		0.0736	46	309	320	HGKYMACCLLYR								Carbamidomethyl (C)[7,8], Oxidation (M)[5]						Mascot
		1701.91	1701.91		0.0036	2	65	79	AVFVDLEPTVIDEVR														Mascot
		1701.91	1701.91		0.0036	2	65	79	AVFVDLEPTVIDEVR				105		100								Mascot
		1718.88	1718.88		0.0023	1	216	229	NLDIERPTYTNLNR														Mascot
		1756.96	1756.95		-0.0126	-7	265	280	IHFPLATYAPVISAEK														Mascot
		1816.85	1816.92		0.0685	38	312	326	YMACCLLYRGDVVPK								Carbamidomethyl (C)[4], Nitrosyl (C)[5]						Mascot
		1864.9	1864.91		0.0023	1	374	390	AVCMLSNTTAIAEAWAR								Carbamidomethyl (C)[3]						Mascot
		1864.9	1864.91		0.0023	1	374	390	AVCMLSNTTAIAEAWAR				155		100		Carbamidomethyl (C)[3]						Mascot
		1880.9	1880.9		0.0055	3	374	390	AVCMLSNTTAIAEAWAR								Carbamidomethyl (C)[3], Oxidation (M)[4]						Mascot
		2007.89	2007.9		0.0057	3	41	60	TIGGGDDSFNTFFSETGA														Mascot
									GK
		2330.02	2330.03		0.0149	6	403	422	AFVHWYVGEGMEEGEF				143		100								Mascot
									SEAR
		2330.02	2330.03		0.0149	6	403	422	AFVHWYVGEGMEEGEF														Mascot
									SEAR
		2346.01	2346.04		0.0227	10	403	422	AFVHWYVGEGMEEGEF								Oxidation (M)[11]						Mascot
									SEAR
		2409.21	2409.22		0.011	5	244	264	FDGALNVDLTEFQTNLVP				109		100								Mascot
									YPR
		2409.21	2409.22		0.011	5	244	264	FDGALNVDLTEFQTNLVP														Mascot
									YPR
		2415.21	2415.22		0.0137	6	85	105	QLFHPEQLITGKEDAANN														Mascot
									YAR
	3	Tubulin alpha-1C chain OS=Homo sapiens OX=9606						TBA1C_HUMAN		49863.5	4.96		14		613		100	552	100
		GN=TUBA1C PE=1 SV=1
		Peptide Information
		Calc. Mass		Obsrv. Mass	± da	± ppm	Start	End	Sequence					Ion	C. I. %		Modification					Rank	Result Type
							Seq.	Seq.						Score
		1085.62	1085.63		0.0064	6	113	121	EIIDLVLDR														Mascot
		1085.62	1085.63		0.0064	6	113	121	EIIDLVLDR				67		99.997								Mascot
		1249.55	1249.56		0.0065	5	312	320	YMACCLLYR								Carbamidomethyl (C)[4,5]						Mascot
		1249.55	1249.56		0.0065	5	312	320	YMACCLLYR				61		99.986		Carbamidomethyl (C)[4,5]						Mascot
		1265.55	1265.55		0.006	5	312	320	YMACCLLYR								Carbamidomethyl (C)[4,5], Oxidation (M)[2]						Mascot
		1410.77	1410.77		-0.0052	-4	85	96	QLFHPEQLITGK														Mascot
		1457.69	1457.87		0.1876	129	309	320	HGKYMACCLLYR														Mascot
		1487.88	1487.88		0.0023	2	230	243	LISQIVSSITASLR														Mascot
		1487.88	1487.88		0.0023	2	230	243	LISQIVSSITASLR				66		99.996								Mascot
		1587.72	1587.8		0.0736	46	309	320	HGKYMACCLLYR								Carbamidomethyl (C)[7,8], Oxidation (M)[5]						Mascot
		1701.91	1701.91		0.0036	2	65	79	AVFVDLEPTVIDEVR														Mascot
		1701.91	1701.91		0.0036	2	65	79	AVFVDLEPTVIDEVR				105		100								Mascot
		1718.88	1718.88		0.0023	1	216	229	NLDIERPTYTNLNR														Mascot
		1756.96	1756.95		-0.0126	-7	265	280	IHFPLATYAPVISAEK														Mascot
		1816.85	1816.92		0.0685	38	312	326	YMACCLLYRGDVVPK								Carbamidomethyl (C)[4], Nitrosyl (C)[5]						Mascot
		1838.85	1838.94		0.0908	49	374	390	AVCMLSNTTAVAEAWAR								Nitrosyl (C)[3], Oxidation (M)[4]						Mascot
		1850.89	1850.9		0.007	4	374	390	AVCMLSNTTAVAEAWAR								Carbamidomethyl (C)[3]						Mascot
		2007.89	2007.9		0.0057	3	41	60	TIGGGDDSFNTFFSETGA														Mascot
									GK
		2330.02	2330.03		0.0149	6	403	422	AFVHWYVGEGMEEGEF				143		100								Mascot
									SEAR
		2330.02	2330.03		0.0149	6	403	422	AFVHWYVGEGMEEGEF														Mascot
									SEAR
		2346.01	2346.04		0.0227	10	403	422	AFVHWYVGEGMEEGEF								Oxidation (M)[11]						Mascot
									SEAR
		2409.21	2409.22		0.011	5	244	264	FDGALNVDLTEFQTNLVP				109		100								Mascot
									YPR
		2409.21	2409.22		0.011	5	244	264	FDGALNVDLTEFQTNLVP														Mascot
									YPR
		2415.21	2415.22		0.0137	6	85	105	QLFHPEQLITGKEDAANN														Mascot
									YAR
	4	Tubulin alpha-4A chain OS=Homo sapiens OX=9606						TBA4A_HUMAN		49892.4	4.95		14		587		100	532	100
		GN=TUBA4A PE=1 SV=1
		Peptide Information
		Calc. Mass		Obsrv. Mass	± da	± ppm	Start	End	Sequence					Ion	C. I. %		Modification					Rank	Result Type
							Seq.	Seq.						Score
		1249.55	1249.56		0.0065	5	312	320	YMACCLLYR								Carbamidomethyl (C)[4,5]						Mascot
		1249.55	1249.56		0.0065	5	312	320	YMACCLLYR				61		99.986		Carbamidomethyl (C)[4,5]						Mascot
		1265.55	1265.55		0.006	5	312	320	YMACCLLYR								Carbamidomethyl (C)[4,5], Oxidation (M)[2]						Mascot
		1410.77	1410.77		-0.0052	-4	85	96	QLFHPEQLITGK														Mascot
		1457.69	1457.87		0.1876	129	309	320	HGKYMACCLLYR														Mascot
		1487.88	1487.88		0.0023	2	230	243	LISQIVSSITASLR														Mascot
		1487.88	1487.88		0.0023	2	230	243	LISQIVSSITASLR				66		99.996								Mascot
		1584.75	1584.75		-0.0021	-1	340	352	SIQFVDWCPTGFK								Carbamidomethyl (C)[8]						Mascot
		1587.72	1587.8		0.0736	46	309	320	HGKYMACCLLYR								Carbamidomethyl (C)[7,8], Oxidation (M)[5]						Mascot
		1683.83	1683.91		0.0818	49	339	352	RSIQFVDWCPTGFK														Mascot
		1715.92	1715.92		0.0027	2	65	79	AVFVDLEPTVIDEIR														Mascot
		1718.88	1718.88		0.0023	1	216	229	NLDIERPTYTNLNR														Mascot
		1740.85	1740.86		0.0039	2	339	352	RSIQFVDWCPTGFK								Carbamidomethyl (C)[9]						Mascot
		1756.96	1756.95		-0.0126	-7	265	280	IHFPLATYAPVISAEK														Mascot
		1816.85	1816.92		0.0685	38	312	326	YMACCLLYRGDVVPK								Carbamidomethyl (C)[4], Nitrosyl (C)[5]						Mascot
		1864.9	1864.91		0.0023	1	374	390	AVCMLSNTTAIAEAWAR								Carbamidomethyl (C)[3]						Mascot
		1864.9	1864.91		0.0023	1	374	390	AVCMLSNTTAIAEAWAR				155		100		Carbamidomethyl (C)[3]						Mascot
		1880.9	1880.9		0.0055	3	374	390	AVCMLSNTTAIAEAWAR								Carbamidomethyl (C)[3], Oxidation (M)[4]						Mascot
		2330.02	2330.03		0.0149	6	403	422	AFVHWYVGEGMEEGEF				143		100								Mascot
									SEAR
		2330.02	2330.03		0.0149	6	403	422	AFVHWYVGEGMEEGEF														Mascot
									SEAR
		2346.01	2346.04		0.0227	10	403	422	AFVHWYVGEGMEEGEF								Oxidation (M)[11]						Mascot
									SEAR
		2409.21	2409.22		0.011	5	244	264	FDGALNVDLTEFQTNLVP				109		100								Mascot
									YPR
		2409.21	2409.22		0.011	5	244	264	FDGALNVDLTEFQTNLVP														Mascot
									YPR
		2415.21	2415.22		0.0137	6	85	105	QLFHPEQLITGKEDAANN														Mascot
									YAR
	5	Tubulin alpha-8 chain OS=Homo sapiens OX=9606						TBA8_HUMAN		50061.6	4.94		10		519		100	488	100
		GN=TUBA8 PE=1 SV=1
		Peptide Information
		Calc. Mass		Obsrv. Mass	± da	± ppm	Start	End	Sequence					Ion	C. I. %		Modification					Rank	Result Type
							Seq.	Seq.						Score
		1410.77	1410.77		-0.0052	-4	85	96	QLFHPEQLITGK														Mascot
		1475.64	1475.76		0.115	78	309	320	HGKYMACCMLYR														Mascot
		1487.88	1487.88		0.0023	2	230	243	LISQIVSSITASLR														Mascot
		1487.88	1487.88		0.0023	2	230	243	LISQIVSSITASLR				66		99.996								Mascot
		1701.87	1701.91		0.0367	22	65	79	AVMIDLEPTVVDEVR								Oxidation (M)[3]						Mascot
		1701.87	1701.91		0.0367	22	65	79	AVMIDLEPTVVDEVR				17		0		Oxidation (M)[3]						Mascot
		1718.88	1718.88		0.0023	1	216	229	NLDIERPTYTNLNR														Mascot
		1838.77	1838.94		0.174	95	312	326	YMACCMLYRGDVVPK								Nitrosyl (C)[4,5], Oxidation (M)[2,6]						Mascot
		1850.81	1850.9		0.0901	49	312	326	YMACCMLYRGDVVPK								Carbamidomethyl (C)[4], Nitrosyl (C)[5],						Mascot
																	Oxidation (M)[2]
		1864.9	1864.91		0.0023	1	374	390	AVCMLSNTTAIAEAWAR								Carbamidomethyl (C)[3]						Mascot
		1864.9	1864.91		0.0023	1	374	390	AVCMLSNTTAIAEAWAR				155		100		Carbamidomethyl (C)[3]						Mascot
		1880.9	1880.9		0.0055	3	374	390	AVCMLSNTTAIAEAWAR								Carbamidomethyl (C)[3], Oxidation (M)[4]						Mascot
		2330.02	2330.03		0.0149	6	403	422	AFVHWYVGEGMEEGEF				143		100								Mascot
									SEAR
		2330.02	2330.03		0.0149	6	403	422	AFVHWYVGEGMEEGEF														Mascot
									SEAR
		2346.01	2346.04		0.0227	10	403	422	AFVHWYVGEGMEEGEF								Oxidation (M)[11]						Mascot
									SEAR
		2409.21	2409.22		0.011	5	244	264	FDGALNVDLTEFQTNLVP				109		100								Mascot
									YPR
		2409.21	2409.22		0.011	5	244	264	FDGALNVDLTEFQTNLVP														Mascot
									YPR
		2415.21	2415.22		0.0137	6	85	105	QLFHPEQLITGKEDAANN														Mascot
									YAR
	6	Tubulin alpha-3C/D chain OS=Homo sapiens OX=9606						TBA3C_HUMAN		49927.6	4.97		11		440		100	405	100
		GN=TUBA3C PE=1 SV=3
		Peptide Information
		Calc. Mass		Obsrv. Mass	± da	± ppm	Start	End	Sequence					Ion	C. I. %		Modification					Rank	Result Type
							Seq.	Seq.						Score
		1410.77	1410.77		-0.0052	-4	85	96	QLFHPEQLITGK														Mascot
		1457.87	1457.87		0.0042	3	230	243	LIGQIVSSITASLR														Mascot
		1475.64	1475.76		0.115	78	309	320	HGKYMACCMLYR														Mascot
		1718.88	1718.88		0.0023	1	216	229	NLDIERPTYTNLNR														Mascot
		1756.96	1756.95		-0.0126	-7	265	280	IHFPLATYAPVISAEK														Mascot
		1838.77	1838.94		0.174	95	312	326	YMACCMLYRGDVVPK								Nitrosyl (C)[4,5], Oxidation (M)[2,6]						Mascot
		1850.81	1850.9		0.0901	49	312	326	YMACCMLYRGDVVPK								Carbamidomethyl (C)[4], Nitrosyl (C)[5],						Mascot
																	Oxidation (M)[2]
		1864.9	1864.91		0.0023	1	374	390	AVCMLSNTTAIAEAWAR								Carbamidomethyl (C)[3]						Mascot
		1864.9	1864.91		0.0023	1	374	390	AVCMLSNTTAIAEAWAR				155		100		Carbamidomethyl (C)[3]						Mascot
		1880.9	1880.9		0.0055	3	374	390	AVCMLSNTTAIAEAWAR								Carbamidomethyl (C)[3], Oxidation (M)[4]						Mascot
		2007.89	2007.9		0.0057	3	41	60	TIGGGDDSFNTFFSETGA														Mascot
									GK
		2330.02	2330.03		0.0149	6	403	422	AFVHWYVGEGMEEGEF				143		100								Mascot
									SEAR
		2330.02	2330.03		0.0149	6	403	422	AFVHWYVGEGMEEGEF														Mascot
									SEAR
		2346.01	2346.04		0.0227	10	403	422	AFVHWYVGEGMEEGEF								Oxidation (M)[11]						Mascot
									SEAR
		2409.21	2409.22		0.011	5	244	264	FDGALNVDLTEFQTNLVP				109		100								Mascot
									YPR
		2409.21	2409.22		0.011	5	244	264	FDGALNVDLTEFQTNLVP														Mascot
									YPR
		2415.21	2415.22		0.0137	6	85	105	QLFHPEQLITGKEDAANN														Mascot
									YAR
	7	Tubulin alpha-3E chain OS=Homo sapiens OX=9606						TBA3E_HUMAN		49826.6	5		10		293		100	264	100
		GN=TUBA3E PE=1 SV=2
		Peptide Information
		Calc. Mass		Obsrv. Mass	± da	± ppm	Start	End	Sequence					Ion	C. I. %		Modification					Rank	Result Type
							Seq.	Seq.						Score
		1410.77	1410.77		-0.0052	-4	85	96	QLFHPEQLITGK														Mascot
		1457.87	1457.87		0.0042	3	230	243	LIGQIVSSITASLR														Mascot
		1475.64	1475.76		0.115	78	309	320	HGKYMACCMLYR														Mascot
		1718.88	1718.88		0.0023	1	216	229	NLDIERPTYTNLNR														Mascot
		1756.96	1756.95		-0.0126	-7	265	280	IHFPLATYAPVISAEK														Mascot
		1838.77	1838.94		0.174	95	312	326	YMACCMLYRGDVVPK								Nitrosyl (C)[4,5], Oxidation (M)[2,6]						Mascot
		1850.81	1850.9		0.0901	49	312	326	YMACCMLYRGDVVPK								Carbamidomethyl (C)[4], Nitrosyl (C)[5],						Mascot
																	Oxidation (M)[2]
		1864.9	1864.91		0.0023	1	374	390	AVCMLSNTTAIAEAWAR								Carbamidomethyl (C)[3]						Mascot
		1864.9	1864.91		0.0023	1	374	390	AVCMLSNTTAIAEAWAR				155		100		Carbamidomethyl (C)[3]						Mascot
		1880.9	1880.9		0.0055	3	374	390	AVCMLSNTTAIAEAWAR								Carbamidomethyl (C)[3], Oxidation (M)[4]						Mascot
		2007.89	2007.9		0.0057	3	41	60	TIGGGDDSFNTFFSETGA														Mascot
									GK
		2330.17	2330.03		-0.1413	-61	374	394	AVCMLSNTTAIAEAWARL								Nitrosyl (C)[3], Oxidation (M)[4]						Mascot
									VHK
		2330.17	2330.03		-0.1413	-61	374	394	AVCMLSNTTAIAEAWARL								Nitrosyl (C)[3], Oxidation (M)[4]						Mascot
									VHK
		2409.21	2409.22		0.011	5	244	264	FDGALNVDLTEFQTNLVP				109		100								Mascot
									YPR
		2409.21	2409.22		0.011	5	244	264	FDGALNVDLTEFQTNLVP														Mascot
									YPR
	8	Vimentin OS=Homo sapiens OX=9606 GN=VIM PE=1						VIME_HUMAN		53619.1	5.06		15		118		100	53	99.923
		SV=4
		Peptide Information
		Calc. Mass		Obsrv. Mass	± da	± ppm	Start	End	Sequence					Ion	C. I. %		Modification					Rank	Result Type
							Seq.	Seq.						Score
		870.436	870.548		0.112	129	114	120	FANYIDK														Mascot
		1046.53	1046.56		0.0258	25	189	196	LQEEMLQR														Mascot
		1093.53	1093.54		0.0082	7	295	304	FADLSEAANR														Mascot
		1115.57	1115.58		0.0078	7	105	113	VELQELNDR														Mascot
		1254.57	1254.57		0.0076	6	146	155	LGDLYEEEMR														Mascot
		1295.67	1295.67		0.0046	4	391	401	MALDIEIATYR				53		99.923								Mascot
		1295.67	1295.67		0.0046	4	391	401	MALDIEIATYR														Mascot
		1303.67	1303.68		0.0128	10	187	196	EKLQEEMLQR														Mascot
		1393.71	1393.76		0.0552	40	271	282	DVRQQYESVAAK														Mascot
		1495.79	1495.78		-0.0028	-2	37	50	TYSLGSALRPSTSR														Mascot
		1539.91	1539.91		-0.0001	0	130	143	ILLAELEQLKGQGK														Mascot
		1587.8	1587.8		-0.0007	0	101	113	TNEKVELQELNDR														Mascot
		1688.83	1688.84		0.0121	7	171	184	VEVERDNLAEDIMR														Mascot
		1734.81	1734.82		0.0039	2	365	378	LQDEIQNMKEEMAR														Mascot
		2377.17	2377.19		0.019	8	322	342	QVQSLTCEVDALKGTNE								Carbamidomethyl (C)[7]						Mascot
									SLER
		2398.23	2398.21		-0.021	-9	382	401	EYQDLLNVKMALDIEIATY														Mascot
									R
	9	Putative tubulin-like protein alpha-4B OS=Homo						TBA4B_HUMAN		27533.7	7.71		4		78		99.965	66	99.996
		sapiens OX=9606 GN=TUBA4B PE=5 SV=2
		Peptide Information
		Calc. Mass		Obsrv. Mass	± da	± ppm	Start	End	Sequence					Ion	C. I. %		Modification					Rank	Result Type
							Seq.	Seq.						Score
		1085.53	1085.63		0.0996	92	1	8	MRHQQTER														Mascot
		1085.53	1085.63		0.0996	92	1	8	MRHQQTER														Mascot
		1410.77	1410.77		-0.0052	-4	24	35	QIFHPEQLITGK														Mascot
		1487.88	1487.88		0.0023	2	169	182	LISQIVSSITASLR														Mascot
		1487.88	1487.88		0.0023	2	169	182	LISQIVSSITASLR				66		99.996								Mascot
		2153.12	2153.38		0.2576	120	18	35	QHGTYRQIFHPEQLITGK														Mascot
	10	Tubulin alpha chain-like 3 OS=Homo sapiens OX=9606						TBAL3_HUMAN		49876.7	5.68		6		72		99.869	61	99.986
		GN=TUBAL3 PE=1 SV=2
		Peptide Information
		Calc. Mass		Obsrv. Mass	± da	± ppm	Start	End	Sequence					Ion	C. I. %		Modification					Rank	Result Type
							Seq.	Seq.						Score
		1249.55	1249.56		0.0065	5	319	327	YMACCLLYR								Carbamidomethyl (C)[4,5]						Mascot
		1249.55	1249.56		0.0065	5	319	327	YMACCLLYR				61		99.986		Carbamidomethyl (C)[4,5]						Mascot
		1265.55	1265.55		0.006	5	319	327	YMACCLLYR								Carbamidomethyl (C)[4,5], Oxidation (M)[2]						Mascot
		1410.62	1410.77		0.1482	105	418	429	EGMEEAEFLEAR														Mascot
		1539.77	1539.91		0.1406	91	223	236	KLGVECPSHASINR								Nitrosyl (C)[6]						Mascot
		1707.79	1707.79		-0.0037	-2	346	359	HSVQFVDWCPTGFK								Carbamidomethyl (C)[9]						Mascot
		1816.85	1816.92		0.0685	38	319	333	YMACCLLYRGDVVPK								Carbamidomethyl (C)[4], Nitrosyl (C)[5]						Mascot
		2324.07	2324.14		0.0726	31	418	437	EGMEEAEFLEAREDLAAL								Oxidation (M)[3]						Mascot
									ER
Gel Idx/Pos			105/E4						Instr./Gel Origin			BA2060/200909A							Process Status		Analysis Succeeded
Plate [#] Name			[1] 31534						Instrument Sample Name										Spectra		11
Rank		Protein Name						Accession No.		Protein MW	Protein		Pep.		Protein		Protein	Total Ion	Total Ion
											PI		Count		Score		Score	Score	C. I. %
																	C. I. %
	1	Tubulin beta chain OS=Homo sapiens OX=9606						TBB5_HUMAN		49639	4.78		23		875		100	715	100
		GN=TUBB PE=1 SV=2
		Peptide Information
		Calc. Mass		Obsrv. Mass	± da	± ppm	Start	End	Sequence					Ion	C. I. %		Modification					Rank	Result Type
							Seq.	Seq.						Score
		1028.52	1028.53		0.0105	10	351	359	TAVCDIPPR								Carbamidomethyl (C)[4]						Mascot
		1039.59	1039.6		0.006	6	310	318	YLTVAAVFR														Mascot
		1039.59	1039.6		0.006	6	310	318	YLTVAAVFR				56		99.957								Mascot
		1065.43	1065.44		0.0105	10	298	306	NMMAACDPR								Carbamidomethyl (C)[6]						Mascot
		1077.53	1077.54		0.0037	3	155	162	IREEYPDR														Mascot
		1130.6	1130.6		0.0046	4	242	251	FPGQLNADLR														Mascot
		1130.6	1130.6		0.0046	4	242	251	FPGQLNADLR				89		100								Mascot
		1143.63	1143.64		0.0036	3	253	262	LAVNMVPFPR														Mascot
		1143.63	1143.64		0.0036	3	253	262	LAVNMVPFPR				70		99.998								Mascot
		1159.63	1159.63		-0.0004	0	253	262	LAVNMVPFPR								Oxidation (M)[5]						Mascot
		1229.6	1229.6		0.0024	2	381	390	ISEQFTAMFR				73		100								Mascot
		1229.6	1229.6		0.0024	2	381	390	ISEQFTAMFR														Mascot
		1245.59	1245.59		-0.001	-1	381	390	ISEQFTAMFR								Oxidation (M)[8]						Mascot
		1258.69	1258.69		0.0036	3	242	252	FPGQLNADLRK				71		99.999								Mascot
		1258.69	1258.69		0.0036	3	242	252	FPGQLNADLRK														Mascot
		1271.73	1271.74		0.0058	5	252	262	KLAVNMVPFPR														Mascot
		1287.72	1287.72		-0.0027	-2	252	262	KLAVNMVPFPR								Oxidation (M)[6]						Mascot
		1301.64	1301.63		-0.0046	-4	47	58	ISVYYNEATGGK														Mascot
		1385.7	1385.7		0.0036	3	381	391	ISEQFTAMFRR														Mascot
		1615.84	1615.84		0.0069	4	63	77	AILVDLEPGTMDSVR														Mascot
		1620.84	1620.84		0.0006	0	263	276	LHFFMPGFAPLTSR														Mascot
		1620.84	1620.84		0.0006	0	263	276	LHFFMPGFAPLTSR				70		99.998								Mascot
		1631.83	1631.83		0.0015	1	63	77	AILVDLEPGTMDSVR								Oxidation (M)[11]						Mascot
		1636.83	1636.83		-0.0014	-1	263	276	LHFFMPGFAPLTSR								Oxidation (M)[5]						Mascot
		1659.9	1659.88		-0.0145	-9	283	297	ALTVPELTQQVFDAK														Mascot
		1696.83	1696.83		-0.0078	-5	337	350	NSSYFVEWIPNNVK														Mascot
		1822.92	1822.92		0.0022	1	3	19	EIVHIQAGQCGNQIGAK								Carbamidomethyl (C)[10]						Mascot
		1958.98	1958.99		0.0057	3	104	121	GHYTEGAELVDSVLDVV														Mascot
									R
		1958.98	1958.99		0.0057	3	104	121	GHYTEGAELVDSVLDVV				170		100								Mascot
									R
		2026.08	2026.08		0.0012	1	363	380	MAVTFIGNSTAIQELFKR														Mascot
		2087.08	2087.08		0.0066	3	104	122	GHYTEGAELVDSVLDVV														Mascot
									RK
		2110.06	2110.07		0.0048	2	1	19	MREIVHIQAGQCGNQIGA								Carbamidomethyl (C)[12]						Mascot
									K
		2126.06	2126.07		0.0069	3	1	19	MREIVHIQAGQCGNQIGA								Carbamidomethyl (C)[12], Oxidation (M)[1]						Mascot
									K
		2708.34	2708.38		0.0379	14	217	241	LTTPTYGDLNHLVSATMS								Carbamidomethyl (C)[23]						Mascot
									GVTTCLR
		2724.33	2724.38		0.0508	19	217	241	LTTPTYGDLNHLVSATMS								Carbamidomethyl (C)[23], Oxidation (M)[17]						Mascot
									GVTTCLR
		2798.34	2798.38		0.041	15	78	103	SGPFGQIFRPDNFVFGQ														Mascot
									SGAGNNWAK
		2798.34	2798.38		0.041	15	78	103	SGPFGQIFRPDNFVFGQ				117		100								Mascot
									SGAGNNWAK
		3102.41	3102.48		0.0725	23	20	46	FWEVISDEHGIDPTGTYH														Mascot
									GDSDLQLDR
	2	Tubulin beta-4B chain OS=Homo sapiens OX=9606						TBB4B_HUMAN		49799	4.79		20		841		100	715	100
		GN=TUBB4B PE=1 SV=1
		Peptide Information
		Calc. Mass		Obsrv. Mass	± da	± ppm	Start	End	Sequence					Ion	C. I. %		Modification					Rank	Result Type
							Seq.	Seq.						Score
		1028.52	1028.53		0.0105	10	351	359	TAVCDIPPR								Carbamidomethyl (C)[4]						Mascot
		1039.59	1039.6		0.006	6	310	318	YLTVAAVFR														Mascot
		1039.59	1039.6		0.006	6	310	318	YLTVAAVFR				56		99.957								Mascot
		1065.43	1065.44		0.0105	10	298	306	NMMAACDPR								Carbamidomethyl (C)[6]						Mascot
		1077.53	1077.54		0.0037	3	155	162	IREEYPDR														Mascot
		1130.6	1130.6		0.0046	4	242	251	FPGQLNADLR														Mascot
		1130.6	1130.6		0.0046	4	242	251	FPGQLNADLR				89		100								Mascot
		1143.63	1143.64		0.0036	3	253	262	LAVNMVPFPR														Mascot
		1143.63	1143.64		0.0036	3	253	262	LAVNMVPFPR				70		99.998								Mascot
		1159.63	1159.63		-0.0004	0	253	262	LAVNMVPFPR								Oxidation (M)[5]						Mascot
		1229.6	1229.6		0.0024	2	381	390	ISEQFTAMFR				73		100								Mascot
		1229.6	1229.6		0.0024	2	381	390	ISEQFTAMFR														Mascot
		1245.59	1245.59		-0.001	-1	381	390	ISEQFTAMFR								Oxidation (M)[8]						Mascot
		1258.69	1258.69		0.0036	3	242	252	FPGQLNADLRK				71		99.999								Mascot
		1258.69	1258.69		0.0036	3	242	252	FPGQLNADLRK														Mascot
		1271.73	1271.74		0.0058	5	252	262	KLAVNMVPFPR														Mascot
		1287.72	1287.72		-0.0027	-2	252	262	KLAVNMVPFPR								Oxidation (M)[6]						Mascot
		1385.7	1385.7		0.0036	3	381	391	ISEQFTAMFRR														Mascot
		1601.82	1601.83		0.0064	4	63	77	AVLVDLEPGTMDSVR														Mascot
		1620.84	1620.84		0.0006	0	263	276	LHFFMPGFAPLTSR														Mascot
		1620.84	1620.84		0.0006	0	263	276	LHFFMPGFAPLTSR				70		99.998								Mascot
		1636.83	1636.83		-0.0014	-1	263	276	LHFFMPGFAPLTSR								Oxidation (M)[5]						Mascot
		1696.83	1696.83		-0.0078	-5	337	350	NSSYFVEWIPNNVK														Mascot
		1822.92	1822.92		0.0022	1	3	19	EIVHLQAGQCGNQIGAK								Carbamidomethyl (C)[10]						Mascot
		1958.98	1958.99		0.0057	3	104	121	GHYTEGAELVDSVLDVV														Mascot
									R
		1958.98	1958.99		0.0057	3	104	121	GHYTEGAELVDSVLDVV				170		100								Mascot
									R
		2087.08	2087.08		0.0066	3	104	122	GHYTEGAELVDSVLDVV														Mascot
									RK
		2110.06	2110.07		0.0048	2	1	19	MREIVHLQAGQCGNQIG								Carbamidomethyl (C)[12]						Mascot
									AK
		2126.06	2126.07		0.0069	3	1	19	MREIVHLQAGQCGNQIG								Carbamidomethyl (C)[12], Oxidation (M)[1]						Mascot
									AK
		2708.34	2708.38		0.0379	14	217	241	LTTPTYGDLNHLVSATMS								Carbamidomethyl (C)[23]						Mascot
									GVTTCLR
		2724.33	2724.38		0.0508	19	217	241	LTTPTYGDLNHLVSATMS								Carbamidomethyl (C)[23], Oxidation (M)[17]						Mascot
									GVTTCLR
		2798.34	2798.38		0.041	15	78	103	SGPFGQIFRPDNFVFGQ														Mascot
									SGAGNNWAK
		2798.34	2798.38		0.041	15	78	103	SGPFGQIFRPDNFVFGQ				117		100								Mascot
									SGAGNNWAK
		3116.42	3116.49		0.0635	20	20	46	FWEVISDEHGIDPTGTYH														Mascot
									GDSDLQLER
	3	Tubulin beta-2B chain OS=Homo sapiens OX=9606						TBB2B_HUMAN		49920.9	4.78		20		785		100	659	100
		GN=TUBB2B PE=1 SV=1
		Peptide Information
		Calc. Mass		Obsrv. Mass	± da	± ppm	Start	End	Sequence					Ion	C. I. %		Modification					Rank	Result Type
							Seq.	Seq.						Score
		1028.52	1028.53		0.0105	10	351	359	TAVCDIPPR								Carbamidomethyl (C)[4]						Mascot
		1053.61	1053.62		0.0102	10	310	318	YLTVAAIFR														Mascot
		1065.43	1065.44		0.0105	10	298	306	NMMAACDPR								Carbamidomethyl (C)[6]						Mascot
		1077.53	1077.54		0.0037	3	155	162	IREEYPDR														Mascot
		1130.6	1130.6		0.0046	4	242	251	FPGQLNADLR														Mascot
		1130.6	1130.6		0.0046	4	242	251	FPGQLNADLR				89		100								Mascot
		1143.63	1143.64		0.0036	3	253	262	LAVNMVPFPR														Mascot
		1143.63	1143.64		0.0036	3	253	262	LAVNMVPFPR				70		99.998								Mascot
		1159.63	1159.63		-0.0004	0	253	262	LAVNMVPFPR								Oxidation (M)[5]						Mascot
		1229.6	1229.6		0.0024	2	381	390	ISEQFTAMFR				73		100								Mascot
		1229.6	1229.6		0.0024	2	381	390	ISEQFTAMFR														Mascot
		1245.59	1245.59		-0.001	-1	381	390	ISEQFTAMFR								Oxidation (M)[8]						Mascot
		1258.69	1258.69		0.0036	3	242	252	FPGQLNADLRK				71		99.999								Mascot
		1258.69	1258.69		0.0036	3	242	252	FPGQLNADLRK														Mascot
		1271.73	1271.74		0.0058	5	252	262	KLAVNMVPFPR														Mascot
		1287.72	1287.72		-0.0027	-2	252	262	KLAVNMVPFPR								Oxidation (M)[6]						Mascot
		1385.7	1385.7		0.0036	3	381	391	ISEQFTAMFRR														Mascot
		1615.84	1615.84		0.0069	4	63	77	AILVDLEPGTMDSVR														Mascot
		1620.84	1620.84		0.0006	0	263	276	LHFFMPGFAPLTSR														Mascot
		1620.84	1620.84		0.0006	0	263	276	LHFFMPGFAPLTSR				70		99.998								Mascot
		1631.83	1631.83		0.0015	1	63	77	AILVDLEPGTMDSVR								Oxidation (M)[11]						Mascot
		1636.83	1636.83		-0.0014	-1	263	276	LHFFMPGFAPLTSR								Oxidation (M)[5]						Mascot
		1696.83	1696.83		-0.0078	-5	337	350	NSSYFVEWIPNNVK														Mascot
		1822.92	1822.92		0.0022	1	3	19	EIVHIQAGQCGNQIGAK								Carbamidomethyl (C)[10]						Mascot
		1958.98	1958.99		0.0057	3	104	121	GHYTEGAELVDSVLDVV														Mascot
									R
		1958.98	1958.99		0.0057	3	104	121	GHYTEGAELVDSVLDVV				170		100								Mascot
									R
		2087.08	2087.08		0.0066	3	104	122	GHYTEGAELVDSVLDVV														Mascot
									RK
		2110.06	2110.07		0.0048	2	1	19	MREIVHIQAGQCGNQIGA								Carbamidomethyl (C)[12]						Mascot
									K
		2126.06	2126.07		0.0069	3	1	19	MREIVHIQAGQCGNQIGA								Carbamidomethyl (C)[12], Oxidation (M)[1]						Mascot
									K
		2708.34	2708.38		0.0379	14	217	241	LTTPTYGDLNHLVSATMS								Carbamidomethyl (C)[23]						Mascot
									GVTTCLR
		2724.33	2724.38		0.0508	19	217	241	LTTPTYGDLNHLVSATMS								Carbamidomethyl (C)[23], Oxidation (M)[17]						Mascot
									GVTTCLR
		2798.34	2798.38		0.041	15	78	103	SGPFGQIFRPDNFVFGQ														Mascot
									SGAGNNWAK
		2798.34	2798.38		0.041	15	78	103	SGPFGQIFRPDNFVFGQ				117		100								Mascot
									SGAGNNWAK
		3102.41	3102.48		0.0725	23	20	46	FWEVISDEHGIDPTGSYH														Mascot
									GDSDLQLER
	4	Tubulin beta-4A chain OS=Homo sapiens OX=9606						TBB4A_HUMAN		49553.9	4.78		18		649		100	545	100
		GN=TUBB4A PE=1 SV=2
		Peptide Information
		Calc. Mass		Obsrv. Mass	± da	± ppm	Start	End	Sequence					Ion	C. I. %		Modification					Rank	Result Type
							Seq.	Seq.						Score
		1028.52	1028.53		0.0105	10	351	359	TAVCDIPPR								Carbamidomethyl (C)[4]						Mascot
		1039.59	1039.6		0.006	6	310	318	YLTVAAVFR														Mascot
		1039.59	1039.6		0.006	6	310	318	YLTVAAVFR				56		99.957								Mascot
		1065.43	1065.44		0.0105	10	298	306	NMMAACDPR								Carbamidomethyl (C)[6]						Mascot
		1130.6	1130.6		0.0046	4	242	251	FPGQLNADLR														Mascot
		1130.6	1130.6		0.0046	4	242	251	FPGQLNADLR				89		100								Mascot
		1143.63	1143.64		0.0036	3	253	262	LAVNMVPFPR														Mascot
		1143.63	1143.64		0.0036	3	253	262	LAVNMVPFPR				70		99.998								Mascot
		1159.63	1159.63		-0.0004	0	253	262	LAVNMVPFPR								Oxidation (M)[5]						Mascot
		1229.6	1229.6		0.0024	2	381	390	ISEQFTAMFR				73		100								Mascot
		1229.6	1229.6		0.0024	2	381	390	ISEQFTAMFR														Mascot
		1245.59	1245.59		-0.001	-1	381	390	ISEQFTAMFR								Oxidation (M)[8]						Mascot
		1258.69	1258.69		0.0036	3	242	252	FPGQLNADLRK				71		99.999								Mascot
		1258.69	1258.69		0.0036	3	242	252	FPGQLNADLRK														Mascot
		1271.73	1271.74		0.0058	5	252	262	KLAVNMVPFPR														Mascot
		1287.72	1287.72		-0.0027	-2	252	262	KLAVNMVPFPR								Oxidation (M)[6]						Mascot
		1385.7	1385.7		0.0036	3	381	391	ISEQFTAMFRR														Mascot
		1601.82	1601.83		0.0064	4	63	77	AVLVDLEPGTMDSVR														Mascot
		1620.84	1620.84		0.0006	0	263	276	LHFFMPGFAPLTSR														Mascot
		1620.84	1620.84		0.0006	0	263	276	LHFFMPGFAPLTSR				70		99.998								Mascot
		1636.83	1636.83		-0.0014	-1	263	276	LHFFMPGFAPLTSR								Oxidation (M)[5]						Mascot
		1696.83	1696.83		-0.0078	-5	337	350	NSSYFVEWIPNNVK														Mascot
		1822.92	1822.92		0.0022	1	3	19	EIVHLQAGQCGNQIGAK								Carbamidomethyl (C)[10]						Mascot
		1829.88	1829.89		0.0054	3	47	62	INVYYNEATGGNYVPR														Mascot
		2110.06	2110.07		0.0048	2	1	19	MREIVHLQAGQCGNQIG								Carbamidomethyl (C)[12]						Mascot
									AK
		2126.06	2126.07		0.0069	3	1	19	MREIVHLQAGQCGNQIG								Carbamidomethyl (C)[12], Oxidation (M)[1]						Mascot
									AK
		2708.34	2708.38		0.0379	14	217	241	LTTPTYGDLNHLVSATMS								Carbamidomethyl (C)[23]						Mascot
									GVTTCLR
		2724.33	2724.38		0.0508	19	217	241	LTTPTYGDLNHLVSATMS								Carbamidomethyl (C)[23], Oxidation (M)[17]						Mascot
									GVTTCLR
		2798.34	2798.38		0.041	15	78	103	SGPFGQIFRPDNFVFGQ														Mascot
									SGAGNNWAK
		2798.34	2798.38		0.041	15	78	103	SGPFGQIFRPDNFVFGQ				117		100								Mascot
									SGAGNNWAK
		3116.42	3116.49		0.0635	20	20	46	FWEVISDEHGIDPTGTYH														Mascot
									GDSDLQLER
	5	Tubulin beta-3 chain OS=Homo sapiens OX=9606						TBB3_HUMAN		50400.2	4.83		14		558		100	493	100
		GN=TUBB3 PE=1 SV=2
		Peptide Information
		Calc. Mass		Obsrv. Mass	± da	± ppm	Start	End	Sequence					Ion	C. I. %		Modification					Rank	Result Type
							Seq.	Seq.						Score
		1065.43	1065.44		0.0105	10	298	306	NMMAACDPR								Carbamidomethyl (C)[6]						Mascot
		1130.6	1130.6		0.0046	4	242	251	FPGQLNADLR														Mascot
		1130.6	1130.6		0.0046	4	242	251	FPGQLNADLR				89		100								Mascot
		1143.63	1143.64		0.0036	3	253	262	LAVNMVPFPR														Mascot
		1143.63	1143.64		0.0036	3	253	262	LAVNMVPFPR				70		99.998								Mascot
		1159.63	1159.63		-0.0004	0	253	262	LAVNMVPFPR								Oxidation (M)[5]						Mascot
		1229.6	1229.6		0.0024	2	381	390	ISEQFTAMFR				73		100								Mascot
		1229.6	1229.6		0.0024	2	381	390	ISEQFTAMFR														Mascot
		1245.59	1245.59		-0.001	-1	381	390	ISEQFTAMFR								Oxidation (M)[8]						Mascot
		1258.69	1258.69		0.0036	3	242	252	FPGQLNADLRK				71		99.999								Mascot
		1258.69	1258.69		0.0036	3	242	252	FPGQLNADLRK														Mascot
		1271.73	1271.74		0.0058	5	252	262	KLAVNMVPFPR														Mascot
		1287.72	1287.72		-0.0027	-2	252	262	KLAVNMVPFPR								Oxidation (M)[6]						Mascot
		1385.7	1385.7		0.0036	3	381	391	ISEQFTAMFRR														Mascot
		1615.84	1615.84		0.0069	4	63	77	AILVDLEPGTMDSVR														Mascot
		1620.84	1620.84		0.0008	0	263	276	LHFFMPGFAPLTAR								Oxidation (M)[5]						Mascot
		1620.84	1620.84		0.0008	0	263	276	LHFFMPGFAPLTAR				20		0		Oxidation (M)[5]						Mascot
		1631.83	1631.83		0.0015	1	63	77	AILVDLEPGTMDSVR								Oxidation (M)[11]						Mascot
		1696.83	1696.83		-0.0078	-5	337	350	NSSYFVEWIPNNVK														Mascot
		1822.92	1822.92		0.0022	1	3	19	EIVHIQAGQCGNQIGAK								Carbamidomethyl (C)[10]						Mascot
		1958.98	1958.99		0.0057	3	104	121	GHYTEGAELVDSVLDVV														Mascot
									R
		1958.98	1958.99		0.0057	3	104	121	GHYTEGAELVDSVLDVV				170		100								Mascot
									R
		2087.08	2087.08		0.0066	3	104	122	GHYTEGAELVDSVLDVV														Mascot
									RK
		2110.06	2110.07		0.0048	2	1	19	MREIVHIQAGQCGNQIGA								Carbamidomethyl (C)[12]						Mascot
									K
		2126.06	2126.07		0.0069	3	1	19	MREIVHIQAGQCGNQIGA								Carbamidomethyl (C)[12], Oxidation (M)[1]						Mascot
									K
	6	Tubulin beta-8 chain OS=Homo sapiens OX=9606						TBB8_HUMAN		49743.9	4.79		11		342		100	300	100
		GN=TUBB8 PE=1 SV=2
		Peptide Information
		Calc. Mass		Obsrv. Mass	± da	± ppm	Start	End	Sequence					Ion	C. I. %		Modification					Rank	Result Type
							Seq.	Seq.						Score
		1028.52	1028.53		0.0105	10	351	359	TAVCDIPPR								Carbamidomethyl (C)[4]						Mascot
		1065.43	1065.44		0.0105	10	298	306	NMMAACDPR								Carbamidomethyl (C)[6]						Mascot
		1077.53	1077.54		0.0037	3	155	162	IREEYPDR														Mascot
		1130.6	1130.6		0.0046	4	242	251	FPGQLNADLR														Mascot
		1130.6	1130.6		0.0046	4	242	251	FPGQLNADLR				89		100								Mascot
		1143.63	1143.64		0.0036	3	253	262	LAVNMVPFPR														Mascot
		1143.63	1143.64		0.0036	3	253	262	LAVNMVPFPR				70		99.998								Mascot
		1159.63	1159.63		-0.0004	0	253	262	LAVNMVPFPR								Oxidation (M)[5]						Mascot
		1258.69	1258.69		0.0036	3	242	252	FPGQLNADLRK				71		99.999								Mascot
		1258.69	1258.69		0.0036	3	242	252	FPGQLNADLRK														Mascot
		1271.73	1271.74		0.0058	5	252	262	KLAVNMVPFPR														Mascot
		1287.72	1287.72		-0.0027	-2	252	262	KLAVNMVPFPR								Oxidation (M)[6]						Mascot
		1601.82	1601.83		0.0064	4	63	77	AVLVDLEPGTMDSVR														Mascot
		1620.84	1620.84		0.0006	0	263	276	LHFFMPGFAPLTSR														Mascot
		1620.84	1620.84		0.0006	0	263	276	LHFFMPGFAPLTSR				70		99.998								Mascot
		1636.83	1636.83		-0.0014	-1	263	276	LHFFMPGFAPLTSR								Oxidation (M)[5]						Mascot
		2663.32	2663.3		-0.0208	-8	217	241	LPTPTYGDLNHLVSATMS								Oxidation (M)[17]						Mascot
									GVTTCLR
		2814.32	2814.37		0.0523	19	78	103	SGPFGQVFRPDNFIFGQ														Mascot
									CGAGNNWAK
	7	Tubulin beta-8 chain-like protein LOC260334						TBB8L_HUMAN		49540.6	4.75		9		327		100	297	100
		OS=Homo sapiens OX=9606 PE=1 SV=1
		Peptide Information
		Calc. Mass		Obsrv. Mass	± da	± ppm	Start	End	Sequence					Ion	C. I. %		Modification					Rank	Result Type
							Seq.	Seq.						Score
		1028.52	1028.53		0.0105	10	351	359	TAVCDIPPR								Carbamidomethyl (C)[4]						Mascot
		1065.43	1065.44		0.0105	10	298	306	NMMAACDPR								Carbamidomethyl (C)[6]						Mascot
		1077.53	1077.54		0.0037	3	155	162	IREEYPDR														Mascot
		1130.6	1130.6		0.0046	4	242	251	FPGQLNADLR														Mascot
		1130.6	1130.6		0.0046	4	242	251	FPGQLNADLR				89		100								Mascot
		1143.63	1143.64		0.0036	3	253	262	LAVNMVPFPR														Mascot
		1143.63	1143.64		0.0036	3	253	262	LAVNMVPFPR				70		99.998								Mascot
		1159.63	1159.63		-0.0004	0	253	262	LAVNMVPFPR								Oxidation (M)[5]						Mascot
		1258.69	1258.69		0.0036	3	242	252	FPGQLNADLRK				71		99.999								Mascot
		1258.69	1258.69		0.0036	3	242	252	FPGQLNADLRK														Mascot
		1271.73	1271.74		0.0058	5	252	262	KLAVNMVPFPR														Mascot
		1287.72	1287.72		-0.0027	-2	252	262	KLAVNMVPFPR								Oxidation (M)[6]						Mascot
		1620.84	1620.84		0.0006	0	263	276	LHFFMPGFAPLTSR														Mascot
		1620.84	1620.84		0.0006	0	263	276	LHFFMPGFAPLTSR				70		99.998								Mascot
		1636.83	1636.83		-0.0014	-1	263	276	LHFFMPGFAPLTSR								Oxidation (M)[5]						Mascot
		2663.32	2663.3		-0.0208	-8	217	241	LPTPTYGDLNHLVSATMS								Oxidation (M)[17]						Mascot
									GVTTCLR
	8	Tubulin beta-6 chain OS=Homo sapiens OX=9606						TBB6_HUMAN		49825	4.77		8		322		100	300	100
		GN=TUBB6 PE=1 SV=1
		Peptide Information
		Calc. Mass		Obsrv. Mass	± da	± ppm	Start	End	Sequence					Ion	C. I. %		Modification					Rank	Result Type
							Seq.	Seq.						Score
		1065.43	1065.44		0.0105	10	298	306	NMMAACDPR								Carbamidomethyl (C)[6]						Mascot
		1130.6	1130.6		0.0046	4	242	251	FPGQLNADLR														Mascot
		1130.6	1130.6		0.0046	4	242	251	FPGQLNADLR				89		100								Mascot
		1143.63	1143.64		0.0036	3	253	262	LAVNMVPFPR														Mascot
		1143.63	1143.64		0.0036	3	253	262	LAVNMVPFPR				70		99.998								Mascot
		1159.63	1159.63		-0.0004	0	253	262	LAVNMVPFPR								Oxidation (M)[5]						Mascot
		1258.69	1258.69		0.0036	3	242	252	FPGQLNADLRK				71		99.999								Mascot
		1258.69	1258.69		0.0036	3	242	252	FPGQLNADLRK														Mascot
		1271.73	1271.74		0.0058	5	252	262	KLAVNMVPFPR														Mascot
		1287.72	1287.72		-0.0027	-2	252	262	KLAVNMVPFPR								Oxidation (M)[6]						Mascot
		1620.84	1620.84		0.0006	0	263	276	LHFFMPGFAPLTSR														Mascot
		1620.84	1620.84		0.0006	0	263	276	LHFFMPGFAPLTSR				70		99.998								Mascot
		1636.83	1636.83		-0.0014	-1	263	276	LHFFMPGFAPLTSR								Oxidation (M)[5]						Mascot
		1696.83	1696.83		-0.0078	-5	337	350	NSSYFVEWIPNNVK														Mascot
		2798.27	2798.38		0.1114	40	283	306	ALTVPELTQQMFDARNM								Carbamidomethyl (C)[21], Oxidation						Mascot
									MAACDPR								(M)[11,17]
		2798.27	2798.38		0.1114	40	283	306	ALTVPELTQQMFDARNM								Carbamidomethyl (C)[21], Oxidation						Mascot
									MAACDPR								(M)[11,17]
		2814.27	2814.37		0.1048	37	283	306	ALTVPELTQQMFDARNM								Carbamidomethyl (C)[21], Oxidation						Mascot
									MAACDPR								(M)[11,17,18]
	9	Tubulin beta-1 chain OS=Homo sapiens OX=9606						TBB1_HUMAN		50294.6	5.05		9		260		100	230	100
		GN=TUBB1 PE=1 SV=1
		Peptide Information
		Calc. Mass		Obsrv. Mass	± da	± ppm	Start	End	Sequence					Ion	C. I. %		Modification					Rank	Result Type
							Seq.	Seq.						Score
		1039.43	1039.6		0.1699	163	298	306	NTMAACDLR								Nitrosyl (C)[6], Oxidation (M)[3]						Mascot
		1039.43	1039.6		0.1699	163	298	306	NTMAACDLR								Nitrosyl (C)[6], Oxidation (M)[3]						Mascot
		1077.53	1077.54		0.0037	3	155	162	IREEYPDR														Mascot
		1130.6	1130.6		0.0046	4	242	251	FPGQLNADLR														Mascot
		1130.6	1130.6		0.0046	4	242	251	FPGQLNADLR				89		100								Mascot
		1143.63	1143.64		0.0036	3	253	262	LAVNMVPFPR														Mascot
		1143.63	1143.64		0.0036	3	253	262	LAVNMVPFPR				70		99.998								Mascot
		1159.63	1159.63		-0.0004	0	253	262	LAVNMVPFPR								Oxidation (M)[5]						Mascot
		1223.56	1223.74		0.1771	145	298	307	NTMAACDLRR								Carbamidomethyl (C)[6], Oxidation (M)[3]						Mascot
		1258.69	1258.69		0.0036	3	242	252	FPGQLNADLRK				71		99.999								Mascot
		1258.69	1258.69		0.0036	3	242	252	FPGQLNADLRK														Mascot
		1271.73	1271.74		0.0058	5	252	262	KLAVNMVPFPR														Mascot
		1287.72	1287.72		-0.0027	-2	252	262	KLAVNMVPFPR								Oxidation (M)[6]						Mascot
		1615.84	1615.84		0.0069	4	63	77	AVLVDLEPGTMDSIR														Mascot
		1631.83	1631.83		0.0015	1	63	77	AVLVDLEPGTMDSIR								Oxidation (M)[11]						Mascot
		1636.78	1636.83		0.0502	31	337	350	NSSCFVEWIPNNVK														Mascot
	10	Epidermal growth factor receptor substrate 15-like 1						EP15R_HUMAN		94197	4.93		7		48		64.693	32	87.95
		OS=Homo sapiens OX=9606 GN=EPS15L1 PE=1
		SV=1
		Peptide Information
		Calc. Mass		Obsrv. Mass	± da	± ppm	Start	End	Sequence					Ion	C. I. %		Modification					Rank	Result Type
							Seq.	Seq.						Score
		943.582	943.527		-0.0556	-59	524	531	VQLETIIK														Mascot
		1039.52	1039.6		0.0787	76	829	838	KGFGDPFSGK														Mascot
		1039.52	1039.6		0.0787	76	829	838	KGFGDPFSGK				4		0								Mascot
		1130.68	1130.6		-0.0781	-69	45	55	KSGLSDIILGK														Mascot
		1130.68	1130.6		-0.0781	-69	45	55	KSGLSDIILGK				32		87.95								Mascot
		1143.57	1143.64		0.0698	61	56	65	IWDLADPEGK														Mascot
		1143.57	1143.64		0.0698	61	56	65	IWDLADPEGK				1		0								Mascot
		1181.65	1181.67		0.0193	16	772	782	SKQDTPALPPK														Mascot
		1181.65	1181.67		0.0193	16	772	782	SKQDTPALPPK														Mascot
		1271.79	1271.74		-0.0583	-46	524	534	VQLETIIKSLK														Mascot
		1718.77	1718.82		0.0573	33	665	679	ESDPFRGSATDDFFK														Mascot
Gel Idx/Pos			106/E5						Instr./Gel Origin			BA2060/200909A							Process Status		Analysis Succeeded
Plate [#] Name			[1] 31534						Instrument Sample Name										Spectra		11
Rank		Protein Name						Accession No.		Protein MW	Protein		Pep.		Protein		Protein	Total Ion	Total Ion
											PI		Count		Score		Score	Score	C. I. %
																	C. I. %
	1	Actin, cytoplasmic 2 OS=Homo sapiens OX=9606						ACTG_HUMAN		41765.8	5.31		12		533		100	480	100
		GN=ACTG1 PE=1 SV=1
		Peptide Information
		Calc. Mass		Obsrv. Mass	± da	± ppm	Start	End	Sequence					Ion	C. I. %		Modification					Rank	Result Type
							Seq.	Seq.						Score
		800.535	800.538		0.0031	4	62	68	RGILTLK														Mascot
		848.429	848.449		0.0193	23	285	291	CDVDIRK														Mascot
		848.429	848.449		0.0193	23	285	291	CDVDIRK														Mascot
		923.567	923.566		-0.0015	-2	329	336	IIAPPERK														Mascot
		1132.53	1132.52		-0.0026	-2	197	206	GYSFTTTAER														Mascot
		1132.53	1132.52		-0.0026	-2	197	206	GYSFTTTAER				54		99.93								Mascot
		1354.62	1354.62		-0.0065	-5	51	62	DSYVGDEAQSKR														Mascot
		1515.75	1515.73		-0.0231	-15	85	95	IWHHTFYNELR				74		100								Mascot
		1515.75	1515.73		-0.0231	-15	85	95	IWHHTFYNELR														Mascot
		1790.89	1790.87		-0.0249	-14	239	254	SYELPDGQVITIGNER				119		100								Mascot
		1790.89	1790.87		-0.0249	-14	239	254	SYELPDGQVITIGNER														Mascot
		1954.06	1954.04		-0.0237	-12	96	113	VAPEEHPVLLTEAPLNPK														Mascot
		1954.06	1954.04		-0.0237	-12	96	113	VAPEEHPVLLTEAPLNPK				53		99.909								Mascot
		2215.07	2215.06		-0.0146	-7	292	312	DLYANTVLSGGTTMYPGI				62		99.99								Mascot
									ADR
		2215.07	2215.06		-0.0146	-7	292	312	DLYANTVLSGGTTMYPGI														Mascot
									ADR
		2231.06	2231.07		0.0057	3	292	312	DLYANTVLSGGTTMYPGI								Oxidation (M)[14]						Mascot
									ADR
		2343.16	2343.14		-0.0266	-11	291	312	KDLYANTVLSGGTTMYP														Mascot
									GIADR
		3149.41	3148.99		-0.4182	-133	257	284	CPEALFQPSFLGMESCGI								Oxidation (M)[13,27]						Mascot
									HETTFNSIMK
		3183.61	3183.62		0.0022	1	148	177	TTGIVMDSGDGVTHTVPI				118		100								Mascot
									YEGYALPHAILR
		3183.61	3183.62		0.0022	1	148	177	TTGIVMDSGDGVTHTVPI														Mascot
									YEGYALPHAILR
	2	Actin, alpha skeletal muscle OS=Homo sapiens						ACTS_HUMAN		42023.9	5.23		11		271		100	226	100
		OX=9606 GN=ACTA1 PE=1 SV=1
		Peptide Information
		Calc. Mass		Obsrv. Mass	± da	± ppm	Start	End	Sequence					Ion	C. I. %		Modification					Rank	Result Type
							Seq.	Seq.						Score
		800.535	800.538		0.0031	4	64	70	RGILTLK														Mascot
		923.567	923.566		-0.0015	-2	331	338	IIAPPERK														Mascot
		1130.55	1130.54		-0.0049	-4	199	208	GYSFVTTAER														Mascot
		1354.62	1354.62		-0.0065	-5	53	64	DSYVGDEAQSKR														Mascot
		1500.71	1500.69		-0.0175	-12	362	374	QEYDEAGPSIVHR														Mascot
		1500.71	1500.69		-0.0175	-12	362	374	QEYDEAGPSIVHR				33		91.445								Mascot
		1515.75	1515.73		-0.0231	-15	87	97	IWHHTFYNELR				74		100								Mascot
		1515.75	1515.73		-0.0231	-15	87	97	IWHHTFYNELR														Mascot
		1790.89	1790.87		-0.0249	-14	241	256	SYELPDGQVITIGNER				119		100								Mascot
		1790.89	1790.87		-0.0249	-14	241	256	SYELPDGQVITIGNER														Mascot
		1956.04	1956.04		-0.0073	-4	98	115	VAPEEHPTLLTEAPLNPK														Mascot
		1960.91	1960.89		-0.02	-10	71	86	YPIEHGIITNWDDMEK														Mascot
		1976.91	1976.95		0.0481	24	71	86	YPIEHGIITNWDDMEK								Oxidation (M)[14]						Mascot
		2246.02	2246		-0.0175	-8	294	314	DLYANNVMSGGTTMYPG														Mascot
									IADR
		2262.02	2262.01		-0.009	-4	294	314	DLYANNVMSGGTTMYPG								Oxidation (M)[8]						Mascot
									IADR
		2278.01	2278		-0.0083	-4	294	314	DLYANNVMSGGTTMYPG								Oxidation (M)[8,14]						Mascot
									IADR
		3196.61	3196.61		-0.0002	0	150	179	TTGIVLDSGDGVTHNVPI														Mascot
									YEGYALPHAIMR
	3	Actin, alpha cardiac muscle 1 OS=Homo sapiens						ACTC_HUMAN		41991.9	5.23		10		265		100	226	100
		OX=9606 GN=ACTC1 PE=1 SV=1
		Peptide Information
		Calc. Mass		Obsrv. Mass	± da	± ppm	Start	End	Sequence					Ion	C. I. %		Modification					Rank	Result Type
							Seq.	Seq.						Score
		800.535	800.538		0.0031	4	64	70	RGILTLK														Mascot
		923.567	923.566		-0.0015	-2	331	338	IIAPPERK														Mascot
		1130.55	1130.54		-0.0049	-4	199	208	GYSFVTTAER														Mascot
		1354.62	1354.62		-0.0065	-5	53	64	DSYVGDEAQSKR														Mascot
		1500.71	1500.69		-0.0175	-12	362	374	QEYDEAGPSIVHR														Mascot
		1500.71	1500.69		-0.0175	-12	362	374	QEYDEAGPSIVHR				33		91.445								Mascot
		1515.75	1515.73		-0.0231	-15	87	97	IWHHTFYNELR				74		100								Mascot
		1515.75	1515.73		-0.0231	-15	87	97	IWHHTFYNELR														Mascot
		1790.89	1790.87		-0.0249	-14	241	256	SYELPDGQVITIGNER				119		100								Mascot
		1790.89	1790.87		-0.0249	-14	241	256	SYELPDGQVITIGNER														Mascot
		1956.04	1956.04		-0.0073	-4	98	115	VAPEEHPTLLTEAPLNPK														Mascot
		1960.91	1960.89		-0.02	-10	71	86	YPIEHGIITNWDDMEK														Mascot
		1976.91	1976.95		0.0481	24	71	86	YPIEHGIITNWDDMEK								Oxidation (M)[14]						Mascot
		3196.61	3196.61		-0.0002	0	150	179	TTGIVLDSGDGVTHNVPI														Mascot
									YEGYALPHAIMR
	4	Putative beta-actin-like protein 3 OS=Homo sapiens						ACTBM_HUMAN		41988.8	5.91		4		201		100	193	100
		OX=9606 GN=POTEKP PE=5 SV=1
		Peptide Information
		Calc. Mass		Obsrv. Mass	± da	± ppm	Start	End	Sequence					Ion	C. I. %		Modification					Rank	Result Type
							Seq.	Seq.						Score
		1515.75	1515.73		-0.0231	-15	85	95	IWHHTFYNELR				74		100								Mascot
		1515.75	1515.73		-0.0231	-15	85	95	IWHHTFYNELR														Mascot
		1790.89	1790.87		-0.0249	-14	239	254	SYELPDGQVITIGNER				119		100								Mascot
		1790.89	1790.87		-0.0249	-14	239	254	SYELPDGQVITIGNER														Mascot
		1976.88	1976.95		0.0764	39	40	56	HQGMMEGMHQKESYVG														Mascot
									K
		2283.11	2283.15		0.0467	20	292	312	DLYTNTVLSGGTTMYPGI								Oxidation (M)[14]						Mascot
									AHR
	5	POTE ankyrin domain family member E OS=Homo						POTEE_HUMAN		121286	5.83		11		198		100	187	100
		sapiens OX=9606 GN=POTEE PE=2 SV=3
		Peptide Information
		Calc. Mass		Obsrv. Mass	± da	± ppm	Start	End	Sequence					Ion	C. I. %		Modification					Rank	Result Type
							Seq.	Seq.						Score
		800.535	800.538		0.0031	4	762	768	RGILTLK														Mascot
		846.302	846.433		0.1305	154	31	36	CFPCYR								Nitrosyl (C)[1,4]						Mascot
		1483.68	1483.68		-0.0033	-2	532	543	ELENFMAIEEMK														Mascot
		1483.68	1483.68		-0.0033	-2	532	543	ELENFMAIEEMK														Mascot
		1499.68	1499.68		0.0028	2	532	543	ELENFMAIEEMK								Oxidation (M)[6]						Mascot
		1515.75	1515.73		-0.0231	-15	785	795	IWHHTFYNELR				74		100								Mascot
		1515.75	1515.73		-0.0231	-15	785	795	IWHHTFYNELR														Mascot
		1531.81	1531.72		-0.0918	-60	156	168	DLIVMLRDTDVNK														Mascot
		1547.81	1547.72		-0.0912	-59	156	168	DLIVMLRDTDVNK								Oxidation (M)[5]						Mascot
		1647.56	1647.79		0.2378	144	98	110	MGKWCCHCFPCCR								Nitrosyl (C)[5,6], Oxidation (M)[1]						Mascot
		1789.63	1789.89		0.2642	148	98	110	MGKWCCHCFPCCR								Carbamidomethyl (C)[5,6,8], Nitrosyl (C)[11],						Mascot
																	Oxidation (M)[1]
		1790.89	1790.87		-0.0249	-14	939	954	SYELPDGQVITIGNER				119		100								Mascot
		1790.89	1790.87		-0.0249	-14	939	954	SYELPDGQVITIGNER														Mascot
		1819.79	1819.82		0.0321	18	74	92	GSGKSNVGASGDHDDS														Mascot
									AMK
		1974.98	1974.9		-0.0778	-39	364	380	QMLKISSENSNPEQELK														Mascot
		1993.99	1993.95		-0.0432	-22	623	639	QIEVVEKMNSELSLSCK								Carbamidomethyl (C)[16]						Mascot
		3149.39	3148.99		-0.4004	-127	957	984	CPEALFQPCFLGMESCGI								Oxidation (M)[13]						Mascot
									HETTFNSIMK
	6	POTE ankyrin domain family member F OS=Homo						POTEF_HUMAN		121367	5.83		11		197		100	187	100
		sapiens OX=9606 GN=POTEF PE=1 SV=2
		Peptide Information
		Calc. Mass		Obsrv. Mass	± da	± ppm	Start	End	Sequence					Ion	C. I. %		Modification					Rank	Result Type
							Seq.	Seq.						Score
		800.535	800.538		0.0031	4	762	768	RGILTLK														Mascot
		1482.54	1482.77		0.2316	156	64	73	WCRHCFPCCR								Carbamidomethyl (C)[2,5], Nitrosyl (C)[8,9]						Mascot
		1483.68	1483.68		-0.0033	-2	532	543	ELENFMAIEEMK														Mascot
		1483.68	1483.68		-0.0033	-2	532	543	ELENFMAIEEMK														Mascot
		1499.68	1499.68		0.0028	2	532	543	ELENFMAIEEMK								Oxidation (M)[6]						Mascot
		1515.75	1515.73		-0.0231	-15	785	795	IWHHTFYNELR				74		100								Mascot
		1515.75	1515.73		-0.0231	-15	785	795	IWHHTFYNELR														Mascot
		1531.81	1531.72		-0.0918	-60	156	168	DLIVMLRDTDVNK														Mascot
		1547.81	1547.72		-0.0912	-59	156	168	DLIVMLRDTDVNK								Oxidation (M)[5]						Mascot
		1647.56	1647.79		0.2378	144	98	110	MGKWCCHCFPCCR								Nitrosyl (C)[5,6], Oxidation (M)[1]						Mascot
		1789.63	1789.89		0.2642	148	98	110	MGKWCCHCFPCCR								Carbamidomethyl (C)[5,6,8], Nitrosyl (C)[11],						Mascot
																	Oxidation (M)[1]
		1790.89	1790.87		-0.0249	-14	939	954	SYELPDGQVITIGNER				119		100								Mascot
		1790.89	1790.87		-0.0249	-14	939	954	SYELPDGQVITIGNER														Mascot
		1819.79	1819.82		0.0321	18	74	92	GSGKSNVGASGDHDDS														Mascot
									AMK
		1960.96	1960.89		-0.0736	-38	364	380	QMLKISSENSNPEQDLK														Mascot
		1976.96	1976.95		-0.0054	-3	364	380	QMLKISSENSNPEQDLK								Oxidation (M)[2]						Mascot
		1993.99	1993.95		-0.0432	-22	623	639	QIEVVEKMNSELSLSCK								Carbamidomethyl (C)[16]						Mascot
		3149.39	3148.99		-0.4004	-127	957	984	CPEALFQPCFLGMESCGI								Oxidation (M)[13]						Mascot
									HETTFNSIMK
	7	Actin, aortic smooth muscle OS=Homo sapiens						ACTA_HUMAN		41981.8	5.23		9		183		100	152	100
		OX=9606 GN=ACTA2 PE=1 SV=1
		Peptide Information
		Calc. Mass		Obsrv. Mass	± da	± ppm	Start	End	Sequence					Ion	C. I. %		Modification					Rank	Result Type
							Seq.	Seq.						Score
		800.535	800.538		0.0031	4	64	70	RGILTLK														Mascot
		923.567	923.566		-0.0015	-2	331	338	IIAPPERK														Mascot
		1130.55	1130.54		-0.0049	-4	199	208	GYSFVTTAER														Mascot
		1354.62	1354.62		-0.0065	-5	53	64	DSYVGDEAQSKR														Mascot
		1500.71	1500.69		-0.0175	-12	362	374	QEYDEAGPSIVHR														Mascot
		1500.71	1500.69		-0.0175	-12	362	374	QEYDEAGPSIVHR				33		91.445								Mascot
		1790.89	1790.87		-0.0249	-14	241	256	SYELPDGQVITIGNER				119		100								Mascot
		1790.89	1790.87		-0.0249	-14	241	256	SYELPDGQVITIGNER														Mascot
		1956.04	1956.04		-0.0073	-4	98	115	VAPEEHPTLLTEAPLNPK														Mascot
		1960.91	1960.89		-0.02	-10	71	86	YPIEHGIITNWDDMEK														Mascot
		1976.91	1976.95		0.0481	24	71	86	YPIEHGIITNWDDMEK								Oxidation (M)[14]						Mascot
		3196.61	3196.61		-0.0002	0	150	179	TTGIVLDSGDGVTHNVPI														Mascot
									YEGYALPHAIMR
	8	Beta-actin-like protein 2 OS=Homo sapiens OX=9606						ACTBL_HUMAN		41976	5.39		5		170		100	157	100
		GN=ACTBL2 PE=1 SV=2
		Peptide Information
		Calc. Mass		Obsrv. Mass	± da	± ppm	Start	End	Sequence					Ion	C. I. %		Modification					Rank	Result Type
							Seq.	Seq.						Score
		848.429	848.449		0.0193	23	286	292	CDVDIRK														Mascot
		848.429	848.449		0.0193	23	286	292	CDVDIRK														Mascot
		923.567	923.566		-0.0015	-2	330	337	IIAPPERK														Mascot
		1772.83	1772.9		0.064	36	217	230	LCYVALDFEQEMVR								Carbamidomethyl (C)[2]						Mascot
		1790.89	1790.87		-0.0249	-14	240	255	SYELPDGQVITIGNER				119		100								Mascot
		1790.89	1790.87		-0.0249	-14	240	255	SYELPDGQVITIGNER														Mascot
		1954.06	1954.04		-0.0239	-12	97	114	VAPDEHPILLTEAPLNPK														Mascot
		1954.06	1954.04		-0.0239	-12	97	114	VAPDEHPILLTEAPLNPK				39		97.572								Mascot
	9	Actin, gamma-enteric smooth muscle OS=Homo						ACTH_HUMAN		41849.8	5.31		8		145		100	119	100
		sapiens OX=9606 GN=ACTG2 PE=1 SV=1
		Peptide Information
		Calc. Mass		Obsrv. Mass	± da	± ppm	Start	End	Sequence					Ion	C. I. %		Modification					Rank	Result Type
							Seq.	Seq.						Score
		800.535	800.538		0.0031	4	63	69	RGILTLK														Mascot
		923.567	923.566		-0.0015	-2	330	337	IIAPPERK														Mascot
		1130.55	1130.54		-0.0049	-4	198	207	GYSFVTTAER														Mascot
		1354.62	1354.62		-0.0065	-5	52	63	DSYVGDEAQSKR														Mascot
		1790.89	1790.87		-0.0249	-14	240	255	SYELPDGQVITIGNER				119		100								Mascot
		1790.89	1790.87		-0.0249	-14	240	255	SYELPDGQVITIGNER														Mascot
		1956.04	1956.04		-0.0073	-4	97	114	VAPEEHPTLLTEAPLNPK														Mascot
		1960.91	1960.89		-0.02	-10	70	85	YPIEHGIITNWDDMEK														Mascot
		1976.91	1976.95		0.0481	24	70	85	YPIEHGIITNWDDMEK								Oxidation (M)[14]						Mascot
		3196.61	3196.61		-0.0002	0	149	178	TTGIVLDSGDGVTHNVPI														Mascot
									YEGYALPHAIMR
	10	POTE ankyrin domain family member I OS=Homo						POTEI_HUMAN		121204	5.83		11		80		99.978	71	99.999
		sapiens OX=9606 GN=POTEI PE=3 SV=1
		Peptide Information
		Calc. Mass		Obsrv. Mass	± da	± ppm	Start	End	Sequence					Ion	C. I. %		Modification					Rank	Result Type
							Seq.	Seq.						Score
		800.535	800.538		0.0031	4	762	768	RGILTLK														Mascot
		1482.54	1482.77		0.2316	156	27	36	WCRHCFPCCR								Carbamidomethyl (C)[2,5], Nitrosyl (C)[8,9]						Mascot
		1483.68	1483.68		-0.0033	-2	532	543	ELENFMAIEEMK														Mascot
		1483.68	1483.68		-0.0033	-2	532	543	ELENFMAIEEMK														Mascot
		1499.68	1499.68		0.0028	2	532	543	ELENFMAIEEMK								Oxidation (M)[6]						Mascot
		1515.75	1515.73		-0.0231	-15	785	795	IWHHTFYNELR				74		100								Mascot
		1515.75	1515.73		-0.0231	-15	785	795	IWHHTFYNELR														Mascot
		1531.81	1531.72		-0.0918	-60	156	168	DLIVMLRDTDVNK														Mascot
		1537.72	1537.71		-0.016	-10	1	15	MVAEVDSMPAASSVK								Oxidation (M)[1]						Mascot
		1547.81	1547.72		-0.0912	-59	156	168	DLIVMLRDTDVNK								Oxidation (M)[5]						Mascot
		1647.56	1647.79		0.2378	144	98	110	MGKWCCHCFPCCR								Nitrosyl (C)[5,6], Oxidation (M)[1]						Mascot
		1789.63	1789.89		0.2642	148	98	110	MGKWCCHCFPCCR								Carbamidomethyl (C)[5,6,8], Nitrosyl (C)[11],						Mascot
																	Oxidation (M)[1]
		1790.59	1790.87		0.2774	155	61	73	MGKWCCHCFPCCR								Carbamidomethyl (C)[5,6], Nitrosyl						Mascot
																	(C)[8,11,12], Oxidation (M)[1]
		1790.59	1790.87		0.2774	155	98	110	MGKWCCHCFPCCR								Carbamidomethyl (C)[5,6], Nitrosyl						Mascot
																	(C)[8,11,12], Oxidation (M)[1]
		1960.96	1960.89		-0.0736	-38	364	380	QMLKISSENSNPEQDLK														Mascot
		1976.96	1976.95		-0.0054	-3	364	380	QMLKISSENSNPEQDLK								Oxidation (M)[2]						Mascot
		1993.99	1993.95		-0.0432	-22	623	639	QIEVVEKMNSELSLSCK								Carbamidomethyl (C)[16]						Mascot
		2262.2	2262.01		-0.1909	-84	1	21	MVAEVDSMPAASSVKKP														Mascot
									FVLR
		2278.19	2278		-0.1902	-83	1	21	MVAEVDSMPAASSVKKP								Oxidation (M)[1]						Mascot
									FVLR
		3149.39	3148.99		-0.4004	-127	957	984	CPEALFQPCFLGMESCGI								Oxidation (M)[13]						Mascot
									HETTFNSIMK
Gel Idx/Pos			107/E6						Instr./Gel Origin			BA2060/200909A							Process Status		Analysis Succeeded
Plate [#] Name			[1] 31534						Instrument Sample Name										Spectra		11
Rank		Protein Name						Accession No.		Protein MW	Protein		Pep.		Protein		Protein	Total Ion	Total Ion
											PI		Count		Score		Score	Score	C. I. %
																	C. I. %
	1	Fructose-bisphosphate aldolase A OS=Homo sapiens						ALDOA_HUMAN		39395.3	8.3		17		592		100	490	100
		OX=9606 GN=ALDOA PE=1 SV=2
		Peptide Information
		Calc. Mass		Obsrv. Mass	± da	± ppm	Start	End	Sequence					Ion	C. I. %		Modification					Rank	Result Type
							Seq.	Seq.						Score
		870.403	870.53		0.1277	147	202	208	CQYVTEK														Mascot
		940.485	940.481		-0.0041	-4	15	22	ELSDIAHR														Mascot
		1044.57	1044.56		-0.0102	-10	61	69	QLLLTADDR														Mascot
		1093.56	1093.55		-0.0133	-12	323	331	AAQEEYVKR														Mascot
		1342.71	1342.68		-0.0267	-20	88	99	ADDGRPFPQVIK														Mascot
		1342.71	1342.68		-0.0267	-20	88	99	ADDGRPFPQVIK				56		99.963								Mascot
		1434.73	1434.7		-0.03	-21	2	13	PYQYPALTPEQK														Mascot
		1643.85	1643.8		-0.0507	-31	202	215	CQYVTEKVLAAVYK								Nitrosyl (C)[1]						Mascot
		1646.81	1646.78		-0.0275	-17	44	57	LQSIGTENTEENRR														Mascot
		1675.85	1675.82		-0.0319	-19	244	258	FSHEEIAMATVTALR														Mascot
		1675.85	1675.82		-0.0319	-19	244	258	FSHEEIAMATVTALR				88		100								Mascot
		1691.84	1691.8		-0.0385	-23	244	258	FSHEEIAMATVTALR								Oxidation (M)[8]						Mascot
		1808.95	1808.91		-0.0371	-21	290	304	CPLLKPWALTFSYGR								Carbamidomethyl (C)[1]						Mascot
		1808.95	1808.91		-0.0371	-21	290	304	CPLLKPWALTFSYGR				11		0		Carbamidomethyl (C)[1]						Mascot
		1831.95	1831.91		-0.0348	-19	244	259	FSHEEIAMATVTALRR														Mascot
		2088.09	2088.06		-0.0305	-15	70	87	VNPCIGGVILFHETLYQK								Carbamidomethyl (C)[4]						Mascot
		2107.1	2107.06		-0.0324	-15	154	173	IGEHTPSALAIMENANVL														Mascot
									AR
		2107.1	2107.06		-0.0324	-15	154	173	IGEHTPSALAIMENANVL				117		100								Mascot
									AR
		2123.09	2123.06		-0.0303	-14	154	173	IGEHTPSALAIMENANVL								Oxidation (M)[12]						Mascot
									AR
		2272.14	2272.11		-0.0276	-12	112	134	GVVPLAGTNGETTTQGL				76		100								Mascot
									DGLSER
		2272.14	2272.11		-0.0276	-12	112	134	GVVPLAGTNGETTTQGL														Mascot
									DGLSER
		2614.33	2614.31		-0.0239	-9	109	134	VDKGVVPLAGTNGETTT														Mascot
									QGLDGLSER
		3113.65	3113.65		0.0009	0	61	87	QLLLTADDRVNPCIGGVIL								Carbamidomethyl (C)[13]						Mascot
									FHETLYQK
		3113.65	3113.65		0.0009	0	61	87	QLLLTADDRVNPCIGGVIL				43		99.203		Carbamidomethyl (C)[13]						Mascot
									FHETLYQK
		3176.6	3176.6		-0.0037	-1	174	201	YASICQQNGIVPIVEPEIL								Carbamidomethyl (C)[5]						Mascot
									PDGDHDLKR
		3176.6	3176.6		-0.0037	-1	174	201	YASICQQNGIVPIVEPEIL				99		100		Carbamidomethyl (C)[5]						Mascot
									PDGDHDLKR
	2	Fructose-bisphosphate aldolase C OS=Homo sapiens						ALDOC_HUMAN		39431.2	6.41		6		116		100	99	100
		OX=9606 GN=ALDOC PE=1 SV=2
		Peptide Information
		Calc. Mass		Obsrv. Mass	± da	± ppm	Start	End	Sequence					Ion	C. I. %		Modification					Rank	Result Type
							Seq.	Seq.						Score
		870.403	870.53		0.1277	147	202	208	CQYVTEK														Mascot
		1044.6	1044.56		-0.0465	-45	14	22	KELSDIALR														Mascot
		1050.52	1050.54		0.0176	17	61	69	QVLFSADDR														Mascot
		1643.85	1643.8		-0.0507	-31	202	215	CQYVTEKVLAAVYK								Nitrosyl (C)[1]						Mascot
		1652.93	1652.8		-0.1304	-79	158	173	TPSALAILENANVLAR														Mascot
		1652.93	1652.8		-0.1304	-79	158	173	TPSALAILENANVLAR														Mascot
		3176.6	3176.6		-0.0037	-1	174	201	YASICQQNGIVPIVEPEIL								Carbamidomethyl (C)[5]						Mascot
									PDGDHDLKR
		3176.6	3176.6		-0.0037	-1	174	201	YASICQQNGIVPIVEPEIL				99		100		Carbamidomethyl (C)[5]						Mascot
									PDGDHDLKR
	3	Annexin A3 OS=Homo sapiens OX=9606 GN=ANXA3						ANXA3_HUMAN		36352.7	5.63		10		46		51.263
		PE=1 SV=3
		Peptide Information
		Calc. Mass		Obsrv. Mass	± da	± ppm	Start	End	Sequence					Ion	C. I. %		Modification					Rank	Result Type
							Seq.	Seq.						Score
		811.431	811.456		0.0253	31	170	176	VDEHLAK														Mascot
		943.452	943.542		0.0905	96	211	217	LTFDEYR														Mascot
		1338.74	1338.62		-0.1232	-92	2	13	ASIWVGHRGTVR														Mascot
		1377.6	1377.68		0.0807	59	185	196	AGENRWGTDEDK														Mascot
		1643.84	1643.8		-0.0474	-29	205	217	SFPQLKLTFDEYR														Mascot
		1675.9	1675.82		-0.0895	-53	275	288	IMVSRSEIDLLDIR								Oxidation (M)[2]						Mascot
		1675.9	1675.82		-0.0895	-53	275	288	IMVSRSEIDLLDIR				3		0		Oxidation (M)[2]						Mascot
		1791.95	1791.9		-0.0538	-30	33	48	GIGTDEKMLISILTER								Oxidation (M)[8]						Mascot
		1808.93	1808.91		-0.0178	-10	264	279	GIGTDEFTLNRIMVSR														Mascot
		1808.93	1808.91		-0.0178	-10	264	279	GIGTDEFTLNRIMVSR														Mascot
		1824.93	1824.9		-0.0311	-17	264	279	GIGTDEFTLNRIMVSR								Oxidation (M)[13]						Mascot
		2058.92	2059.1		0.1819	88	305	323	SDTSGDYEITLLKICGGD								Carbamidomethyl (C)[15]						Mascot
									D
		3113.58	3113.65		0.0627	20	230	257	GELSGHFEDLLLAIVNCV								Nitrosyl (C)[17]						Mascot
									RNTPAFLAER
		3113.58	3113.65		0.0627	20	230	257	GELSGHFEDLLLAIVNCV								Nitrosyl (C)[17]						Mascot
									RNTPAFLAER
	4	Piezo-type mechanosensitive ion channel component 1						PIEZ1_HUMAN		286605	7.37		17		39		0	30	83.836
		OS=Homo sapiens OX=9606 GN=PIEZO1 PE=1 SV=4
		Peptide Information
		Calc. Mass		Obsrv. Mass	± da	± ppm	Start	End	Sequence					Ion	C. I. %		Modification					Rank	Result Type
							Seq.	Seq.						Score
		811.438	811.456		0.0179	22	870	875	MLYQLK								Oxidation (M)[1]						Mascot
		1093.56	1093.55		-0.0133	-12	2362	2372	APNGPEANPVK														Mascot
		1107.43	1107.56		0.1311	118	1895	1903	EEEEGEEEK														Mascot
		1107.43	1107.56		0.1311	118	1895	1903	EEEEGEEEK														Mascot
		1582.84	1582.76		-0.0799	-50	2083	2096	CGYPTRILGNFLTK														Mascot
		1652.8	1652.8		0.0004	0	2413	2426	TDCNLLPMVIFSDK								Carbamidomethyl (C)[3]						Mascot
		1652.86	1652.8		-0.0591	-36	1785	1797	YDLVQLMALFFHR				33		92.088								Mascot
		1668.8	1668.79		-0.0041	-2	2413	2426	TDCNLLPMVIFSDK								Carbamidomethyl (C)[3], Oxidation (M)[8]						Mascot
		1910	1909.9		-0.1034	-54	994	1010	FGLEICFLMAVNVIGQR														Mascot
		2088.08	2088.06		-0.0168	-8	1135	1152	LEPLRGEPNPVPNFIHCR														Mascot
		2105.21	2105.06		-0.1499	-71	1212	1229	LVLWDCLILYNVTVIISK														Mascot
		2106.94	2107.06		0.1204	57	1798	1815	SQLLCYGLWDHEEDSPS														Mascot
									K
		2106.94	2107.06		0.1204	57	1798	1815	SQLLCYGLWDHEEDSPS														Mascot
									K
		2211.05	2211.07		0.0239	11	2071	2088	CIYFALSAYQIRCGYPTR								Carbamidomethyl (C)[1], Nitrosyl (C)[13]						Mascot
		2233.27	2233.06		-0.2073	-93	788	807	LLELAAGFSDVLSRVQVF														Mascot
									LR
		2272.22	2272.11		-0.1065	-47	1011	1029	MNFLVTLHGCWLVAILTR								Nitrosyl (C)[10]						Mascot
									R
		2272.22	2272.11		-0.1065	-47	1011	1029	MNFLVTLHGCWLVAILTR								Nitrosyl (C)[10]						Mascot
									R
		2444.2	2444.08		-0.1199	-49	850	869	FRPMASCLSTVWTCVIIV								Carbamidomethyl (C)[7,14,19], Oxidation						Mascot
									CK								(M)[4]
		2614.15	2614.31		0.1553	59	460	481	HQLAMLCSPCILLYGMTL								Nitrosyl (C)[7,10,19,20], Oxidation (M)[5]						Mascot
									CCLR
		3113.66	3113.65		-0.0103	-3	1501	1527	SHVVQRVLSTAQFLWML								Oxidation (M)[16]						Mascot
									GQALVDELTR
		3113.66	3113.65		-0.0103	-3	1501	1527	SHVVQRVLSTAQFLWML								Oxidation (M)[16]						Mascot
									GQALVDELTR
		3176.6	3176.6		0.0058	2	850	875	FRPMASCLSTVWTCVIIV								Carbamidomethyl (C)[7,14], Nitrosyl (C)[19]						Mascot
									CKMLYQLK
		3176.6	3176.6		0.0058	2	850	875	FRPMASCLSTVWTCVIIV								Carbamidomethyl (C)[7,14], Nitrosyl (C)[19]						Mascot
									CKMLYQLK
	5	Dynein heavy chain 11, axonemal OS=Homo sapiens						DYH11_HUMAN		520038	6.03		31		33		0	21	0
		OX=9606 GN=DNAH11 PE=1 SV=4
		Peptide Information
		Calc. Mass		Obsrv. Mass	± da	± ppm	Start	End	Sequence					Ion	C. I. %		Modification					Rank	Result Type
							Seq.	Seq.						Score
		840.487	840.434		-0.0534	-64	847	853	CVLPPRR														Mascot
		842.477	842.501		0.024	28	2461	2467	LLPWADK														Mascot
		856.435	856.518		0.0837	98	3430	3436	QELVHCK														Mascot
		864.494	864.481		-0.0124	-14	3565	3571	YIRIGDK														Mascot
		940.489	940.481		-0.0081	-9	464	470	FDKFLDR														Mascot
		943.557	943.542		-0.0146	-15	3942	3949	DLEILGKR														Mascot
		1045.58	1045.55		-0.0293	-28	3437	3444	WVPFLQQK														Mascot
		1050.58	1050.54		-0.0439	-42	2745	2753	VYGDKLIDK														Mascot
		1093.52	1093.55		0.0295	27	3703	3711	ECYRPVAAR								Nitrosyl (C)[2]						Mascot
		1107.56	1107.56		0.002	2	2096	2104	ALRDFNMPK								Oxidation (M)[7]						Mascot
		1107.56	1107.56		0.002	2	2096	2104	ALRDFNMPK								Oxidation (M)[7]						Mascot
		1329.7	1329.64		-0.0621	-47	4004	4014	LLERFSQGSHR														Mascot
		1338.72	1338.62		-0.1007	-75	2196	2206	QKPVWNDLNPK														Mascot
		1342.75	1342.68		-0.0631	-47	3633	3643	LVLTKHQNDFK														Mascot
		1342.75	1342.68		-0.0631	-47	3633	3643	LVLTKHQNDFK														Mascot
		1434.71	1434.7		-0.0161	-11	1339	1349	SIDNWTKTQWR														Mascot
		1604.85	1604.81		-0.0434	-27	4450	4463	LKELACPMPVIFAK								Nitrosyl (C)[6], Oxidation (M)[8]						Mascot
		1604.85	1605.1		0.2494	155	4450	4463	LKELACPMPVIFAK								Nitrosyl (C)[6], Oxidation (M)[8]						Mascot
		1629.74	1629.84		0.0964	59	4279	4291	SPYVLVCFQECER								Carbamidomethyl (C)[7]						Mascot
		1643.88	1643.8		-0.0797	-48	2339	2352	HQSEKANLTILFDK														Mascot
		1652.85	1652.8		-0.0512	-31	1350	1362	QIHVEQMDVELRR														Mascot
		1652.85	1652.8		-0.0512	-31	1350	1362	QIHVEQMDVELRR				21		0								Mascot
		1668.85	1668.79		-0.0556	-33	1350	1362	QIHVEQMDVELRR								Oxidation (M)[7]						Mascot
		1675.8	1675.82		0.0117	7	1567	1580	FDGVDAEFKELMFK														Mascot
		1675.8	1675.82		0.0117	7	1567	1580	FDGVDAEFKELMFK														Mascot
		1691.8	1691.8		0.0052	3	1567	1580	FDGVDAEFKELMFK								Oxidation (M)[12]						Mascot
		1733.94	1733.83		-0.1103	-64	3290	3305	SFAAAGLCAWVINIIK								Carbamidomethyl (C)[8]						Mascot
		1809.05	1808.91		-0.1309	-72	3782	3796	LTFLSQMAFQILLRK														Mascot
		1809.05	1808.91		-0.1309	-72	3782	3796	LTFLSQMAFQILLRK														Mascot
		1825.04	1824.9		-0.1443	-79	3782	3796	LTFLSQMAFQILLRK								Oxidation (M)[7]						Mascot
		1831.91	1831.91		0.0055	3	61	76	FLGGRLAMMLGFTEEK								Oxidation (M)[8,9]						Mascot
		1910.05	1909.9		-0.1529	-80	471	486	LIKIEDIFATTLEFEK														Mascot
		2107.2	2107.06		-0.1357	-64	2288	2304	IALTPFMRLLFEIHHLR														Mascot
		2107.2	2107.06		-0.1357	-64	2288	2304	IALTPFMRLLFEIHHLR														Mascot
		2123.19	2123.06		-0.1336	-63	2288	2304	IALTPFMRLLFEIHHLR								Oxidation (M)[7]						Mascot
		2210.94	2211.07		0.1345	61	964	982	EAGDGFYDLVEEMLCNS								Oxidation (M)[13]						Mascot
									FR
		2230.16	2230.17		0.01	4	3406	3426	TLCGDVLLTAAFVSYVGP														Mascot
									FTR
		2283.14	2283.15		0.012	5	608	626	QLYNEHMKQIECGHVVL														Mascot
									NK
		2637.27	2637.3		0.0386	15	2947	2969	IISGIHNEVHALGMVDSR								Nitrosyl (C)[21]						Mascot
									ENCWK
		2677.23	2677.25		0.0237	9	66	87	LAMMLGFTEEKWSQYLE														Mascot
									SEDNR
		3096.51	3096.64		0.135	44	210	237	TLLPIPTVAGKMDLDQNC								Nitrosyl (C)[18]						Mascot
									SENKPPSNER
		3113.58	3113.65		0.0683	22	2999	3025	FPAIVNCTAIDWFHAWPQ														Mascot
									EALVSVSRR
		3113.58	3113.65		0.0683	22	2999	3025	FPAIVNCTAIDWFHAWPQ														Mascot
									EALVSVSRR
	6	Laminin subunit alpha-3 OS=Homo sapiens OX=9606						LAMA3_HUMAN		366414	7.03		36		33		0
		GN=LAMA3 PE=1 SV=2
		Peptide Information
		Calc. Mass		Obsrv. Mass	± da	± ppm	Start	End	Sequence					Ion	C. I. %		Modification					Rank	Result Type
							Seq.	Seq.						Score
		840.457	840.434		-0.0235	-28	2679	2685	DHSIQIK														Mascot
		882.425	882.537		0.1122	127	1247	1253	FCKNSAR								Carbamidomethyl (C)[2]						Mascot
		940.318	940.481		0.1623	173	1309	1316	CKPCSCGR								Nitrosyl (C)[1,4,6]						Mascot
		1050.54	1050.54		-0.0035	-3	2216	2225	AKTLSSNSDK														Mascot
		1093.56	1093.55		-0.0055	-5	1604	1612	EELMTVLSR								Oxidation (M)[4]						Mascot
		1107.53	1107.56		0.0384	35	60	69	IWATATCGER														Mascot
		1107.54	1107.56		0.0285	26	2279	2289	GDIDAMISSAK														Mascot
		1228.61	1228.56		-0.0494	-40	1862	1871	HMETQAKDLR														Mascot
		1329.64	1329.64		-0.0003	0	603	614	LHVEGPTCSRCK														Mascot
		1338.54	1338.62		0.077	58	1399	1409	FPECVPCNCNR								Carbamidomethyl (C)[4]						Mascot
		1399.55	1399.68		0.1249	89	1317	1327	RLCEEMTGQCR								Nitrosyl (C)[3,10], Oxidation (M)[6]						Mascot
		1434.62	1434.7		0.0751	52	633	646	CHKAGTVSGTGECR								Nitrosyl (C)[1]						Mascot
		1604.82	1604.81		-0.0109	-7	926	940	QPTPAHPVMVDLSGR														Mascot
		1604.82	1605.1		0.2819	176	926	940	QPTPAHPVMVDLSGR														Mascot
		1627.82	1627.84		0.0133	8	242	254	NFTFSHTLREFTK														Mascot
		1629.76	1629.84		0.0753	46	1221	1234	SMDKSLEFITNCGK								Carbamidomethyl (C)[12]						Mascot
		1643.67	1643.8		0.1265	77	1718	1732	CQEGYYGNAVHGSCR														Mascot
		1652.73	1652.8		0.0679	41	457	469	CAIGYYNFPFCLR				1		0		Carbamidomethyl (C)[11], Nitrosyl (C)[1]						Mascot
		1652.81	1652.8		-0.01	-6	2026	2039	DSLNEYEAKLSDLR														Mascot
		1779.89	1779.95		0.0578	32	2171	2187	CAVDAATAYENILNAIK														Mascot
		1802.82	1802.88		0.0596	33	1154	1169	AGSFHASFCPHVLGCR								Carbamidomethyl (C)[9,15]						Mascot
		1808.72	1808.91		0.1899	105	1410	1427	DGTEPGVCDPGTGACLC								Carbamidomethyl (C)[8], Nitrosyl (C)[15]						Mascot
									K
		1808.88	1808.91		0.03	17	2171	2187	CAVDAATAYENILNAIK								Nitrosyl (C)[1]						Mascot
		1831.96	1831.91		-0.0511	-28	2468	2483	EAELQVDQILTKSETK														Mascot
		1910.01	1909.9		-0.1139	-60	1613	1628	LADVRIQGLYFTETQR														Mascot
		2058.84	2059.1		0.2566	125	490	508	GCDCNLEGVLPEICDAH								Nitrosyl (C)[2,4]						Mascot
									GR
		2087.83	2088.06		0.2312	111	490	508	GCDCNLEGVLPEICDAH								Nitrosyl (C)[2,4,14]						Mascot
									GR
		2105.11	2105.06		-0.0554	-26	2921	2939	DVSLGGCSLNKPPFLMLL								Carbamidomethyl (C)[7], Oxidation (M)[16]						Mascot
									K
		2106.96	2107.06		0.1084	51	174	191	SVDFGSTYSPWQYFAHS														Mascot
									K
		2106.96	2107.06		0.1084	51	174	191	SVDFGSTYSPWQYFAHS														Mascot
									K
		2122.87	2123.06		0.1897	89	1392	1409	CASGFYRFPECVPCNCN								Carbamidomethyl (C)[1]						Mascot
									R
		2152.82	2152.9		0.0845	39	1392	1409	CASGFYRFPECVPCNCN								Nitrosyl (C)[1,11,14]						Mascot
									R
		2229.87	2230.17		0.2995	134	1452	1470	GCTSCFCFGVNNQCHSS								Carbamidomethyl (C)[2,5,7]						Mascot
									HK
		2233	2233.06		0.0618	28	2427	2446	ENGGTENMFVMYLGNKD														Mascot
									ASR
		2271.93	2272.11		0.1877	83	1452	1471	GCTSCFCFGVNNQCHSS								Carbamidomethyl (C)[2]						Mascot
									HKR
		2271.93	2272.11		0.1877	83	1452	1471	GCTSCFCFGVNNQCHSS								Carbamidomethyl (C)[2]						Mascot
									HKR
		2305.01	2305.13		0.1162	50	1759	1779	AGYTGTQCERCAPGYFG								Carbamidomethyl (C)[8]						Mascot
									NPQK
		2614.31	2614.31		0.0003	0	1845	1868	SQLQGLSASAGLLEQMR														Mascot
									HMETQAK
		2663.43	2663.24		-0.1936	-73	3190	3214	SLTGILIHIGSQPGKHLCV								Nitrosyl (C)[18]						Mascot
									YLEAGK
		2677.22	2677.25		0.0264	10	60	83	IWATATCGERGPGEGRP								Nitrosyl (C)[7,23]						Mascot
									QPELYCK
		3113.27	3113.65		0.3725	120	1410	1439	DGTEPGVCDPGTGACLC								Carbamidomethyl (C)[8]						Mascot
									KENVEGTECNVCR
		3113.27	3113.65		0.3725	120	1410	1439	DGTEPGVCDPGTGACLC								Carbamidomethyl (C)[8]						Mascot
									KENVEGTECNVCR
		3176.19	3176.6		0.4133	130	676	706	SNYFGCQGCQCDIGGAL								Nitrosyl (C)[6,9]						Mascot
									SSMCSGPSGVCQCR
		3176.19	3176.6		0.4133	130	676	706	SNYFGCQGCQCDIGGAL				1		0		Nitrosyl (C)[9,21]						Mascot
									SSMCSGPSGVCQCR
	7	Zinc finger and SCAN domain-containing protein 31						ZSC31_HUMAN		47263.4	6.42		12		33		0
		OS=Homo sapiens OX=9606 GN=ZSCAN31 PE=1
		SV=2
		Peptide Information
		Calc. Mass		Obsrv. Mass	± da	± ppm	Start	End	Sequence					Ion	C. I. %		Modification					Rank	Result Type
							Seq.	Seq.						Score
		840.469	840.434		-0.0348	-41	344	350	IHTGEKR														Mascot
		842.411	842.501		0.0896	106	280	286	SSLNEHR														Mascot
		856.398	856.518		0.1201	140	216	221	YRETCK								Carbamidomethyl (C)[5]						Mascot
		1044.4	1044.56		0.1596	153	351	358	YQCRECGK								Nitrosyl (C)[3,6]						Mascot
		1045.46	1045.55		0.0917	88	197	205	EMEHLGDSK														Mascot
		1691.82	1691.8		-0.0206	-12	316	330	IHTGEKPYECKVCGK														Mascot
		1779.77	1779.95		0.1847	104	260	274	IHTGEKPYECEECGK								Carbamidomethyl (C)[10]						Mascot
		1808.76	1808.91		0.1568	87	260	274	IHTGEKPYECEECGK								Carbamidomethyl (C)[10], Nitrosyl (C)[13]						Mascot
		1808.81	1808.91		0.1092	60	372	386	VHTGEKPYQCSQCSK								Carbamidomethyl (C)[10,13]						Mascot
		2059.1	2059.1		-0.0027	-1	60	75	LRELCHQWLRPEIHTK														Mascot
		2059.1	2059.45		0.3501	170	60	75	LRELCHQWLRPEIHTK														Mascot
		2059.1	2059.45		0.3501	170	60	75	LRELCHQWLRPEIHTK														Mascot
		2088.09	2088.06		-0.028	-13	60	75	LRELCHQWLRPEIHTK								Nitrosyl (C)[5]						Mascot
		2107.08	2107.06		-0.0178	-8	12	28	IVKVEEDPIWDQETHLR														Mascot
		2107.08	2107.06		-0.0178	-8	12	28	IVKVEEDPIWDQETHLR														Mascot
		2284.09	2284.15		0.0644	28	372	390	VHTGEKPYQCSQCSKLF								Carbamidomethyl (C)[10,13]						Mascot
									SK
		3113.38	3113.65		0.267	86	166	191	YESFCLHQFQEQDGESIP								Carbamidomethyl (C)[5]						Mascot
									ENQELASK
		3113.38	3113.65		0.267	86	166	191	YESFCLHQFQEQDGESIP								Carbamidomethyl (C)[5]						Mascot
									ENQELASK
	8	Sex comb on midleg-like protein 2 OS=Homo sapiens						SCML2_HUMAN		77207.9	8.79		14		32		0
		OX=9606 GN=SCML2 PE=1 SV=1
		Peptide Information
		Calc. Mass		Obsrv. Mass	± da	± ppm	Start	End	Sequence					Ion	C. I. %		Modification					Rank	Result Type
							Seq.	Seq.						Score
		856.464	856.518		0.0547	64	69	75	LEARDPR														Mascot
		882.45	882.537		0.0871	99	337	343	DRGMLYK														Mascot
		1045.54	1045.55		0.0151	14	95	103	LRLDGSDNR														Mascot
		1050.46	1050.54		0.0805	77	537	545	EENLSEDSK														Mascot
		1093.49	1093.55		0.0619	57	223	231	DIFPAGWCR								Nitrosyl (C)[8]						Mascot
		1338.58	1338.62		0.0315	24	2	13	GQTVNEDSMDVK								Oxidation (M)[9]						Mascot
		1434.84	1434.7		-0.1464	-102	283	296	SSRIKPPGPTAVPK														Mascot
		1582.73	1582.76		0.0332	21	546	560	SSSLNSGNYLNPACR														Mascot
		1629.78	1629.84		0.0576	35	109	123	LVDSPDIQPVGTCEK								Nitrosyl (C)[13]						Mascot
		1643.9	1643.8		-0.1083	-66	317	332	EKPLPVICSTSAASLK														Mascot
		1646.89	1646.78		-0.1077	-65	76	92	NATSVCIATVIGITGAR														Mascot
		1675.88	1675.82		-0.0642	-38	76	92	NATSVCIATVIGITGAR								Nitrosyl (C)[6]						Mascot
		1675.88	1675.82		-0.0642	-38	76	92	NATSVCIATVIGITGAR								Nitrosyl (C)[6]						Mascot
		1733.8	1733.83		0.0354	20	472	487	GHTHSSAEHDKNQSAK														Mascot
		2614.17	2614.31		0.1394	53	537	560	EENLSEDSKSSSLNSGN														Mascot
									YLNPACR
		2637.26	2637.3		0.0435	16	41	64	ETGSISAPSECFRQSQIP														Mascot
									PVNDFK
	9	Tripartite motif-containing protein 52 OS=Homo sapiens						TRI52_HUMAN		34630.9	4.14		8		32		0
		OX=9606 GN=TRIM52 PE=1 SV=1
		Peptide Information
		Calc. Mass		Obsrv. Mass	± da	± ppm	Start	End	Sequence					Ion	C. I. %		Modification					Rank	Result Type
							Seq.	Seq.						Score
		882.403	882.537		0.1347	153	236	242	LFCEVDK								Nitrosyl (C)[3]						Mascot
		1045.41	1045.55		0.1459	140	221	229	SNDQGMCFK								Oxidation (M)[6]						Mascot
		1050.5	1050.54		0.0354	34	42	50	GCVTQLWSK								Nitrosyl (C)[2]						Mascot
		1338.6	1338.62		0.0116	9	210	220	QMCPTPYRGNR								Oxidation (M)[2]						Mascot
		1434.63	1434.7		0.0711	50	29	41	DPVSISCGHNFCR														Mascot
		1808.81	1808.91		0.1092	60	221	235	SNDQGMCFKHQEALK								Carbamidomethyl (C)[7], Oxidation (M)[6]						Mascot
		1808.81	1808.91		0.1092	60	221	235	SNDQGMCFKHQEALK								Carbamidomethyl (C)[7], Oxidation (M)[6]						Mascot
		2614.37	2614.31		-0.0644	-25	275	297	LETTLVGILQIEQESIHSK														Mascot
									AYNQ
		3113.4	3113.65		0.2487	80	1	28	MAGYATTPSPMQTLQEE								Oxidation (M)[1,11]						Mascot
									AVCAICLDYFK
		3113.4	3113.65		0.2487	80	1	28	MAGYATTPSPMQTLQEE								Oxidation (M)[1,11]						Mascot
									AVCAICLDYFK
	10	Secretory phospholipase A2 receptor OS=Homo						PLA2R_HUMAN		168491	5.73		19		32		0
		sapiens OX=9606 GN=PLA2R1 PE=1 SV=2
		Peptide Information
		Calc. Mass		Obsrv. Mass	± da	± ppm	Start	End	Sequence					Ion	C. I. %		Modification					Rank	Result Type
							Seq.	Seq.						Score
		811.356	811.456		0.1006	124	522	528	HGGFCYK														Mascot
		840.346	840.434		0.0882	105	522	528	HGGFCYK								Nitrosyl (C)[5]						Mascot
		856.399	856.518		0.1188	139	633	638	HCRHFK								Nitrosyl (C)[2]						Mascot
		943.507	943.542		0.0355	38	497	503	LFYICKK								Nitrosyl (C)[5]						Mascot
		1044.57	1044.56		-0.0077	-7	793	800	EWICKIPR														Mascot
		1093.53	1093.55		0.0221	20	636	644	HFKAMSLCK								Nitrosyl (C)[8]						Mascot
		1329.54	1329.64		0.0951	72	345	355	DCESTLPYICK								Nitrosyl (C)[2,10]						Mascot
		1399.66	1399.68		0.0163	12	345	356	DCESTLPYICKK														Mascot
		1604.78	1604.81		0.0334	21	639	652	AMSLCKQPVENQEK														Mascot
		1627.81	1627.84		0.0213	13	1359	1372	IPEGLWQLSPCQEK														Mascot
		1668.92	1668.79		-0.1277	-77	556	570	FEQAFITSLISSVVK														Mascot
		1779.81	1779.95		0.1438	81	1328	1342	WFDGTPTDQSNWGIR														Mascot
		1808.82	1808.91		0.0914	51	195	209	EGREDDLLWCATTSR								Carbamidomethyl (C)[10]						Mascot
		1808.82	1808.91		0.0914	51	195	209	EGREDDLLWCATTSR								Carbamidomethyl (C)[10]						Mascot
		2042.09	2042.08		-0.0095	-5	961	976	GWLYFNYKCLLLNIPK								Carbamidomethyl (C)[9]						Mascot
		2058.93	2059.1		0.1694	82	503	521	KAGHVLSDAESGCQEG														Mascot
									WER
		2059.86	2059.45		-0.4045	-196	1082	1098	WYFEDCGKEGYGFVCEK														Mascot
		2059.86	2059.45		-0.4045	-196	1082	1098	WYFEDCGKEGYGFVCEK														Mascot
		2087.92	2088.06		0.1441	69	503	521	KAGHVLSDAESGCQEG								Nitrosyl (C)[13]						Mascot
									WER
		2153.1	2152.9		-0.1911	-89	1063	1081	HIPLCALLSSNPNFHFTG								Carbamidomethyl (C)[5]						Mascot
									K
		2283.11	2283.15		0.041	18	1128	1146	IINANMTWYAAIKTCLMH								Nitrosyl (C)[15], Oxidation (M)[6,17]						Mascot
									K
		2637.17	2637.3		0.1343	51	914	938	CGFISSITGLWGSEECSV								Oxidation (M)[20]						Mascot
									SMPSICK
		2677.06	2677.25		0.187	70	1259	1281	SNCYSFSTVLDSMSFEA								Nitrosyl (C)[3,22], Oxidation (M)[13]						Mascot
									AHEFCK

## Sheet: Protein ID Summary
	Project Code: CHBE200811_C
	Spot number	MALDI well number	Match Quality	Top Ranked Protein Name [Species]	Accession No.	Protein MW	Protein PI	Pep.Count	Protein Score	Protein Score C.I.%	Total Ion Score	Total Ion C.I.%
	30	E1		Elongation factor 2 OS=Homo sapiens OX=9606 GN=EEF2 PE=1 SV=4	EF2_HUMAN	95277	6.41	21	534	100	473	100
	31	E2		Ezrin OS=Homo sapiens OX=9606 GN=EZR PE=1 SV=4	EZRI_HUMAN	69369.7	5.94	15	181	100	142	100	Contain hit#2: Radixin; hit#3: Moesin
	32	E3		Tubulin alpha-1B chain OS=Homo sapiens OX=9606 GN=TUBA1B PE=1 SV=1	TBA1B_HUMAN	50119.6	4.94	16	782	100	704	100	contain hit#8: Vimentin
	33	E4		Tubulin beta chain OS=Homo sapiens OX=9606 GN=TUBB PE=1 SV=2	TBB5_HUMAN	49639	4.78	23	875	100	715	100
	34	E5		Actin, cytoplasmic 2 OS=Homo sapiens OX=9606 GN=ACTG1 PE=1 SV=1	ACTG_HUMAN	41765.8	5.31	12	533	100	480	100	Contain hit#5, #6: POTE ankyrin domain family member E
	35	E6		Fructose-bisphosphate aldolase A OS=Homo sapiens OX=9606 GN=ALDOA PE=1 SV=2	ALDOA_HUMAN	39395.3	8.3	17	592	100	490	100
	Control
	1 fmol	F6		Beta-galactosidase OS=Escherichia coli O9:H4 (strain HS) OX=331112 GN=lacZ PE=3 SV=1	BGAL_ECOHS	116388	5.2	18	182	100	115	100
	1 fmol	F7		Beta-galactosidase OS=Escherichia coli O9:H4 (strain HS) OX=331112 GN=lacZ PE=3 SV=1	BGAL_ECOHS	116388	5.2	14	176	100	135	100
	1 fmol	F8		Beta-galactosidase OS=Escherichia coli O9:H4 (strain HS) OX=331112 GN=lacZ PE=3 SV=1	BGAL_ECOHS	116388	5.2	17	239	100	178	100
	1 fmol	F9		Beta-galactosidase OS=Escherichia coli (strain K12) OX=83333 GN=lacZ PE=1 SV=2	BGAL_ECOLI	116409	5.28	16	175	100	121	100
	high confidence
	low confidence
	no confidence
