# Supplementary material for: Helicase-like transcription factor-deletion from the tumor microenvironment in a cell line-derived xenograft model of colorectal cancer reprogrammed the human transcriptome-S-nitroso-proteome to promote inflammation and redirect metastasis
Source: PLoS One. 2021 May 19;16(5):e0251132. doi: 10.1371/journal.pone.0251132 (PMC8133447; doi:10.1371/journal.pone.0251132)
Supplement: S4 File — There is a legend showing how to read the file, a peptide list and a protein list. The protein list contains ratio data show the relationship of protein expression in the secondary metastatic sites to the primary CDX tumor in the Hltf-deleted TME. (ZIP) [file pone.0251132.s007.zip]

Archive with 1 entries (1 files):
- Copy of CHBE200924_TMT_MzLCKZ.xls
