# Supplementary material for: Helicase-like transcription factor-deletion from the tumor microenvironment in a cell line-derived xenograft model of colorectal cancer reprogrammed the human transcriptome-S-nitroso-proteome to promote inflammation and redirect metastasis
Source: PLoS One. 2021 May 19;16(5):e0251132. doi: 10.1371/journal.pone.0251132 (PMC8133447; doi:10.1371/journal.pone.0251132)
Supplement: S4 File — There is a legend showing how to read the file, a peptide list and a protein list. The protein list contains ratio data show the relationship of protein expression in the secondary metastatic sites to the primary CDX tumor in the Hltf-deleted TME. (ZIP) [file pone.0251132.s007.zip › Copy of CHBE200924_TMT_MzLCKZ.xls]

## Sheet: Legend
	How to Read Peptide List
1.	APOA1_HUMAN Mass: 37756 Score: 1160 Matches: 47(33) Sequences: 33(26) emPAI: 90.16
	Apolipoprotein A-I OS=Homo sapiens GN=APOA1 PE=1 SV=1
	Quantitation:	Ratio	Weighted	N	SD(geo)
		127/126	1.061	31	1.054		For each protein hit, a table shows the average ratio(s) for the protein, together with the number of
		128/126	0.989	31	1.062		peptide ratios that contributed, N, and the geometric standard deviation, SD(geo).
		129/126	0.968	31	1.047
		130/126	1.040	31	1.056
		131/126	0.766	31	1.054
	Query	Query number
	Observed	Experimental m/z value
	Mr(expt)	Experimental m/z transformed to a relative molecular mass
	Mr(calc)	Relative molecular mass calculated from the matched peptide sequence
	ppm	Difference (error) between the experimental and calculated masses
	Miss	Number of missed cleavage sites
	Score	Ions score - If there are duplicate matches to the same peptide, then the lower scoring matches are shown in brackets.
	Expect	Expectation value for the peptide match. (The number of times we would expect to obtain an equal or higher score, purely by chance. The lower this value, the more significant the result).
	Rank	Rank of the ions match, (1 to 10, where 1 is the best match).
	Unique	A letter U if the peptide sequence is unique to the protein hit
	Query	Observed	Mr(expt)	Mr(calc)	ppm	Miss	Score	Expect	Rank	Unique	127/126	128/126	129/126	130/126	131/126	Peptide
	574	1085.5505	1084.5432	1084.6296	-79.62	0	53	0.00039	1	U	1.507	1.462	1.473	1.398	1.011	R.AHVDALR.T
	740	1177.5483	1176.5410	1176.6405	-84.56	0	44	0.0019	1	U	1.053	1.013	1.017	0.967	0.670	R.AELQEGAR.Q
	746	1181.6678	1180.6605	1180.7641	-87.68	0	12	4.4	1		---	---	---	---	---	R.LEALK.E
	818	1211.6556	1210.6483	1210.7495	-83.55	1	7	13	2	U	---	---	---	---	---	K.KLNTQ.-
	841	1223.6919	1222.6846	1222.7859	-82.79	0	11	4.6	1	U	---	---	---	---	---	K.QLNLK.L
	1047	1335.6130	1334.6057	1334.7171	-83.41	0	50	0.00095	1	U	1.042	1.117	1.018	1.080	0.764	K.LSPLGEEMR.D
	1059	1340.6758	1339.6685	1339.7808	-83.83	0	21	0.47	1	U	---	---	---	---	---	K.DLEEVK.A
	1079	1351.5989	1350.5916	1350.7120	-89.10	0	(19)	0.88	1	U	---	---	---	---	---	K.LSPLGEEMR.D 1080
	1236	1439.7238	1438.7165	1438.8393	-85.36	0	29	0.082	1	U	1.541	1.352	1.095	1.552	1.062	R.LAEYHAK.A
	1288	1477.8124	1476.8051	1476.9238	-80.32	1	19	0.7	1	U	---	---	---	---	---	R.QKVEPLR.A
	1322	1504.8066	1503.7993	1503.8870	-58.32	0	39	0.009	1	U	1.657	1.535	1.416	1.616	1.195	K.LHELQEK.L
	1434	1587.6377	1586.6304	1586.7705	-88.30	0	54	0.00021	1	U	1.014	0.953	0.928	0.954	0.692	K.WQEEMELYR.Q 1435
	1452	1603.6289	1602.6216	1602.7655	-89.74	0	(28)	0.075	1	U	1.006	1.060	1.027	1.028	0.827	K.WQEEMELYR.Q
	1457	1605.7671	1604.7598	1604.8465	-54.01	0	66	1.6e-005	1	U	2.514	2.673	1.864	2.465	1.846	R.THLAPYSDELR.Q
	1461	1606.7467	1605.7394	1605.8451	-65.81	1	60	6.7e-005	1	U	1.027	1.072	0.897	0.935	0.689	K.LSPLGEEMRDR.A
	1481	1620.9023	1619.8950	1619.9820	-53.68	0	44	0.0028	1	U	0.941	0.818	0.848	0.903	0.684	K.AKPALEDLR.Q
	1482	1622.7235	1621.7162	1621.8400	-76.33	1	(59)	8.5e-005	1	U	1.145	1.097	1.006	0.778	0.730	K.LSPLGEEMRDR.A 1483
	1582	1743.9044	1742.8971	1743.0447	-84.66	0	(19)	0.9	1	U	---	---	---	---	---	R.LAEYHAK.A
	1616	1771.8473	1770.8400	1770.9895	-84.38	1	46	0.0015	1	U	1.042	0.976	0.939	0.921	0.699	K.VEPLRAELQEGAR.Q
	1666	1823.8892	1822.8819	1823.0250	-78.47	0	71	5.3e-006	1	U	0.846	0.772	0.747	0.880	0.598	K.ATEHLSTLSEK.A
	1678	1838.9677	1837.9604	1838.1127	-82.84	0	64	2.9e-005	1	U	0.990	0.943	0.915	0.997	0.749	R.QGLLPVLESFK.V
	1684	1843.9873	1842.9800	1843.0916	-60.55	0	73	3.7e-006	1	U	0.984	0.881	0.909	1.002	0.739	K.DLATVYVDVLK.D
	1694	1860.8698	1859.8625	1860.0243	-86.96	0	50	0.00064	1	U	0.930	0.887	0.899	1.024	0.725	K.VQPYLDDFQK.K
	1713	1891.8082	1890.8009	1890.9759	-92.53	0	(41)	0.0052	1	U	---	---	---	---	---	K.WQEEMELYR.Q
	1726	1909.9487	1908.9414	1909.0518	-57.84	0	(47)	0.0013	1	U	---	---	---	---	---	R.THLAPYSDELR.Q
	1732	1915.8766	1914.8693	1915.0294	-83.59	1	53	0.00034	1	U	0.915	0.941	0.796	1.013	0.655	K.ETEGLRQEMSK.D
	1808	1994.9460	1993.9387	1994.1185	-90.18	0	72	4.4e-006	1	U	1.041	0.954	0.991	1.034	0.747	K.VSFLSALEEYTK.K
	1818	2008.8966	2007.8893	2008.0727	-91.31	0	89	7.5e-008	1	U	0.966	0.849	0.858	0.986	0.695	R.DYVSQFEGSALGK.Q
	1837	2019.8888	2018.8815	2019.0709	-93.77	1	54	0.00026	1	U	0.979	0.859	0.920	0.960	0.741	K.KWQEEMELYR.Q
	1852	2035.9348	2034.9275	2035.0658	-67.94	1	(45)	0.0021	1	U	0.890	0.856	0.903	0.933	0.776	K.KWQEEMELYR.Q
	1885	2065.0972	2064.0899	2064.2459	-75.57	1	40	0.0062	1	U	1.087	0.744	0.848	0.852	0.686	R.QKLHELQEK.L
	2005	2165.0081	2164.0008	2164.2296	-105.72	0	(44)	0.0028	1	U	---	---	---	---	---	K.VQPYLDDFQK.K
	2053	2221.0686	2220.0613	2220.1888	-57.41	0	92	4.2e-008	1	U	1.056	1.005	1.014	1.074	0.774	K.LLDNWDSVTSTFSK.L
	2076	2248.1270	2247.1197	2247.2548	-60.12	1	51	0.00045	1	U	0.903	0.820	0.922	1.024	0.816	R.QEMSKDLEEVK.A
	2085	2259.0920	2258.0847	2258.2732	-83.45	1	9	8.2	1	U	---	---	---	---	---	K.DLATVYVDVLKDSGR.D
	2113	2293.1023	2292.0950	2292.3246	-100.15	1	48	0.001	1	U	0.897	0.814	0.916	0.865	0.727	K.VQPYLDDFQKK.W
	2122	2313.0520	2312.0447	2312.2780	-100.90	0	(61)	4.9e-005	1	U	---	---	---	---	---	R.DYVSQFEGSALGK.Q
	2134	2324.0461	2323.0388	2323.2762	-102.18	1	(8)	8.8	1	U	---	---	---	---	---	K.KWQEEMELYR.Q
	2163	2375.3303	2374.3230	2374.4604	-57.84	1	75	2e-006	1	U	0.939	0.798	0.893	0.961	0.746	R.VKDLATVYVDVLK.D
	2195	2424.0322	2423.0249	2423.2542	-94.63	1	93	3.1e-008	1	U	1.015	0.892	0.871	0.919	0.686	K.DSGRDYVSQFEGSALGK.Q
	2199	2427.2170	2426.2097	2426.4189	-86.19	1	82	4.1e-007	1	U	0.911	0.812	0.881	1.014	0.635	K.VSFLSALEEYTKK.L
	2261	2541.1982	2540.1909	2540.3372	-57.59	0	95	2.1e-008	1	U	1.001	0.978	0.806	1.033	0.611	R.EQLGPVTQEFWDNLEK.E
	2311	2728.2158	2727.2085	2727.4596	-92.05	1	(59)	6.7e-005	1	U	---	---	---	---	---	K.DSGRDYVSQFEGSALGK.Q
	2323	2810.3169	2809.3096	2809.5224	-75.73	1	92	3.7e-008	1	U	0.843	0.817	0.733	0.765	0.646	K.LREQLGPVTQEFWDNLEK.E

## Sheet: Peptide List
	Project: CHBE200924 - Peptide List
	Label	Sample
	126	126
	127	127
	128	128
	129	129
	130	130
	131	131
1.	MYH1_HUMAN Mass: 223006 Score: 2656 Matches: 74(58) Sequences: 60(49) emPAI: 2.11
	Myosin-1 OS=Homo sapiens OX=9606 GN=MYH1 PE=1 SV=3
	Quantitation:	Ratio	Weighted	N	SD(geo)
		126/127	0.856	58	1.145
		128/127	0.987	55	1.126
		129/127	1.335	61	1.132
		130/127	1.146	42	1.147
		131/127	1.275	49	1.167
	Query	Observed	Mr(expt)	Mr(calc)	ppm	Miss	Score	Expect	Rank	Unique	126/127	128/127	129/127	130/127	131/127	Peptide
	41	814.5377	813.5304	813.5072	28.5	0	44	0.0019	1		1.498	2.293	1.072	1.273	1.035	K.LAQLITR.T
	78	831.4514	830.4441	830.4358	9.98	1	30	0.081	2		0.966	1.128	0.635	0.540	0.385	R.SRNDAIR.L
	153	857.5312	856.5239	856.5130	12.7	1	37	0.012	1		0.613	0.486	2.216	-0.275	1.013	K.IKELQAR.I
	192	874.5049	873.4976	873.4920	6.49	1	20	0.82	1		---	---	---	---	---	K.IKEVTER.A
	313	928.4401	927.4328	927.4232	10.3	0	51	0.00044	1		2.353	1.455	1.399	2.490	3.237	R.HDCDLLR.E
	372	959.5399	958.5326	958.5083	25.3	0	14	2.7	3		---	---	---	---	---	R.INQQLDTK.Q
	389	975.5063	974.4990	974.4855	13.9	0	17	1.3	1		---	---	---	---	---	K.EQLAMVER.R
	399	980.5109	979.5036	979.4988	4.91	0	58	9.5e-005	1		0.621	0.386	0.404	0.594	0.783	R.STHPHFVR.C 400 401
	484	1017.5520	1016.5447	1016.5073	36.8	0	56	0.00016	1		0.552	0.487	0.580	0.622	0.451	R.CNGVLEGIR.I
	515	1032.5698	1031.5625	1031.5360	25.7	1	15	2.1	1	U	---	---	---	---	---	K.ATVQSREGGK.V
	580	1060.5256	1059.5183	1059.5097	8.11	0	87	1.6e-007	1		1.108	0.606	0.868	4.039	-0.423	K.ANSEVAQWR.T 581
	623	1083.6028	1082.5955	1082.5405	50.8	0	49	0.00074	1		0.490	0.239	1.016	2.993	-0.318	K.MFLWMVTR.I 624 625
	731	1140.6362	1139.6289	1139.6047	21.3	0	50	0.00053	1	U	1.251	1.298	1.249	1.091	4.875	K.SALAHALQSSR.H
	786	1169.5563	1168.5490	1168.5360	11.1	0	65	2.2e-005	1	U	0.528	1.795	1.102	0.884	4.463	R.LQTESGEYSR.Q
	812	1185.5680	1184.5607	1184.5422	15.7	0	79	8.8e-007	1		1.433	0.800	1.330	1.005	1.121	K.EQDTSAHLER.M
	880	1217.6918	1216.6845	1216.6485	29.6	0	5	16	5		---	---	---	---	---	K.AGLLGLLEEMR.D
	889	1224.6337	1223.6264	1223.6146	9.67	1	84	2.2e-007	1		0.508	0.960	4.734	-0.557	0.710	R.TKYETDAIQR.T
	955	1258.7045	1257.6972	1257.6829	11.4	0	68	9.4e-006	1		0.534	0.932	1.712	-0.210	0.610	K.SNNFQKPKPAK.G
	958	1260.6637	1259.6564	1259.6510	4.33	0	42	0.0036	1		0.873	0.801	0.992	-0.122	0.348	R.IEAQNKPFDAK.T
	999	1282.5581	1281.5508	1281.5360	11.5	0	30	0.049	1		0.169	1.245	0.780	-0.108	0.834	R.EQYEEEQEAK.A
	1000	1283.5909	1282.5836	1282.5677	12.4	0	13	2.9	1		---	---	---	---	---	K.ELTYQTEEDR.K
	1024	1296.6913	1295.6840	1295.6470	28.6	0	66	1.3e-005	1		1.236	2.130	1.991	1.910	1.255	K.DTQLHLDDALR.S
	1028	1299.7142	1298.7069	1298.6619	34.7	0	99	7.4e-009	1		0.272	-0.178	0.552	0.914	1.009	K.GSSFQTVSALFR.E 1029
	1066	1313.6460	1312.6387	1312.6371	1.23	1	6	16	8		---	---	---	---	---	K.KEQDTSAHLER.M
	1081	1321.6681	1320.6608	1320.6319	21.9	0	52	0.00037	1		0.449	1.080	0.948	1.198	-0.134	K.LTGAVMHYGNMK.F
	1172	1373.7333	1372.7260	1372.6834	31.1	0	49	0.00076	1		0.717	0.583	0.455	0.500	-0.057	K.IAEQELLDASER.V
	1186	1382.6696	1381.6623	1381.6473	10.9	0	66	1.4e-005	1	U	0.621	0.964	0.762	0.469	2.765	R.IQHELEEAEER.A 1185
	1207	1398.8251	1397.8178	1397.7514	47.5	0	91	4.3e-008	1		0.735	0.900	0.929	1.725	2.275	R.ANLLQAEIEELR.A 1206
	1230	1411.6852	1410.6779	1410.6627	10.8	1	53	0.00026	1		0.994	2.760	2.284	1.382	-0.171	K.ELTYQTEEDRK.N 1231
	1256	1427.8225	1426.8152	1426.7569	40.9	1	122	3.7e-011	1		2.379	0.588	1.941	1.540	1.613	K.KGSSFQTVSALFR.E
	1257	1428.7516	1427.7443	1427.6867	40.3	0	52	0.00034	1	U	2.802	0.312	1.888	2.053	1.389	R.ESIFCIQYNVR.A
	1263	1432.7075	1431.7002	1431.6841	11.3	1	38	0.0091	1		0.465	1.948	1.351	-0.158	-0.002	R.ELEGEVESEQKR.N
	1313	1465.8220	1464.8147	1464.7711	29.8	0	56	0.00012	1		0.883	0.381	1.554	1.750	1.756	K.LASADIETYLLEK.S
	1352	1488.7555	1487.7482	1487.6991	33.0	0	91	3.8e-008	1		0.629	0.868	2.718	2.307	2.044	R.IEELEEEIEAER.A 1353
	1357	1490.8362	1489.8289	1489.7889	26.9	1	78	9.7e-007	1		0.789	0.090	5.492	-0.649	1.051	K.QAFTQQIEELKR.Q
	1373	1501.8290	1500.8217	1500.7783	28.9	1	25	0.16	1		0.624	-0.241	1.209	-0.148	0.499	R.KIAEQELLDASER.V
	1424	1530.7986	1529.7913	1529.7337	37.7	0	37	0.01	1		0.388	1.201	1.139	0.890	-0.106	R.SYHIFYQIMSNK.K
	1454	1552.7654	1551.7581	1551.7529	3.39	0	78	8.7e-007	1	U	0.961	1.666	1.717	1.144	1.438	R.LQDAEEHVEAVNAK.C
	1496	1584.8605	1583.8532	1583.7878	41.3	1	12	3.3	1	U	---	---	---	---	---	R.RESIFCIQYNVR.A
	1573	1634.8583	1633.8510	1633.7869	39.3	0	46	0.0013	1		-0.012	1.734	2.365	1.564	2.355	K.NLTEEMAGLDETIAK.L
	1661	1702.9172	1701.9099	1701.8243	50.3	0	88	7.2e-008	1		1.622	1.494	2.674	1.852	14.197	R.LQNEVEDLMIDVER.T
	1703	1730.9585	1729.9512	1729.8934	33.5	0	114	2e-010	1		0.321	-0.145	0.264	0.254	0.223	K.TPGAMEHELVLHQLR.C 1704
	1814	1801.8278	1800.8205	1800.8126	4.41	1	83	2.6e-007	1		0.994	2.122	2.141	2.332	-0.266	K.QREEQAEPDGTEVADK.A
	1829	1808.9681	1807.9608	1807.8952	36.3	1	78	7.7e-007	1		0.965	1.331	4.639	-0.556	1.172	K.NAYEESLDQLETLKR.E
	1913	1868.9995	1867.9922	1867.9275	34.6	0	129	6.1e-012	1		1.061	1.916	1.225	1.990	1.447	R.DLEEATLQHEATAATLR.K
	1919	1879.8990	1878.8917	1878.8595	17.2	1	95	1.5e-008	1		1.283	1.436	2.856	-0.356	1.324	R.EQYEEEQEAKAELQR.A
	1946	1894.9873	1893.9800	1893.9180	32.7	0	121	3.3e-011	1		2.257	1.349	2.815	2.372	1.692	K.HADSVAELGEQIDNLQR.V
	2032	1973.0513	1972.0440	1971.9749	35.1	0	145	1.6e-013	1		0.969	-0.209	0.881	-0.189	4.311	K.NLQQEISDLTEQIAEGGK.R
	2080	2013.9825	2012.9752	2012.9044	35.2	0	89	5.8e-008	1		1.327	0.791	1.089	-0.146	0.986	K.MEGDLNEMEIQLNHANR.M
	2088	2025.0852	2024.0779	2024.0286	24.3	1	38	0.0063	1		1.669	1.104	1.564	1.951	-0.219	R.RDLEEATLQHEATAATLR.K
	2093	2029.9834	2028.9761	2028.8993	37.9	0	(6)	10	2		---	---	---	---	---	K.MEGDLNEMEIQLNHANR.M
	2179	2129.1787	2128.1714	2128.0760	44.8	1	128	7.4e-012	1		3.141	2.426	30.419	-3.665	9.139	K.NLQQEISDLTEQIAEGGKR.I
	2191	2142.0903	2141.0830	2140.9993	39.1	1	52	0.00024	1		0.805	1.040	1.021	0.565	0.645	K.KMEGDLNEMEIQLNHANR.M
	2205	2158.0693	2157.0620	2156.9942	31.4	1	(20)	0.37	1		3.736	5.262	4.117	-0.493	0.696	K.KMEGDLNEMEIQLNHANR.M
	2230	2192.0051	2190.9978	2190.9487	22.4	1	39	0.0054	1		0.685	1.011	1.280	-0.155	0.334	R.HDCDLLREQYEEEQEAK.A
	2280	2251.1494	2250.1421	2250.0321	48.9	1	17	0.82	1	U	0.753	1.378	0.518	0.335	-0.041	K.LAQESTMDIENDKQQLDEK.L
	2373	2356.1877	2355.1804	2355.1425	16.1	0	12	2.7	2		---	---	---	---	---	K.IEDMAMMTHLHEPAVLYNLK.E
	2433	2438.2507	2437.2434	2437.1720	29.3	1	61	2.9e-005	2	U	1.550	0.504	2.347	-0.309	1.961	R.IQHELEEAEERADIAESQVNK.L 2434
	2473	2495.3188	2494.3115	2494.2103	40.6	1	75	1.2e-006	1		0.773	-0.081	2.535	-0.324	1.705	K.LQQFFNHHMFVLEQEEYKK.E
	2527	2580.3369	2579.3296	2579.2115	45.8	0	12	2.4	1		---	---	---	---	---	R.QEAPPHIFSISDNAYQFMLTDR.E
	2549	2634.3806	2633.3733	2633.2490	47.2	1	103	1.6e-009	1		0.831	0.708	0.352	0.860	-0.092	R.ELEEISERLEEAGGATSAQIEMNK.K
	2601	2838.5063	2837.4990	2837.4043	33.4	1	109	3.9e-010	1		11.214	-0.692	5.047	-0.617	2.037	K.ALQEAHQQTLDDLQAEEDKVNTLTK.A
2.	MYH2_HUMAN Mass: 222906 Score: 2442 Matches: 70(51) Sequences: 54(43) emPAI: 1.72
	Myosin-2 OS=Homo sapiens OX=9606 GN=MYH2 PE=1 SV=1
	Quantitation:	Ratio	Weighted	N	SD(geo)
		126/127	0.845	48	1.136
		128/127	0.985	45	1.127
		129/127	1.396	53	1.154
		130/127	0.858	35	1.148
		131/127	1.037	47	1.146
	Query	Observed	Mr(expt)	Mr(calc)	ppm	Miss	Score	Expect	Rank	Unique	126/127	128/127	129/127	130/127	131/127	Peptide
	41	814.5377	813.5304	813.5072	28.5	0	44	0.0019	1		1.498	2.293	1.072	1.273	1.035	K.LAQLITR.T
	78	831.4514	830.4441	830.4358	9.98	1	30	0.081	2		0.966	1.128	0.635	0.540	0.385	R.SRNDAIR.L
	153	857.5312	856.5239	856.5130	12.7	1	37	0.012	1		0.613	0.486	2.216	-0.275	1.013	K.IKELQAR.I
	192	874.5049	873.4976	873.4920	6.49	1	20	0.82	1		---	---	---	---	---	K.IKEVTER.A
	313	928.4401	927.4328	927.4232	10.3	0	51	0.00044	1		2.353	1.455	1.399	2.490	3.237	R.HDCDLLR.E
	372	959.5399	958.5326	958.5083	25.3	0	14	2.7	3		---	---	---	---	---	R.INQQLDTK.Q
	389	975.5063	974.4990	974.4855	13.9	0	17	1.3	1		---	---	---	---	---	K.EQLAMVER.R
	399	980.5109	979.5036	979.4988	4.91	0	58	9.5e-005	1		0.621	0.386	0.404	0.594	0.783	R.STHPHFVR.C 400 401
	484	1017.5520	1016.5447	1016.5073	36.8	0	56	0.00016	1		0.552	0.487	0.580	0.622	0.451	R.CNGVLEGIR.I
	515	1032.5698	1031.5625	1031.5360	25.7	1	9	8.7	4	U	---	---	---	---	---	K.GTIQSREGGK.V
	781	1167.6320	1166.6247	1166.6156	7.83	0	53	0.00031	1		1.165	0.945	1.137	1.013	1.075	K.NALAHALQSSR.H
	812	1185.5680	1184.5607	1184.5422	15.7	0	79	8.8e-007	1		1.433	0.800	1.330	1.005	1.121	K.EQDTSAHLER.M
	817	1187.7300	1186.7227	1186.6670	47.0	1	9	5.9	10	U	---	---	---	---	---	K.EALVSQLSRGK.Q
	880	1217.6918	1216.6845	1216.6485	29.6	0	5	16	5		---	---	---	---	---	K.AGLLGLLEEMR.D
	889	1224.6337	1223.6264	1223.6146	9.67	1	84	2.2e-007	1		0.508	0.960	4.734	-0.557	0.710	R.TKYETDAIQR.T
	1000	1283.5909	1282.5836	1282.5677	12.4	0	13	2.9	1		---	---	---	---	---	K.ELTYQTEEDR.K
	1024	1296.6913	1295.6840	1295.6470	28.6	0	65	1.6e-005	3	U	1.236	2.130	1.991	1.910	1.255	K.DTQIHLDDALR.S
	1028	1299.7142	1298.7069	1298.6619	34.7	0	99	7.4e-009	1		0.272	-0.178	0.552	0.914	1.009	K.GSSFQTVSALFR.E 1029
	1066	1313.6460	1312.6387	1312.6371	1.23	1	6	16	8		---	---	---	---	---	K.KEQDTSAHLER.M
	1172	1373.7333	1372.7260	1372.6834	31.1	0	49	0.00076	1		0.717	0.583	0.455	0.500	-0.057	K.IAEQELLDASER.V
	1186	1382.6696	1381.6623	1381.6473	10.9	0	66	1.4e-005	1		0.621	0.964	0.762	0.469	2.765	K.LQHELEEAEER.A 1185
	1207	1398.8251	1397.8178	1397.7514	47.5	0	91	4.3e-008	1		0.735	0.900	0.929	1.725	2.275	R.ANLLQAEIEELR.A 1206
	1230	1411.6852	1410.6779	1410.6627	10.8	1	53	0.00026	1		0.994	2.760	2.284	1.382	-0.171	K.ELTYQTEEDRK.N 1231
	1256	1427.8225	1426.8152	1426.7569	40.9	1	122	3.7e-011	1		2.379	0.588	1.941	1.540	1.613	K.KGSSFQTVSALFR.E
	1263	1432.7075	1431.7002	1431.6841	11.3	1	38	0.0091	1		0.465	1.948	1.351	-0.158	-0.002	R.ELEGEVESEQKR.N
	1313	1465.8220	1464.8147	1464.7711	29.8	0	56	0.00012	1		0.883	0.381	1.554	1.750	1.756	K.LASADIETYLLEK.S
	1352	1488.7555	1487.7482	1487.6991	33.0	0	91	3.8e-008	1		0.629	0.868	2.718	2.307	2.044	R.IEELEEEIEAER.A 1353
	1357	1490.8362	1489.8289	1489.7889	26.9	1	78	9.7e-007	1		0.789	0.090	5.492	-0.649	1.051	K.QAFTQQIEELKR.Q
	1373	1501.8290	1500.8217	1500.7783	28.9	1	25	0.16	1		0.624	-0.241	1.209	-0.148	0.499	R.KIAEQELLDASER.V
	1382	1508.7714	1507.7641	1507.7630	0.72	0	26	0.13	1	U	0.275	0.315	1.096	-0.138	0.582	R.LQAAEEHVEAVNAK.C
	1385	1510.7594	1509.7521	1509.7423	6.52	1	50	0.00051	1		0.875	0.915	1.110	0.584	0.926	R.KLQHELEEAEER.A 1386 1387
	1464	1559.8828	1558.8755	1558.8025	46.9	1	63	2.6e-005	1	U	0.488	1.473	0.962	-0.145	1.598	K.AGLLGLLEEMRDDK.L 1465
	1573	1634.8583	1633.8510	1633.7869	39.3	0	46	0.0013	1		-0.012	1.734	2.365	1.564	2.355	K.NLTEEMAGLDETIAK.L
	1604	1659.8765	1658.8692	1658.8313	22.9	1	4	19	3	U	---	---	---	---	---	K.AVYEKMFLWMVAR.I
	1661	1702.9172	1701.9099	1701.8243	50.3	0	88	7.2e-008	1		1.622	1.494	2.674	1.852	14.197	R.LQNEVEDLMLDVER.T
	1703	1730.9585	1729.9512	1729.8934	33.5	0	114	2e-010	1		0.321	-0.145	0.264	0.254	0.223	K.TPGAMEHELVLHQLR.C 1704
	1814	1801.8278	1800.8205	1800.8126	4.41	1	83	2.6e-007	1		0.994	2.122	2.141	2.332	-0.266	K.QREEQAEPDGTEVADK.A
	1829	1808.9681	1807.9608	1807.8952	36.3	1	78	7.7e-007	1		0.965	1.331	4.639	-0.556	1.172	K.NAYEESLDQLETLKR.E
	1913	1868.9995	1867.9922	1867.9275	34.6	0	129	6.1e-012	1		1.061	1.916	1.225	1.990	1.447	R.DLEEATLQHEATAATLR.K
	1946	1894.9873	1893.9800	1893.9180	32.7	0	121	3.3e-011	1		2.257	1.349	2.815	2.372	1.692	K.HADSVAELGEQIDNLQR.V
	1947	1895.8793	1894.8720	1894.8544	9.30	1	121	3.6e-011	1	U	0.573	1.507	4.712	-0.577	1.797	R.EQYEEEQESKAELQR.A 1948
	2032	1973.0513	1972.0440	1971.9749	35.1	0	145	1.6e-013	1		0.969	-0.209	0.881	-0.189	4.311	K.NLQQEISDLTEQIAEGGK.R
	2080	2013.9825	2012.9752	2012.9044	35.2	0	89	5.8e-008	1		1.327	0.791	1.089	-0.146	0.986	K.MEGDLNEMEIQLNHANR.M
	2088	2025.0852	2024.0779	2024.0286	24.3	1	38	0.0063	1		1.669	1.104	1.564	1.951	-0.219	R.RDLEEATLQHEATAATLR.K
	2093	2029.9834	2028.9761	2028.8993	37.9	0	(6)	10	2		---	---	---	---	---	K.MEGDLNEMEIQLNHANR.M
	2179	2129.1787	2128.1714	2128.0760	44.8	1	128	7.4e-012	1		3.141	2.426	30.419	-3.665	9.139	K.NLQQEISDLTEQIAEGGKR.I
	2191	2142.0903	2141.0830	2140.9993	39.1	1	52	0.00024	1		0.805	1.040	1.021	0.565	0.645	K.KMEGDLNEMEIQLNHANR.M
	2205	2158.0693	2157.0620	2156.9942	31.4	1	(20)	0.37	1		3.736	5.262	4.117	-0.493	0.696	K.KMEGDLNEMEIQLNHANR.M
	2228	2186.1133	2185.1060	2184.9844	55.7	0	(34)	0.016	1	U	2.535	-0.360	2.279	-0.295	1.731	K.CELQAALEEAEASLEHEEGK.I
	2275	2243.1335	2242.1262	2242.0059	53.7	0	49	0.00049	1	U	-0.011	1.024	0.732	0.526	2.013	K.CELQAALEEAEASLEHEEGK.I
	2373	2356.1877	2355.1804	2355.1425	16.1	0	12	2.7	2		---	---	---	---	---	K.IEDMAMMTHLHEPAVLYNLK.E
	2433	2438.2507	2437.2434	2437.1720	29.3	1	62	2.5e-005	1		1.550	0.504	2.347	-0.309	1.961	K.LQHELEEAEERADIAESQVNK.L 2434
	2449	2456.2942	2455.2869	2455.1826	42.5	1	60	3.2e-005	1	U	2.506	1.820	3.323	-0.421	1.900	K.EKNDLQLQVQAEAEGLADAEER.C
	2473	2495.3188	2494.3115	2494.2103	40.6	1	75	1.2e-006	1		0.773	-0.081	2.535	-0.324	1.705	K.LQQFFNHHMFVLEQEEYKK.E
	2527	2580.3369	2579.3296	2579.2115	45.8	0	12	2.4	1		---	---	---	---	---	R.QEAPPHIFSISDNAYQFMLTDR.E
	2549	2634.3806	2633.3733	2633.2490	47.2	1	103	1.6e-009	1		0.831	0.708	0.352	0.860	-0.092	R.ELEEISERLEEAGGATSAQIEMNK.K
	2601	2838.5063	2837.4990	2837.4043	33.4	1	109	3.9e-010	1		11.214	-0.692	5.047	-0.617	2.037	K.ALQEAHQQTLDDLQAEEDKVNTLTK.A
3.	MYH4_HUMAN Mass: 222932 Score: 2002 Matches: 59(46) Sequences: 47(39) emPAI: 1.49
	Myosin-4 OS=Homo sapiens OX=9606 GN=MYH4 PE=2 SV=2
	Quantitation:	Ratio	Weighted	N	SD(geo)
		126/127	0.843	45	1.157
		128/127	0.843	42	1.214
		129/127	1.386	47	1.153
		130/127	1.260	32	1.158
		131/127	0.920	37	1.153
	Query	Observed	Mr(expt)	Mr(calc)	ppm	Miss	Score	Expect	Rank	Unique	126/127	128/127	129/127	130/127	131/127	Peptide
	41	814.5377	813.5304	813.5072	28.5	0	44	0.0019	1		1.498	2.293	1.072	1.273	1.035	K.LAQLITR.T
	78	831.4514	830.4441	830.4358	9.98	1	30	0.07	1		0.966	1.128	0.635	0.540	0.385	R.SRNDALR.I
	153	857.5312	856.5239	856.5130	12.7	1	37	0.012	1		0.613	0.486	2.216	-0.275	1.013	K.IKELQAR.I
	192	874.5049	873.4976	873.4920	6.49	1	20	0.82	1		---	---	---	---	---	K.IKEVTER.A
	313	928.4401	927.4328	927.4232	10.3	0	51	0.00044	1		2.353	1.455	1.399	2.490	3.237	R.HDCDLLR.E
	372	959.5399	958.5326	958.5083	25.3	0	14	2.7	3		---	---	---	---	---	R.INQQLDTK.Q
	389	975.5063	974.4990	974.4855	13.9	0	17	1.3	1		---	---	---	---	---	K.EQLAMVER.R
	399	980.5109	979.5036	979.4988	4.91	0	58	9.5e-005	1		0.621	0.386	0.404	0.594	0.783	R.STHPHFVR.C 400 401
	484	1017.5520	1016.5447	1016.5073	36.8	0	56	0.00016	1		0.552	0.487	0.580	0.622	0.451	R.CNGVLEGIR.I
	580	1060.5256	1059.5183	1059.5097	8.11	0	87	1.6e-007	1		1.108	0.606	0.868	4.039	-0.423	K.ANSEVAQWR.T 581
	623	1083.6028	1082.5955	1082.5405	50.8	0	49	0.00074	1		0.490	0.239	1.016	2.993	-0.318	K.MFLWMVTR.I 624 625
	772	1162.5646	1161.5573	1161.5414	13.7	0	53	0.00031	1	U	1.973	1.906	1.941	2.338	2.104	R.LHTESGEFSR.Q
	812	1185.5680	1184.5607	1184.5422	15.7	0	79	8.8e-007	1		1.433	0.800	1.330	1.005	1.121	K.EQDTSAHLER.M
	824	1189.6862	1188.6789	1188.6172	51.9	0	24	0.25	1		-10.587	-15.841	-9.363	-10.274	-7.120	K.AGLLGTLEEMR.D
	889	1224.6337	1223.6264	1223.6146	9.67	1	84	2.2e-007	1		0.508	0.960	4.734	-0.557	0.710	R.TKYETDAIQR.T
	955	1258.7045	1257.6972	1257.6829	11.4	0	68	9.4e-006	1		0.534	0.932	1.712	-0.210	0.610	K.SNNFQKPKPAK.G
	958	1260.6637	1259.6564	1259.6510	4.33	0	42	0.0036	1		0.873	0.801	0.992	-0.122	0.348	R.IEAQNKPFDAK.T
	999	1282.5581	1281.5508	1281.5360	11.5	0	30	0.049	1		0.169	1.245	0.780	-0.108	0.834	R.EQYEEEQEAK.A
	1000	1283.5909	1282.5836	1282.5677	12.4	0	13	2.9	1		---	---	---	---	---	K.ELTYQTEEDR.K
	1024	1296.6913	1295.6840	1295.6470	28.6	0	66	1.3e-005	1	U	1.236	2.130	1.991	1.910	1.255	K.DTQLHLDDAIR.G
	1028	1299.7142	1298.7069	1298.6619	34.7	0	99	7.4e-009	1		0.272	-0.178	0.552	0.914	1.009	K.GSSFQTVSALFR.E 1029
	1066	1313.6460	1312.6387	1312.6371	1.23	1	6	16	8		---	---	---	---	---	K.KEQDTSAHLER.M
	1081	1321.6681	1320.6608	1320.6319	21.9	0	52	0.00037	1		0.449	1.080	0.948	1.198	-0.134	K.LTGAVMHYGNMK.F
	1230	1411.6852	1410.6779	1410.6627	10.8	1	53	0.00026	1		0.994	2.760	2.284	1.382	-0.171	K.ELTYQTEEDRK.N 1231
	1256	1427.8225	1426.8152	1426.7569	40.9	1	122	3.7e-011	1		2.379	0.588	1.941	1.540	1.613	K.KGSSFQTVSALFR.E
	1282	1442.7686	1441.7613	1441.7024	40.9	0	29	0.063	1		0.778	0.120	1.335	1.597	1.329	R.ESIFCIQYNIR.A
	1313	1465.8220	1464.8147	1464.7711	29.8	0	56	0.00012	1		0.883	0.381	1.554	1.750	1.756	K.LASADIETYLLEK.S
	1352	1488.7555	1487.7482	1487.6991	33.0	0	91	3.8e-008	1		0.629	0.868	2.718	2.307	2.044	R.IEELEEEIEAER.A 1353
	1357	1490.8362	1489.8289	1489.7889	26.9	1	78	9.7e-007	1		0.789	0.090	5.492	-0.649	1.051	K.QAFTQQIEELKR.Q
	1467	1561.8478	1560.8405	1560.7817	37.7	1	43	0.0025	1	U	0.703	0.176	1.425	1.260	1.839	K.AGLLGTLEEMRDEK.L 1468
	1482	1577.8340	1576.8267	1576.7767	31.8	0	77	9.5e-007	1	U	0.532	-0.228	0.979	1.520	-0.168	R.VVESMQSTLDAEIR.S
	1573	1634.8583	1633.8510	1633.7869	39.3	0	46	0.0013	1		-0.012	1.734	2.365	1.564	2.355	K.NLTEEMAGLDETIAK.L
	1661	1702.9172	1701.9099	1701.8243	50.3	0	88	7.2e-008	1		1.622	1.494	2.674	1.852	14.197	R.LQNEVEDLMIDVER.S
	1703	1730.9585	1729.9512	1729.8934	33.5	0	114	2e-010	1		0.321	-0.145	0.264	0.254	0.223	K.TPGAMEHELVLHQLR.C 1704
	1814	1801.8278	1800.8205	1800.8126	4.41	1	83	2.6e-007	1		0.994	2.122	2.141	2.332	-0.266	K.QREEQAEPDGTEVADK.A
	1842	1817.9706	1816.9633	1816.8955	37.3	1	54	0.00019	1	U	1.413	0.306	2.915	-0.356	1.086	K.NAYEESLDHLETLKR.E
	1919	1879.8990	1878.8917	1878.8595	17.2	1	95	1.5e-008	1		1.283	1.436	2.856	-0.356	1.324	R.EQYEEEQEAKAELQR.G
	2032	1973.0513	1972.0440	1971.9749	35.1	0	145	1.6e-013	1		0.969	-0.209	0.881	-0.189	4.311	K.NLQQEISDLTEQIAEGGK.H
	2080	2013.9825	2012.9752	2012.9044	35.2	0	89	5.8e-008	1		1.327	0.791	1.089	-0.146	0.986	K.MEGDLNEMEIQLNHANR.Q
	2093	2029.9834	2028.9761	2028.8993	37.9	0	(6)	10	2		---	---	---	---	---	K.MEGDLNEMEIQLNHANR.Q
	2191	2142.0903	2141.0830	2140.9993	39.1	1	52	0.00024	1		0.805	1.040	1.021	0.565	0.645	K.KMEGDLNEMEIQLNHANR.Q
	2205	2158.0693	2157.0620	2156.9942	31.4	1	(20)	0.37	1		3.736	5.262	4.117	-0.493	0.696	K.KMEGDLNEMEIQLNHANR.Q
	2230	2192.0051	2190.9978	2190.9487	22.4	1	39	0.0054	1		0.685	1.011	1.280	-0.155	0.334	R.HDCDLLREQYEEEQEAK.A
	2333	2304.2090	2303.2017	2303.0951	46.3	0	72	2.3e-006	1	U	-13.121	0.697	-7.245	0.925	-4.814	K.LETDISQIQGEMEDIVQEAR.N
	2373	2356.1877	2355.1804	2355.1425	16.1	0	12	2.7	2		---	---	---	---	---	K.IEDMAMMTHLHEPAVLYNLK.E
	2444	2448.2795	2447.2722	2447.1850	35.7	1	45	0.0012	1	U	0.961	-0.335	2.118	-0.264	1.099	K.KLETDISQIQGEMEDIVQEAR.N
	2473	2495.3188	2494.3115	2494.2103	40.6	1	75	1.2e-006	1		0.773	-0.081	2.535	-0.324	1.705	K.LQQFFNHHMFVLEQEEYKK.E
	2527	2580.3369	2579.3296	2579.2115	45.8	0	12	2.4	1		---	---	---	---	---	R.QEAPPHIFSISDNAYQFMLTDR.E
	2549	2634.3806	2633.3733	2633.2490	47.2	1	103	1.6e-009	1		0.831	0.708	0.352	0.860	-0.092	R.ELEEISERLEEAGGATSAQIEMNK.K
4.	MYH8_HUMAN Mass: 222624 Score: 1767 Matches: 54(42) Sequences: 39(33) emPAI: 1.18
	Myosin-8 OS=Homo sapiens OX=9606 GN=MYH8 PE=1 SV=3
	Quantitation:	Ratio	Weighted	N	SD(geo)
		126/127	0.836	41	1.161
		128/127	0.870	37	1.178
		129/127	1.068	44	1.151
		130/127	1.056	32	1.184
		131/127	0.933	36	1.170
	Query	Observed	Mr(expt)	Mr(calc)	ppm	Miss	Score	Expect	Rank	Unique	126/127	128/127	129/127	130/127	131/127	Peptide
	41	814.5377	813.5304	813.5072	28.5	0	42	0.0027	3	U	1.498	2.293	1.072	1.273	1.035	K.LAQIITR.T
	78	831.4514	830.4441	830.4358	9.98	1	30	0.07	1		0.966	1.128	0.635	0.540	0.385	R.SRNDALR.V
	153	857.5312	856.5239	856.5130	12.7	1	37	0.012	1		0.613	0.486	2.216	-0.275	1.013	K.IKELQAR.I
	192	874.5049	873.4976	873.4920	6.49	1	20	0.82	1		---	---	---	---	---	K.IKEVTER.A
	313	928.4401	927.4328	927.4232	10.3	0	51	0.00044	1		2.353	1.455	1.399	2.490	3.237	R.HDCDLLR.E
	372	959.5399	958.5326	958.5083	25.3	0	14	2.7	3		---	---	---	---	---	R.INQQLDTK.Q
	399	980.5109	979.5036	979.4988	4.91	0	58	9.5e-005	1		0.621	0.386	0.404	0.594	0.783	R.STHPHFVR.C 400 401
	484	1017.5520	1016.5447	1016.5073	36.8	0	56	0.00016	1		0.552	0.487	0.580	0.622	0.451	R.CNGVLEGIR.I
	580	1060.5256	1059.5183	1059.5097	8.11	0	87	1.6e-007	1		1.108	0.606	0.868	4.039	-0.423	K.ANSEVAQWR.T 581
	623	1083.6028	1082.5955	1082.5405	50.8	0	49	0.00074	1		0.490	0.239	1.016	2.993	-0.318	K.MFLWMVTR.I 624 625
	781	1167.6320	1166.6247	1166.6156	7.83	0	53	0.00031	1		1.165	0.945	1.137	1.013	1.075	K.NALAHALQSSR.H
	812	1185.5680	1184.5607	1184.5422	15.7	0	79	8.8e-007	1		1.433	0.800	1.330	1.005	1.121	K.EQDTSAHLER.M
	880	1217.6918	1216.6845	1216.6485	29.6	0	5	16	5		---	---	---	---	---	K.AGLLGLLEEMR.D
	889	1224.6337	1223.6264	1223.6146	9.67	1	84	2.2e-007	1		0.508	0.960	4.734	-0.557	0.710	R.TKYETDAIQR.T
	958	1260.6637	1259.6564	1259.6510	4.33	0	42	0.0036	1		0.873	0.801	0.992	-0.122	0.348	R.IEAQNKPFDAK.T
	1000	1283.5909	1282.5836	1282.5677	12.4	0	13	2.9	1		---	---	---	---	---	K.ELTYQTEEDR.K
	1028	1299.7142	1298.7069	1298.6619	34.7	0	99	7.4e-009	1		0.272	-0.178	0.552	0.914	1.009	K.GSSFQTVSALFR.E 1029
	1066	1313.6460	1312.6387	1312.6371	1.23	1	6	16	8		---	---	---	---	---	K.KEQDTSAHLER.M
	1081	1321.6681	1320.6608	1320.6319	21.9	0	52	0.00037	1		0.449	1.080	0.948	1.198	-0.134	K.LTGAVMHYGNMK.F
	1172	1373.7333	1372.7260	1372.6834	31.1	0	49	0.00076	1		0.717	0.583	0.455	0.500	-0.057	K.IAEQELLDASER.V
	1186	1382.6696	1381.6623	1381.6473	10.9	0	66	1.4e-005	1		0.621	0.964	0.762	0.469	2.765	K.LQHELEEAEER.A 1185
	1230	1411.6852	1410.6779	1410.6627	10.8	1	53	0.00026	1		0.994	2.760	2.284	1.382	-0.171	K.ELTYQTEEDRK.N 1231
	1256	1427.8225	1426.8152	1426.7569	40.9	1	122	3.7e-011	1		2.379	0.588	1.941	1.540	1.613	K.KGSSFQTVSALFR.E
	1307	1459.7216	1458.7143	1458.6950	13.2	1	42	0.0035	1	U	-12.052	-6.328	-8.031	-5.204	0.635	R.ELEGEVENEQKR.N
	1313	1465.8220	1464.8147	1464.7711	29.8	0	56	0.00012	1		0.883	0.381	1.554	1.750	1.756	K.LASADIETYLLEK.S
	1373	1501.8290	1500.8217	1500.7783	28.9	1	25	0.16	1		0.624	-0.241	1.209	-0.148	0.499	R.KIAEQELLDASER.V
	1385	1510.7594	1509.7521	1509.7423	6.52	1	50	0.00051	1		0.875	0.915	1.110	0.584	0.926	R.KLQHELEEAEER.A 1386 1387
	1573	1634.8583	1633.8510	1633.7869	39.3	0	46	0.0013	1		-0.012	1.734	2.365	1.564	2.355	K.NLTEEMAGLDETIAK.L
	1661	1702.9172	1701.9099	1701.8243	50.3	0	88	7.2e-008	1		1.622	1.494	2.674	1.852	14.197	R.LQNEVEDLMLDVER.S
	1703	1730.9585	1729.9512	1729.8934	33.5	0	114	2e-010	1		0.321	-0.145	0.264	0.254	0.223	K.TPGAMEHELVLHQLR.C 1704
	1814	1801.8278	1800.8205	1800.8126	4.41	1	83	2.6e-007	1		0.994	2.122	2.141	2.332	-0.266	K.QREEQAEPDGTEVADK.A
	2032	1973.0513	1972.0440	1971.9749	35.1	0	145	1.6e-013	1		0.969	-0.209	0.881	-0.189	4.311	K.NLQQEISDLTEQIAEGGK.Q
	2080	2013.9825	2012.9752	2012.9044	35.2	0	89	5.8e-008	1		1.327	0.791	1.089	-0.146	0.986	K.MEGDLNEMEIQLNHANR.L
	2093	2029.9834	2028.9761	2028.8993	37.9	0	(6)	10	2		---	---	---	---	---	K.MEGDLNEMEIQLNHANR.L
	2191	2142.0903	2141.0830	2140.9993	39.1	1	52	0.00024	1		0.805	1.040	1.021	0.565	0.645	K.KMEGDLNEMEIQLNHANR.L
	2205	2158.0693	2157.0620	2156.9942	31.4	1	(20)	0.37	1		3.736	5.262	4.117	-0.493	0.696	K.KMEGDLNEMEIQLNHANR.L
	2228	2186.1133	2185.1060	2184.9844	55.7	0	(34)	0.016	1	U	2.535	-0.360	2.279	-0.295	1.731	K.CEIQAALEEAEASLEHEEGK.I
	2264	2231.1367	2230.1294	2230.0349	42.4	0	179	5.2e-017	1	U	1.105	0.350	2.336	1.799	4.002	K.NDLQLQVQSEADSLADAEER.C
	2275	2243.1335	2242.1262	2242.0059	53.7	0	49	0.00049	1	U	-0.011	1.024	0.732	0.526	2.013	K.CEIQAALEEAEASLEHEEGK.I
	2433	2438.2507	2437.2434	2437.1720	29.3	1	62	2.5e-005	1		1.550	0.504	2.347	-0.309	1.961	K.LQHELEEAEERADIAESQVNK.L 2434
	2473	2495.3188	2494.3115	2494.2103	40.6	1	75	1.2e-006	1		0.773	-0.081	2.535	-0.324	1.705	K.LQQFFNHHMFVLEQEEYKK.E
	2527	2580.3369	2579.3296	2579.2115	45.8	0	12	2.4	1		---	---	---	---	---	R.QEAPPHIFSISDNAYQFMLTDR.E
5.	K2C1_HUMAN Mass: 65999 Score: 1552 Matches: 23(18) Sequences: 13(10) emPAI: 1.11
	Keratin, type II cytoskeletal 1 OS=Homo sapiens OX=9606 GN=KRT1 PE=1 SV=6
	Quantitation:	Ratio	Weighted	N	SD(geo)
		126/127	1.175	16	1.374
		128/127	1.092	13	1.273
		129/127	1.493	18	1.239
		130/127	1.211	11	1.138
		131/127	1.193	17	1.247
	Query	Observed	Mr(expt)	Mr(calc)	ppm	Miss	Score	Expect	Rank	Unique	126/127	128/127	129/127	130/127	131/127	Peptide
	9	802.4521	801.4448	801.4344	13.0	1	18	1.5	3	U	---	---	---	---	---	R.EREQIK.S
	521	1033.5330	1032.5257	1032.5087	16.5	0	7	13	3	U	---	---	---	---	---	R.TLLEGEESR.M
	1031	1300.6115	1299.6042	1299.5224	63.0	0	7	12	2	U	---	---	---	---	---	K.NMQDMVEDYR.N
	1038	1302.7673	1301.7600	1301.7078	40.1	0	49	0.00064	1	U	0.428	2.133	0.646	1.887	-0.201	R.SLDLDSIIAEVK.A
	1071	1316.5497	1315.5424	1315.5173	19.1	0	(6)	13	5	U	---	---	---	---	---	K.NMQDMVEDYR.N
	1187	1383.7448	1382.7375	1382.6830	39.4	0	35	0.017	1	U	3.350	1.219	2.544	2.451	2.888	K.SLNNQFASFIDK.V
	1578	1638.9226	1637.9153	1637.8525	38.3	1	71	3.9e-006	1	U	3.700	-0.182	8.290	-1.004	2.839	K.SLNNQFASFIDKVR.F
	1601	1657.8455	1656.8382	1656.7856	31.8	0	54	0.00018	1	U	0.732	0.166	1.500	-0.192	1.002	R.SGGGFSSGSAGIINYQR.R 1603
	1684	1716.9015	1715.8942	1715.8438	29.4	0	120	5e-011	1	U	1.725	1.363	2.059	1.171	1.500	K.QISNLQQSISDAEQR.G 1685
	1749	1765.7894	1764.7821	1764.7275	31.0	0	157	1.1e-014	1	U	0.473	0.833	1.768	1.175	0.995	R.FSSCGGGGGSFGAGGGFGSR.S 1750 1751
	2000	1942.0909	1941.0836	1940.9803	53.2	1	56	9.9e-005	1	U	3.582	0.729	2.845	1.847	1.870	K.LNDLEDALQQAKEDLAR.L 1999
	2051	1994.0603	1993.0530	1992.9693	42.0	0	110	5e-010	1	U	0.952	0.945	0.892	1.225	2.244	R.THNLEPYFESFINNLR.R 2052 2053
	2395	2383.9692	2382.9619	2382.9447	7.25	0	259	4e-025	1	U	-0.010	-0.213	0.917	0.693	-0.083	R.GGGGGGYGSGGSSYGSGGGSYGSGGGGGGGR.G 2396 2397
	2515	2565.2461	2564.2388	2564.1595	30.9	0	48	0.0005	1	U	0.155	-0.143	0.278	-0.037	0.291	R.MSGECAPNVSVSVSTSHTTISGGGSR.G
6.	ACTS_HUMAN Mass: 42024 Score: 1269 Matches: 33(27) Sequences: 19(17) emPAI: 7.19
	Actin, alpha skeletal muscle OS=Homo sapiens OX=9606 GN=ACTA1 PE=1 SV=1
	Quantitation:	Ratio	Weighted	N	SD(geo)
		126/127	1.014	27	1.196
		128/127	0.983	18	1.336
		129/127	0.806	27	1.210
		130/127	0.783	20	1.254
		131/127	0.454	20	1.205
	Query	Observed	Mr(expt)	Mr(calc)	ppm	Miss	Score	Expect	Rank	Unique	126/127	128/127	129/127	130/127	131/127	Peptide
	2	800.5629	799.5556	799.5280	34.6	1	31	0.034	1		0.249	-0.152	0.329	0.394	0.276	K.RGILTLK.Y 1
	298	923.5808	922.5735	922.5600	14.7	1	24	0.17	1		3.515	-0.188	0.477	0.620	0.391	K.IIAPPERK.Y 297 299
	391	976.4691	975.4618	975.4410	21.3	0	84	2.6e-007	1		1.389	-0.307	1.822	-0.207	-0.003	K.AGFAGDDAPR.A 390 392
	444	998.5608	997.5535	997.4790	74.7	0	32	0.039	1		2.933	3.406	2.544	2.651	-0.303	R.DLTDYLMK.I
	712	1130.5767	1129.5694	1129.5404	25.7	0	60	6.8e-005	1		0.864	0.462	0.940	1.255	0.770	R.GYSFVTTAER.E 713 714
	769	1161.6393	1160.6320	1160.6111	18.0	0	31	0.052	1		0.904	0.206	0.456	0.728	0.597	K.EITALAPSTMK.I
	790	1171.5806	1170.5733	1170.5638	8.14	0	77	1.2e-006	1		2.119	2.414	2.474	-0.313	1.294	R.HQGVMVGMGQK.D 791
	842	1198.5223	1197.5150	1197.5150	0.06	0	14	2.2	1		0.696	-0.209	0.895	-0.110	0.389	K.DSYVGDEAQSK.R
	845	1198.7352	1197.7279	1197.6982	24.8	0	56	0.00012	1		0.816	-0.145	0.226	0.413	0.333	R.AVFPSIVGRPR.H 846
	1135	1354.6383	1353.6310	1353.6161	11.1	1	78	8.4e-007	1		1.591	0.934	3.866	-0.468	1.226	K.DSYVGDEAQSKR.G 1134 1136
	1370	1500.7319	1499.7246	1499.7005	16.1	0	116	1.4e-010	1		0.165	-0.141	0.238	0.210	0.141	K.QEYDEAGPSIVHR.K 1371
	1399	1515.8293	1514.8220	1514.7419	52.9	0	78	8.2e-007	1		1.228	0.352	0.592	4.047	-0.420	K.IWHHTFYNELR.V 1397 1398
	1797	1790.9850	1789.9777	1789.8846	52.0	0	78	8.4e-007	1		0.451	1.053	0.459	0.713	-0.079	K.SYELPDGQVITIGNER.F
	2020	1956.1079	1955.1006	1955.0364	32.9	0	102	2.3e-009	1		1.665	1.652	1.043	0.601	0.357	R.VAPEEHPTLLTEAPLNPK.A
	2278	2246.1365	2245.1292	2245.0143	51.2	0	138	5.8e-013	1	U	1.431	0.105	3.526	1.943	2.420	K.DLYANNVMSGGTTMYPGIADR.M
	2387	2374.2063	2373.1990	2373.1093	37.8	1	2	26	1	U	---	---	---	---	---	R.KDLYANNVMSGGTTMYPGIADR.M
	2497	2536.3123	2535.3050	2535.1509	60.8	0	89	4.6e-008	1		1.339	1.593	1.271	-0.186	1.844	K.LCYVALDFENEMATAASSSSLEK.S
	2631	3188.6638	3187.6565	3187.4664	59.6	0	58	4e-005	1		-11.517	-13.116	-1.620	-5.210	0.552	R.CPETLFQPSFIGMESAGIHETTYNSIMK.C
	2632	3196.7847	3195.7774	3195.6023	54.8	0	129	3.2e-012	1		6.435	9.026	1.903	2.462	-0.276	R.TTGIVLDSGDGVTHNVPIYEGYALPHAIMR.L
7.	ACTC_HUMAN Mass: 41992 Score: 1150 Matches: 32(26) Sequences: 18(16) emPAI: 6.32
	Actin, alpha cardiac muscle 1 OS=Homo sapiens OX=9606 GN=ACTC1 PE=1 SV=1
	Quantitation:	Ratio	Weighted	N	SD(geo)
		126/127	1.010	26	1.205
		128/127	1.009	17	1.303
		129/127	0.784	26	1.207
		130/127	0.771	19	1.265
		131/127	0.435	19	1.191
	Query	Observed	Mr(expt)	Mr(calc)	ppm	Miss	Score	Expect	Rank	Unique	126/127	128/127	129/127	130/127	131/127	Peptide
	2	800.5629	799.5556	799.5280	34.6	1	31	0.034	1		0.249	-0.152	0.329	0.394	0.276	K.RGILTLK.Y 1
	298	923.5808	922.5735	922.5600	14.7	1	24	0.17	1		3.515	-0.188	0.477	0.620	0.391	K.IIAPPERK.Y 297 299
	391	976.4691	975.4618	975.4410	21.3	0	84	2.6e-007	1		1.389	-0.307	1.822	-0.207	-0.003	K.AGFAGDDAPR.A 390 392
	444	998.5608	997.5535	997.4790	74.7	0	32	0.039	1		2.933	3.406	2.544	2.651	-0.303	R.DLTDYLMK.I
	712	1130.5767	1129.5694	1129.5404	25.7	0	60	6.8e-005	1		0.864	0.462	0.940	1.255	0.770	R.GYSFVTTAER.E 713 714
	769	1161.6393	1160.6320	1160.6111	18.0	0	31	0.052	1		0.904	0.206	0.456	0.728	0.597	K.EITALAPSTMK.I
	790	1171.5806	1170.5733	1170.5638	8.14	0	77	1.2e-006	1		2.119	2.414	2.474	-0.313	1.294	R.HQGVMVGMGQK.D 791
	842	1198.5223	1197.5150	1197.5150	0.06	0	14	2.2	1		0.696	-0.209	0.895	-0.110	0.389	K.DSYVGDEAQSK.R
	845	1198.7352	1197.7279	1197.6982	24.8	0	56	0.00012	1		0.816	-0.145	0.226	0.413	0.333	R.AVFPSIVGRPR.H 846
	1135	1354.6383	1353.6310	1353.6161	11.1	1	78	8.4e-007	1		1.591	0.934	3.866	-0.468	1.226	K.DSYVGDEAQSKR.G 1134 1136
	1370	1500.7319	1499.7246	1499.7005	16.1	0	116	1.4e-010	1		0.165	-0.141	0.238	0.210	0.141	K.QEYDEAGPSIVHR.K 1371
	1399	1515.8293	1514.8220	1514.7419	52.9	0	78	8.2e-007	1		1.228	0.352	0.592	4.047	-0.420	K.IWHHTFYNELR.V 1397 1398
	1797	1790.9850	1789.9777	1789.8846	52.0	0	78	8.4e-007	1		0.451	1.053	0.459	0.713	-0.079	K.SYELPDGQVITIGNER.F
	2020	1956.1079	1955.1006	1955.0364	32.9	0	102	2.3e-009	1		1.665	1.652	1.043	0.601	0.357	R.VAPEEHPTLLTEAPLNPK.A
	2374	2356.2598	2355.2525	2355.1529	42.3	1	8	6.7	1	U	---	---	---	---	---	R.KDLYANNVLSGGTTMYPGIADR.M
	2497	2536.3123	2535.3050	2535.1509	60.8	0	89	4.6e-008	1		1.339	1.593	1.271	-0.186	1.844	K.LCYVALDFENEMATAASSSSLEK.S
	2631	3188.6638	3187.6565	3187.4664	59.6	0	58	4e-005	1		-11.517	-13.116	-1.620	-5.210	0.552	R.CPETLFQPSFIGMESAGIHETTYNSIMK.C
	2632	3196.7847	3195.7774	3195.6023	54.8	0	129	3.2e-012	1		6.435	9.026	1.903	2.462	-0.276	R.TTGIVLDSGDGVTHNVPIYEGYALPHAIMR.L
8.	ACTB_HUMAN Mass: 41710 Score: 1025 Matches: 30(24) Sequences: 15(13) emPAI: 4.20
	Actin, cytoplasmic 1 OS=Homo sapiens OX=9606 GN=ACTB PE=1 SV=1
	Quantitation:	Ratio	Weighted	N	SD(geo)
		126/127	1.104	25	1.169
		128/127	0.867	15	1.253
		129/127	0.796	25	1.218
		130/127	0.897	16	1.254
		131/127	0.496	17	1.174
	Query	Observed	Mr(expt)	Mr(calc)	ppm	Miss	Score	Expect	Rank	Unique	126/127	128/127	129/127	130/127	131/127	Peptide
	2	800.5629	799.5556	799.5280	34.6	1	31	0.034	1		0.249	-0.152	0.329	0.394	0.276	K.RGILTLK.Y 1
	298	923.5808	922.5735	922.5600	14.7	1	24	0.17	1		3.515	-0.188	0.477	0.620	0.391	K.IIAPPERK.Y 297 299
	391	976.4691	975.4618	975.4410	21.3	0	84	2.6e-007	1		1.389	-0.307	1.822	-0.207	-0.003	K.AGFAGDDAPR.A 390 392
	444	998.5608	997.5535	997.4790	74.7	0	32	0.039	1		2.933	3.406	2.544	2.651	-0.303	R.DLTDYLMK.I
	717	1132.5508	1131.5435	1131.5197	21.1	0	66	1.6e-005	1	U	0.934	0.923	1.278	1.638	1.198	R.GYSFTTTAER.E 718
	769	1161.6393	1160.6320	1160.6111	18.0	0	31	0.052	1		0.904	0.206	0.456	0.728	0.597	K.EITALAPSTMK.I
	790	1171.5806	1170.5733	1170.5638	8.14	0	77	1.2e-006	1		2.119	2.414	2.474	-0.313	1.294	R.HQGVMVGMGQK.D 791
	842	1198.5223	1197.5150	1197.5150	0.06	0	14	2.2	1		0.696	-0.209	0.895	-0.110	0.389	K.DSYVGDEAQSK.R
	845	1198.7352	1197.7279	1197.6982	24.8	0	56	0.00012	1		0.816	-0.145	0.226	0.413	0.333	R.AVFPSIVGRPR.H 846
	1135	1354.6383	1353.6310	1353.6161	11.1	1	78	8.4e-007	1		1.591	0.934	3.866	-0.468	1.226	K.DSYVGDEAQSKR.G 1134 1136
	1399	1515.8293	1514.8220	1514.7419	52.9	0	78	8.2e-007	1		1.228	0.352	0.592	4.047	-0.420	K.IWHHTFYNELR.V 1397 1398
	1401	1516.7189	1515.7116	1515.6954	10.7	0	114	2.3e-010	1		0.346	0.473	0.202	0.625	-0.066	K.QEYDESGPSIVHR.K 1400
	1585	1644.8390	1643.8317	1643.7903	25.2	1	7	10	1		---	---	---	---	---	K.QEYDESGPSIVHRK.C
	1797	1790.9850	1789.9777	1789.8846	52.0	0	78	8.4e-007	1		0.451	1.053	0.459	0.713	-0.079	K.SYELPDGQVITIGNER.F
	2245	2215.1909	2214.1836	2214.0627	54.6	0	133	1.9e-012	1	U	0.743	-0.240	1.202	-0.156	0.953	K.DLYANTVLSGGTTMYPGIADR.M 2243 2244
	Proteins matching the same set of peptides:
	ACTG_HUMAN Mass: 41766 Score: 1025 Matches: 30(24) Sequences: 15(13)
	Actin, cytoplasmic 2 OS=Homo sapiens OX=9606 GN=ACTG1 PE=1 SV=1
9.	MYH3_HUMAN Mass: 223766 Score: 997 Matches: 31(22) Sequences: 28(19) emPAI: 0.56
	Myosin-3 OS=Homo sapiens OX=9606 GN=MYH3 PE=1 SV=3
	Quantitation:	Ratio	Weighted	N	SD(geo)
		126/127	0.887	21	1.214
		128/127	0.860	19	1.208
		129/127	1.458	22	1.176
		130/127	1.629	18	1.181
		131/127	1.030	19	1.168
	Query	Observed	Mr(expt)	Mr(calc)	ppm	Miss	Score	Expect	Rank	Unique	126/127	128/127	129/127	130/127	131/127	Peptide
	41	814.5377	813.5304	813.5436	-16.19	1	44	0.0019	1	U	1.498	2.293	1.072	1.273	1.035	R.LAKLITR.T
	153	857.5312	856.5239	856.5130	12.7	1	37	0.012	1		0.613	0.486	2.216	-0.275	1.013	K.IKELQAR.I
	192	874.5049	873.4976	873.4920	6.49	1	20	0.82	1		---	---	---	---	---	K.IKEVTER.A
	313	928.4401	927.4328	927.4232	10.3	0	51	0.00044	1		2.353	1.455	1.399	2.490	3.237	R.HDCDLLR.E
	372	959.5399	958.5326	958.5083	25.3	0	14	2.7	3		---	---	---	---	---	R.INQQLDTK.L
	484	1017.5520	1016.5447	1016.5073	36.8	0	56	0.00016	1		0.552	0.487	0.580	0.622	0.451	R.CNGVLEGIR.I
	580	1060.5256	1059.5183	1059.5097	8.11	0	87	1.6e-007	1		1.108	0.606	0.868	4.039	-0.423	K.ANSEVAQWR.T 581
	781	1167.6320	1166.6247	1166.6156	7.83	0	53	0.00031	1		1.165	0.945	1.137	1.013	1.075	K.NALAHALQSSR.H
	812	1185.5680	1184.5607	1184.5422	15.7	0	79	8.8e-007	1		1.433	0.800	1.330	1.005	1.121	K.EQDTSAHLER.M
	824	1189.6862	1188.6789	1188.6172	51.9	0	24	0.25	1		-10.587	-15.841	-9.363	-10.274	-7.120	K.AGLLGTLEEMR.D
	889	1224.6337	1223.6264	1223.6146	9.67	1	84	2.2e-007	1		0.508	0.960	4.734	-0.557	0.710	R.TKYETDAIQR.T
	958	1260.6637	1259.6564	1259.6146	33.2	0	42	0.0036	1	U	0.873	0.801	0.992	-0.122	0.348	R.IEAQNQPFDAK.T
	1024	1296.6913	1295.6840	1295.6470	28.6	0	66	1.3e-005	1		1.236	2.130	1.991	1.910	1.255	K.DTQLHLDDALR.G
	1028	1299.7142	1298.7069	1298.6619	34.7	0	99	7.4e-009	1		0.272	-0.178	0.552	0.914	1.009	K.GSSFQTVSALFR.E 1029
	1066	1313.6460	1312.6387	1312.6371	1.23	1	6	16	8		---	---	---	---	---	K.KEQDTSAHLER.M
	1081	1321.6681	1320.6608	1320.6319	21.9	0	52	0.00037	1		0.449	1.080	0.948	1.198	-0.134	K.LTGAVMHYGNMK.F
	1129	1347.6058	1346.5985	1346.6976	-73.56	1	8	10	4	U	---	---	---	---	---	R.ENLNKLMSNLR.T
	1256	1427.8225	1426.8152	1426.7569	40.9	1	122	3.7e-011	1		2.379	0.588	1.941	1.540	1.613	K.KGSSFQTVSALFR.E
	1282	1442.7686	1441.7613	1441.7024	40.9	0	29	0.063	1		0.778	0.120	1.335	1.597	1.329	R.ESIFCIQYNIR.S
	1313	1465.8220	1464.8147	1464.7711	29.8	0	56	0.00012	1		0.883	0.381	1.554	1.750	1.756	K.LASADIETYLLEK.S
	1352	1488.7555	1487.7482	1487.6991	33.0	0	91	3.8e-008	1		0.629	0.868	2.718	2.307	2.044	R.IEELEEEIEAER.A 1353
	1509	1591.8754	1590.8681	1590.7672	63.5	1	4	19	3	U	---	---	---	---	---	K.AGLLGTLEEMRDDR.L
	1814	1801.8278	1800.8205	1800.8126	4.41	1	83	2.6e-007	1		0.994	2.122	2.141	2.332	-0.266	K.QREEQAEPDGTEVADK.T
	1895	1859.9438	1858.9365	1858.9887	-28.09	1	8	8.3	2	U	---	---	---	---	---	K.VKNLTEELSGLDETIAK.L
	1946	1894.9873	1893.9800	1893.9180	32.7	0	121	3.3e-011	1		2.257	1.349	2.815	2.372	1.692	K.HADSVAELGEQIDNLQR.V
	2029	1967.0638	1966.0565	1965.9756	41.2	1	3	21	4	U	---	---	---	---	---	K.DTQLHLDDALRGQEDLK.E
	2473	2495.3188	2494.3115	2494.2103	40.6	1	75	1.2e-006	1		0.773	-0.081	2.535	-0.324	1.705	K.LQQFFNHHMFVLEQEEYKK.E
	2527	2580.3369	2579.3296	2579.2115	45.8	0	12	2.4	1		---	---	---	---	---	R.QEAPPHIFSISDNAYQFMLTDR.E
10.	MYH13_HUMAN Mass: 223465 Score: 878 Matches: 32(24) Sequences: 27(20) emPAI: 0.56
	Myosin-13 OS=Homo sapiens OX=9606 GN=MYH13 PE=2 SV=2
	Quantitation:	Ratio	Weighted	N	SD(geo)
		126/127	0.801	23	1.189
		128/127	0.757	22	1.183
		129/127	1.278	24	1.190
		130/127	1.437	16	1.250
		131/127	0.831	16	1.216
	Query	Observed	Mr(expt)	Mr(calc)	ppm	Miss	Score	Expect	Rank	Unique	126/127	128/127	129/127	130/127	131/127	Peptide
	78	831.4514	830.4441	830.4358	9.98	1	30	0.07	1		0.966	1.128	0.635	0.540	0.385	R.SRNDALR.L
	153	857.5312	856.5239	856.5130	12.7	1	37	0.012	1		0.613	0.486	2.216	-0.275	1.013	K.IKELQAR.I
	192	874.5049	873.4976	873.4920	6.49	1	15	2.6	4	U	---	---	---	---	---	K.VKELTER.L
	313	928.4401	927.4328	927.4232	10.3	0	51	0.00044	1		2.353	1.455	1.399	2.490	3.237	R.HDCDLLR.E
	372	959.5399	958.5326	958.5083	25.3	0	14	2.7	3		---	---	---	---	---	R.INQQLDTK.Q
	399	980.5109	979.5036	979.4988	4.91	0	58	9.5e-005	1		0.621	0.386	0.404	0.594	0.783	R.STHPHFVR.C 400 401
	484	1017.5520	1016.5447	1016.5073	36.8	0	56	0.00016	1		0.552	0.487	0.580	0.622	0.451	R.CNGVLEGIR.I
	580	1060.5256	1059.5183	1059.5097	8.11	0	87	1.6e-007	1		1.108	0.606	0.868	4.039	-0.423	K.ANSEVAQWR.T 581
	623	1083.6028	1082.5955	1082.5405	50.8	0	49	0.00074	1		0.490	0.239	1.016	2.993	-0.318	K.MFLWMVTR.I 624 625
	812	1185.5680	1184.5607	1184.5422	15.7	0	79	8.8e-007	1		1.433	0.800	1.330	1.005	1.121	K.EQDTSAHLER.M
	880	1217.6918	1216.6845	1216.6485	29.6	0	5	16	5		---	---	---	---	---	K.AGLLGLLEEMR.D
	889	1224.6337	1223.6264	1223.6146	9.67	1	84	2.2e-007	1		0.508	0.960	4.734	-0.557	0.710	R.TKYETDAIQR.T
	955	1258.7045	1257.6972	1257.6829	11.4	0	68	9.4e-006	1		0.534	0.932	1.712	-0.210	0.610	K.SNNFQKPKPAK.G
	999	1282.5581	1281.5508	1281.5360	11.5	0	30	0.049	1		0.169	1.245	0.780	-0.108	0.834	R.EQYEEEQEAK.A
	1066	1313.6460	1312.6387	1312.6371	1.23	1	6	16	8		---	---	---	---	---	K.KEQDTSAHLER.M
	1081	1321.6681	1320.6608	1320.6319	21.9	0	52	0.00037	1		0.449	1.080	0.948	1.198	-0.134	K.LTGAVMHYGNMK.F
	1313	1465.8220	1464.8147	1464.7711	29.8	0	56	0.00012	1		0.883	0.381	1.554	1.750	1.756	K.LASADIETYLLEK.S
	1424	1530.7986	1529.7913	1529.7337	37.7	0	37	0.01	1		0.388	1.201	1.139	0.890	-0.106	R.SYHIFYQIMSNK.K
	1814	1801.8278	1800.8205	1800.8126	4.41	1	83	2.6e-007	1		0.994	2.122	2.141	2.332	-0.266	K.QREEQAEPDGTEVADK.A
	1913	1868.9995	1867.9922	1867.9275	34.6	0	129	6.1e-012	1		1.061	1.916	1.225	1.990	1.447	R.DLEEATLQHEATAATLR.K
	1919	1879.8990	1878.8917	1878.8595	17.2	1	95	1.5e-008	1		1.283	1.436	2.856	-0.356	1.324	R.EQYEEEQEAKAELQR.A
	2088	2025.0852	2024.0779	2024.0286	24.3	1	38	0.0063	1		1.669	1.104	1.564	1.951	-0.219	R.RDLEEATLQHEATAATLR.K
	2169	2116.0845	2115.0772	2115.0639	6.30	1	1	32	1	U	---	---	---	---	---	K.LVTLMTSTQAVCRGYLMR.V
	2230	2192.0051	2190.9978	2190.9487	22.4	1	39	0.0054	1		0.685	1.011	1.280	-0.155	0.334	R.HDCDLLREQYEEEQEAK.A
	2373	2356.1877	2355.1804	2355.1425	16.1	0	12	2.7	2		---	---	---	---	---	K.IEDMAMMTHLHEPAVLYNLK.E
	2473	2495.3188	2494.3115	2494.2103	40.6	1	75	1.2e-006	1		0.773	-0.081	2.535	-0.324	1.705	K.LQQFFNHHMFVLEQEEYKK.E
	2527	2580.3369	2579.3296	2579.2115	45.8	0	12	2.4	1		---	---	---	---	---	R.QEAPPHIFSISDNAYQFMLTDR.D
11.	MYH7_HUMAN Mass: 222959 Score: 754 Matches: 30(20) Sequences: 25(17) emPAI: 0.49
	Myosin-7 OS=Homo sapiens OX=9606 GN=MYH7 PE=1 SV=5
	Quantitation:	Ratio	Weighted	N	SD(geo)
		126/127	0.935	21	1.206
		128/127	0.737	21	1.221
		129/127	1.419	22	1.208
		130/127	1.433	15	1.235
		131/127	0.979	19	1.173
	Query	Observed	Mr(expt)	Mr(calc)	ppm	Miss	Score	Expect	Rank	Unique	126/127	128/127	129/127	130/127	131/127	Peptide
	153	857.5312	856.5239	856.5130	12.7	1	37	0.012	1	U	0.613	0.486	2.216	-0.275	1.013	K.LKELQAR.I
	206	883.5044	882.4971	882.4599	42.1	0	6	14	8		---	---	---	---	---	R.ILYGDFR.Q
	313	928.4401	927.4328	927.4232	10.3	0	51	0.00044	1		2.353	1.455	1.399	2.490	3.237	R.HDCDLLR.E
	399	980.5109	979.5036	979.4988	4.91	0	58	9.5e-005	1		0.621	0.386	0.404	0.594	0.783	R.STHPHFVR.C 400 401
	484	1017.5520	1016.5447	1016.5073	36.8	0	56	0.00016	1		0.552	0.487	0.580	0.622	0.451	R.CNGVLEGIR.I
	580	1060.5256	1059.5183	1059.5097	8.11	0	87	1.6e-007	1		1.108	0.606	0.868	4.039	-0.423	K.ANSEVAQWR.T 581
	754	1151.6644	1150.6571	1150.6207	31.7	0	59	7.2e-005	1		1.579	0.198	0.746	0.542	1.108	K.NALAHALQSAR.H
	812	1185.5680	1184.5607	1184.5422	15.7	0	79	8.8e-007	1		1.433	0.800	1.330	1.005	1.121	K.EQDTSAHLER.M
	880	1217.6918	1216.6845	1216.6485	29.6	0	5	16	5		---	---	---	---	---	K.AGLLGLLEEMR.D
	889	1224.6337	1223.6264	1223.6146	9.67	1	84	2.2e-007	1		0.508	0.960	4.734	-0.557	0.710	R.TKYETDAIQR.T
	1000	1283.5909	1282.5836	1282.5677	12.4	0	13	2.9	1		---	---	---	---	---	K.ELTYQTEEDR.K
	1066	1313.6460	1312.6387	1312.6371	1.23	1	6	16	8		---	---	---	---	---	K.KEQDTSAHLER.M
	1230	1411.6852	1410.6779	1410.6627	10.8	1	53	0.00026	1		0.994	2.760	2.284	1.382	-0.171	K.ELTYQTEEDRK.N 1231
	1280	1441.8422	1440.8349	1440.7572	53.9	0	22	0.34	1		---	---	---	---	---	R.NNLLQAELEELR.A
	1313	1465.8220	1464.8147	1464.7711	29.8	0	56	0.00012	1		0.883	0.381	1.554	1.750	1.756	K.LASADIETYLLEK.S
	1352	1488.7555	1487.7482	1487.6991	33.0	0	91	3.8e-008	1		0.629	0.868	2.718	2.307	2.044	R.IEELEEELEAER.T 1353
	1649	1693.9122	1692.9049	1692.8440	36.0	0	13	2.7	2	U	---	---	---	---	---	K.SPGVMDNPLVMHQLR.C
	1661	1702.9172	1701.9099	1701.8243	50.3	0	28	0.071	4		1.622	1.494	2.674	1.852	14.197	R.LQNEIEDLMVDVER.S
	1721	1741.0073	1740.0000	1739.9206	45.6	0	24	0.17	1	U	4.455	0.768	4.232	-0.553	3.324	R.ILNPAAIPEGQFIDSR.K
	1868	1838.9860	1837.9787	1837.9170	33.6	0	94	2.1e-008	1		1.089	1.836	2.077	1.300	0.961	R.DLEEATLQHEATAAALR.K
	1946	1894.9873	1893.9800	1893.9180	32.7	0	121	3.3e-011	1		2.257	1.349	2.815	2.372	1.692	K.HADSVAELGEQIDNLQR.V
	2029	1967.0638	1966.0565	1966.0119	22.7	1	22	0.28	1		0.370	1.070	1.361	-0.172	0.716	R.DLEEATLQHEATAAALRK.K
	2336	2305.1719	2304.1646	2304.0903	32.3	1	22	0.22	1	U	1.398	2.370	1.096	-0.158	1.393	K.LTQESIMDLENDKQQLDER.L
	2340	2309.2422	2308.2349	2308.2314	1.52	1	9	5.3	1	U	---	---	---	---	---	K.SSLKLLSTLFANYAGADAPIEK.G
	2473	2495.3188	2494.3115	2494.2103	40.6	1	75	1.2e-006	1		0.773	-0.081	2.535	-0.324	1.705	K.LQQFFNHHMFVLEQEEYKK.E
12.	K1C10_HUMAN Mass: 58792 Score: 677 Matches: 32(18) Sequences: 19(11) emPAI: 1.73
	Keratin, type I cytoskeletal 10 OS=Homo sapiens OX=9606 GN=KRT10 PE=1 SV=6
	Quantitation:	Ratio	Weighted	N	SD(geo)
		126/127	1.020	14	1.453
		128/127	0.804	14	1.151
		129/127	1.719	18	1.239
		130/127	0.967	13	1.395
		131/127	1.000	12	1.306
	Query	Observed	Mr(expt)	Mr(calc)	ppm	Miss	Score	Expect	Rank	Unique	126/127	128/127	129/127	130/127	131/127	Peptide
	123	847.4648	846.4575	846.4447	15.2	0	12	5.1	2	U	---	---	---	---	---	K.SEITELR.R
	428	993.5194	992.5121	992.4927	19.6	0	24	0.25	1	U	1.270	0.935	1.562	2.036	1.140	K.YENEVALR.Q
	436	995.5224	994.5151	994.5123	2.80	1	10	5.3	1	U	---	---	---	---	---	K.IKEWYEK.H
	455	1003.5621	1002.5548	1002.5458	9.03	1	19	0.83	1	U	---	---	---	---	---	K.SEITELRR.N 454
	641	1090.5430	1089.5357	1089.5237	11.1	0	35	0.021	1		0.690	0.566	0.547	0.734	0.701	K.VTMQNLNDR.L 640 642
	669	1106.5293	1105.5220	1105.5186	3.10	0	(14)	2.9	1		---	---	---	---	---	K.VTMQNLNDR.L
	695	1118.5437	1117.5364	1117.5013	31.4	0	39	0.0089	1	U	-12.005	-10.569	0.120	0.142	-6.707	K.HGNSHQGEPR.D
	911	1234.7075	1233.7002	1233.6717	23.1	1	55	0.00017	1	U	0.697	0.507	3.277	-0.390	0.745	R.LKYENEVALR.Q 912 913
	962	1262.6223	1261.6150	1261.5899	19.9	0	6	17	4	U	---	---	---	---	---	R.SLLEGEGSSGGGGR.G
	1072	1316.5961	1315.5888	1315.5826	4.71	1	45	0.0019	1	U	1.175	1.113	0.884	0.533	0.414	K.NHEEEMKDLR.N
	1266	1434.7928	1433.7855	1433.7626	16.0	1	23	0.25	1	U	---	---	---	---	---	K.IRLENEIQTYR.S
	1810	1797.0098	1796.0025	1796.0043	-1.00	0	1	38	5	U	---	---	---	---	---	R.NVQALEIELQSQLALK.Q
	2141	2083.0552	2082.0479	2081.9575	43.4	0	4	18	3	U	---	---	---	---	---	R.AETECQNTEYQQLLDIK.I
	2163	2112.0928	2111.0855	2111.0343	24.2	0	39	0.0051	1	U	1.449	1.032	0.878	0.804	2.009	K.ADLEMQIESLTEELAYLK.K 2162 2164
	2272	2240.2131	2239.2058	2239.1293	34.2	1	37	0.0084	1	U	-10.369	-12.171	-20.137	-11.243	-15.382	K.ADLEMQIESLTEELAYLKK.N 2271
	2364	2343.0935	2342.0862	2341.9771	46.6	0	48	0.0006	1	U	12.740	3.219	4.333	5.266	-0.593	R.GSSGGGCFGGSSGGYGGLGGFGGGSFR.G 2365
	2385	2367.3914	2366.3841	2366.2553	54.4	0	117	6.2e-011	1	U	-0.010	0.536	0.819	0.508	-0.062	K.NQILNLTTDNANILLQIDNAR.L 2383 2384
	2581	2746.4829	2745.4756	2745.4119	23.2	0	161	2.4e-015	1	U	1.167	0.827	2.414	-0.334	2.763	R.YCVQLSQIQAQISALEEQLQQIR.A
	2609	2872.5051	2871.4978	2871.3855	39.1	0	44	0.0012	1	U	-0.010	0.553	1.081	0.761	2.181	R.NVSTGDVNVEMNAAPGVDLTQLLNNMR.S
	2611	2888.5310	2887.5237	2887.3804	49.6	0	(4)	13	1	U	---	---	---	---	---	R.NVSTGDVNVEMNAAPGVDLTQLLNNMR.S
	2626	3052.7351	3051.7278	3051.6200	35.3	1	42	0.0017	1	U	0.083	-89.456	-10.010	2.177	-42.801	K.TIDDLKNQILNLTTDNANILLQIDNAR.L
13.	MYH6_HUMAN Mass: 223596 Score: 657 Matches: 21(14) Sequences: 19(12) emPAI: 0.33
	Myosin-6 OS=Homo sapiens OX=9606 GN=MYH6 PE=1 SV=5
	Quantitation:	Ratio	Weighted	N	SD(geo)
		126/127	0.942	14	1.261
		128/127	0.728	14	1.276
		129/127	1.624	15	1.257
		130/127	1.832	12	1.303
		131/127	1.027	13	1.227
	Query	Observed	Mr(expt)	Mr(calc)	ppm	Miss	Score	Expect	Rank	Unique	126/127	128/127	129/127	130/127	131/127	Peptide
	206	883.5044	882.4971	882.4599	42.1	0	6	14	8		---	---	---	---	---	R.ILYGDFR.Q
	313	928.4401	927.4328	927.4232	10.3	0	51	0.00044	1		2.353	1.455	1.399	2.490	3.237	R.HDCDLLR.E
	422	990.5294	989.5221	989.5043	18.1	0	11	5.9	1	U	---	---	---	---	---	K.SNNFQKPR.N
	484	1017.5520	1016.5447	1016.5073	36.8	0	56	0.00016	1		0.552	0.487	0.580	0.622	0.451	R.CNGVLEGIR.I
	580	1060.5256	1059.5183	1059.5097	8.11	0	87	1.6e-007	1		1.108	0.606	0.868	4.039	-0.423	K.ANSEVAQWR.T 581
	754	1151.6644	1150.6571	1150.6207	31.7	0	59	7.2e-005	1		1.579	0.198	0.746	0.542	1.108	K.NALAHALQSAR.H
	812	1185.5680	1184.5607	1184.5422	15.7	0	79	8.8e-007	1		1.433	0.800	1.330	1.005	1.121	K.EQDTSAHLER.M
	880	1217.6918	1216.6845	1216.6485	29.6	0	5	16	5		---	---	---	---	---	K.AGLLGLLEEMR.D
	889	1224.6337	1223.6264	1223.6146	9.67	1	84	2.2e-007	1		0.508	0.960	4.734	-0.557	0.710	R.TKYETDAIQR.T
	1066	1313.6460	1312.6387	1312.6371	1.23	1	6	16	8		---	---	---	---	---	K.KEQDTSAHLER.M
	1280	1441.8422	1440.8349	1440.7572	53.9	0	22	0.34	1		---	---	---	---	---	R.NNLLQAELEELR.A
	1313	1465.8220	1464.8147	1464.7711	29.8	0	56	0.00012	1		0.883	0.381	1.554	1.750	1.756	K.LASADIETYLLEK.S
	1352	1488.7555	1487.7482	1487.6991	33.0	0	91	3.8e-008	1		0.629	0.868	2.718	2.307	2.044	R.IEELEEELEAER.T 1353
	1649	1693.9122	1692.9049	1692.8440	36.0	0	2	36	6	U	---	---	---	---	---	K.APGVMDNPLVMHQLR.C
	1661	1702.9172	1701.9099	1701.8243	50.3	0	28	0.071	4		1.622	1.494	2.674	1.852	14.197	R.LQNEIEDLMVDVER.S
	1868	1838.9860	1837.9787	1837.9170	33.6	0	94	2.1e-008	1		1.089	1.836	2.077	1.300	0.961	R.DLEEATLQHEATAAALR.K
	1946	1894.9873	1893.9800	1893.9180	32.7	0	121	3.3e-011	1		2.257	1.349	2.815	2.372	1.692	K.HADSVAELGEQIDNLQR.V
	2029	1967.0638	1966.0565	1966.0119	22.7	1	22	0.28	1		0.370	1.070	1.361	-0.172	0.716	R.DLEEATLQHEATAAALRK.K
	2473	2495.3188	2494.3115	2494.2103	40.6	1	75	1.2e-006	1		0.773	-0.081	2.535	-0.324	1.705	K.LQQFFNHHMFVLEQEEYKK.E
14.	POTEE_HUMAN Mass: 121286 Score: 555 Matches: 16(12) Sequences: 9(6) emPAI: 0.28
	POTE ankyrin domain family member E OS=Homo sapiens OX=9606 GN=POTEE PE=2 SV=3
	Quantitation:	Ratio	Weighted	N	SD(geo)
		126/127	0.824	12	1.230
		128/127	0.787	7	1.239
		129/127	0.663	12	1.287
		130/127	0.872	10	1.386
		131/127	0.376	6	1.324
	Query	Observed	Mr(expt)	Mr(calc)	ppm	Miss	Score	Expect	Rank	Unique	126/127	128/127	129/127	130/127	131/127	Peptide
	2	800.5629	799.5556	799.5280	34.6	1	31	0.034	1		0.249	-0.152	0.329	0.394	0.276	K.RGILTLK.Y 1
	391	976.4691	975.4618	975.4410	21.3	0	84	2.6e-007	1		1.389	-0.307	1.822	-0.207	-0.003	K.AGFAGDDAPR.A 390 392
	623	1083.6028	1082.5955	1082.5318	58.9	0	7	12	10	U	---	---	---	---	---	R.ICELLSDYK.E
	845	1198.7352	1197.7279	1197.6982	24.8	0	56	0.00012	1		0.816	-0.145	0.226	0.413	0.333	R.AVFPSIVGRPR.Q 846
	1399	1515.8293	1514.8220	1514.7419	52.9	0	78	8.2e-007	1		1.228	0.352	0.592	4.047	-0.420	K.IWHHTFYNELR.V 1397 1398
	1401	1516.7189	1515.7116	1515.6954	10.7	0	114	2.3e-010	1		0.346	0.473	0.202	0.625	-0.066	K.QEYDESGPSIVHR.K 1400
	1585	1644.8390	1643.8317	1643.7903	25.2	1	7	10	1		---	---	---	---	---	K.QEYDESGPSIVHRK.C
	1797	1790.9850	1789.9777	1789.8846	52.0	0	78	8.4e-007	1		0.451	1.053	0.459	0.713	-0.079	K.SYELPDGQVITIGNER.F
	2022	1959.0894	1958.0821	1957.8397	124	1	11	3.3	2		---	---	---	---	---	K.DGDRELENFMAIEEMK.K
	Proteins matching the same set of peptides:
	POTEF_HUMAN Mass: 121367 Score: 555 Matches: 16(12) Sequences: 9(6)
	POTE ankyrin domain family member F OS=Homo sapiens OX=9606 GN=POTEF PE=1 SV=2
15.	K1C9_HUMAN Mass: 62027 Score: 543 Matches: 17(10) Sequences: 10(7) emPAI: 0.89
	Keratin, type I cytoskeletal 9 OS=Homo sapiens OX=9606 GN=KRT9 PE=1 SV=3
	Quantitation:	Ratio	Weighted	N	SD(geo)
		126/127	0.749	10	1.717
		128/127	1.438	11	1.380
		129/127	0.867	12	1.155
		130/127	0.723	10	1.212
		131/127	0.570	9	1.741
	Query	Observed	Mr(expt)	Mr(calc)	ppm	Miss	Score	Expect	Rank	Unique	126/127	128/127	129/127	130/127	131/127	Peptide
	245	897.4689	896.4616	896.4062	61.8	0	10	5	2	U	---	---	---	---	---	R.MTLDDFR.I
	407	982.4533	981.4460	981.4265	19.9	0	49	0.00072	1	U	1.999	2.076	1.205	0.743	0.565	R.FSSSGGGGGGGR.F
	762	1157.6460	1156.6387	1156.5836	47.6	0	18	0.87	1	U	0.342	1.006	0.720	0.700	0.568	R.QGVDADINGLR.Q 761
	904	1232.6161	1231.6088	1231.5906	14.8	0	34	0.026	1	U	0.331	0.884	1.037	-0.128	0.387	R.SGGGGGGGLGSGGSIR.S
	915	1235.5403	1234.5330	1234.5215	9.37	0	68	9.7e-006	1	U	0.188	1.115	0.604	0.456	0.396	R.FSSSSGYGGGSSR.V 914 916
	1799	1791.7466	1790.7393	1790.7205	10.5	0	142	2.8e-013	1	U	-0.010	0.476	1.071	0.789	-0.094	R.GGSGGSYGGGGSGGGYGGGSGSR.G 1798 1800
	1836	1812.9679	1811.9606	1811.8511	60.5	1	4	18	8	U	---	---	---	---	---	R.SGGGGGGGLGSGGSIRSSYSR.F
	1880	1852.0040	1850.9967	1850.9196	41.7	1	31	0.041	1	U	1.047	2.908	1.044	1.281	-0.144	K.TLNDMRQEYEQLIAK.N 1879
	2484	2510.2495	2509.2422	2509.1245	46.9	0	25	0.11	1	U	2.014	5.814	1.351	1.821	2.563	K.EIETYHNLLEGGQEDFESSGAGK.I
	2569	2705.2808	2704.2735	2704.1539	44.2	0	93	1.8e-008	1	U	0.067	-74.125	-41.694	4.887	0.045	R.GGGGSFGYSYGGGSGGGFSASSLGGGFGGGSR.G 2570
16.	ATPB_HUMAN Mass: 56525 Score: 514 Matches: 14(11) Sequences: 11(9) emPAI: 1.19
	ATP synthase subunit beta, mitochondrial OS=Homo sapiens OX=9606 GN=ATP5B PE=1 SV=3
	Quantitation:	Ratio	Weighted	N	SD(geo)
		126/127	1.051	8	1.304
		128/127	0.677	7	1.376
		129/127	1.049	10	1.239
		130/127	1.047	7	1.510
		131/127	0.880	7	1.282
	Query	Observed	Mr(expt)	Mr(calc)	ppm	Miss	Score	Expect	Rank	Unique	126/127	128/127	129/127	130/127	131/127	Peptide
	8	802.4490	801.4417	801.4821	-50.34	1	7	17	3	U	---	---	---	---	---	K.LTVSRAR.K
	730	1139.7053	1138.6980	1138.6571	36.0	1	9	5.7	4	U	---	---	---	---	---	R.VAAAPASGALRR.L
	1222	1406.7227	1405.7154	1405.6739	29.6	0	91	4e-008	1	U	1.621	1.165	2.298	2.023	1.936	K.AHGGYSVFAGVGER.T 1223
	1268	1435.8181	1434.8108	1434.7467	44.7	0	44	0.0024	1	U	-0.010	-0.198	0.747	1.095	1.676	R.FTQAGSEVSALLGR.I
	1277	1439.8632	1438.8559	1438.7820	51.4	0	75	1.3e-006	1	U	1.167	0.685	2.864	7.120	-0.763	R.VALTGLTVAEYFR.D 1276
	1522	1601.8524	1600.8451	1600.8031	26.2	0	56	0.00014	1	U	1.066	0.349	0.566	0.628	0.393	K.VALVYGQMNEPPGAR.A 1521
	1592	1650.9899	1649.9826	1649.9101	44.0	0	44	0.0017	1	U	0.341	0.153	1.279	1.000	-0.119	R.LVLEVAQHLGESTVR.T
	1779	1781.0339	1780.0266	1779.9553	40.1	1	26	0.12	1	U	0.532	-0.172	0.520	0.270	0.583	R.IMNVIGEPIDERGPIK.T
	1974	1922.0027	1920.9954	1920.9581	19.4	0	107	9.5e-010	1	U	-0.009	-0.315	1.980	-0.225	-0.003	R.DQEGQDVLLFIDNIFR.F
	2298	2266.1897	2265.1824	2265.0770	46.6	0	70	3.7e-006	1	U	2.734	0.529	1.688	-0.218	1.204	R.IPSAVGYQPTLATDMGTMQER.I
	2563	2675.4575	2674.4502	2674.3735	28.7	1	70	2.9e-006	1	U	-10.792	-14.624	-8.943	-10.910	1.228	K.SLQDIIAILGMDELSEEDKLTVSR.A
17.	POTEI_HUMAN Mass: 121205 Score: 497 Matches: 17(11) Sequences: 10(5) emPAI: 0.23
	POTE ankyrin domain family member I OS=Homo sapiens OX=9606 GN=POTEI PE=3 SV=1
	Quantitation:	Ratio	Weighted	N	SD(geo)
		126/127	0.831	11	1.234
		128/127	0.774	6	1.262
		129/127	0.666	11	1.305
		130/127	0.875	9	1.419
		131/127	0.376	6	1.324
	Query	Observed	Mr(expt)	Mr(calc)	ppm	Miss	Score	Expect	Rank	Unique	126/127	128/127	129/127	130/127	131/127	Peptide
	2	800.5629	799.5556	799.5280	34.6	1	31	0.034	1		0.249	-0.152	0.329	0.394	0.276	K.RGILTLK.Y 1
	391	976.4691	975.4618	975.4410	21.3	0	84	2.6e-007	1		1.389	-0.307	1.822	-0.207	-0.003	K.AGFAGDDAPR.A 390 392
	845	1198.7352	1197.7279	1197.6982	24.8	0	56	0.00012	1		0.816	-0.145	0.226	0.413	0.333	R.AVFPSIVGRPR.Q 846
	1223	1406.7267	1405.7194	1405.6759	31.0	0	4	24	9	U	---	---	---	---	---	M.VAEVDSMPAASSVK.K
	1257	1428.7516	1427.7443	1427.8170	-50.88	1	6	13	8	U	---	---	---	---	---	K.EIAALAPSMLKIR.I
	1399	1515.8293	1514.8220	1514.7419	52.9	0	78	8.2e-007	1		1.228	0.352	0.592	4.047	-0.420	K.IWHHTFYNELR.V 1397 1398
	1401	1516.7189	1515.7116	1515.6954	10.7	0	114	2.3e-010	1		0.346	0.473	0.202	0.625	-0.066	K.QEYDESGPSIVHR.K 1400
	1424	1530.7986	1529.7913	1529.8309	-25.87	1	7	11	7	U	---	---	---	---	---	R.MQKEIAALAPSMLK.I
	1585	1644.8390	1643.8317	1643.7903	25.2	1	7	10	1		---	---	---	---	---	K.QEYDESGPSIVHRK.C
	2022	1959.0894	1958.0821	1957.8397	124	1	11	3.3	2		---	---	---	---	---	K.DGDRELENFMAIEEMK.K
18.	TBA1B_HUMAN Mass: 50120 Score: 477 Matches: 11(10) Sequences: 7(7) emPAI: 0.99
	Tubulin alpha-1B chain OS=Homo sapiens OX=9606 GN=TUBA1B PE=1 SV=1
	Quantitation:	Ratio	Weighted	N	SD(geo)
		126/127	1.432	7	1.931
		128/127	1.281	7	1.470
		129/127	1.291	7	1.413
		130/127	1.230	8	1.480
		131/127	1.029	4	1.354
	Query	Observed	Mr(expt)	Mr(calc)	ppm	Miss	Score	Expect	Rank	Unique	126/127	128/127	129/127	130/127	131/127	Peptide
	492	1023.4669	1022.4596	1022.4417	17.5	0	38	0.0096	1		1.248	0.921	1.042	0.904	0.684	K.EDAANNYAR.G
	938	1249.6167	1248.6094	1248.5453	51.3	0	39	0.0076	1		1.588	-0.213	0.784	1.347	-0.147	K.YMACCLLYR.G
	1350	1487.9326	1486.9253	1486.8719	35.9	0	88	5.4e-008	1		0.211	3.387	1.079	2.770	-0.296	R.LISQIVSSITASLR.F 1351
	1659	1701.9758	1700.9685	1700.8985	41.2	0	47	0.00096	1		-0.010	0.314	0.629	0.312	1.535	R.AVFVDLEPTVIDEVR.T
	1905	1864.9893	1863.9820	1863.8971	45.6	0	94	1.9e-008	1		3.454	3.876	1.856	2.160	1.528	R.AVCMLSNTTAIAEAWAR.L 1904
	2416	2409.3135	2408.3062	2408.2012	43.6	0	107	7.9e-010	1		0.064	-71.027	-48.096	6.127	-24.994	R.FDGALNVDLTEFQTNLVPYPR.I 2415 2417
	2422	2415.3088	2414.3015	2414.1978	43.0	1	53	0.00017	1		1.396	2.091	4.774	-0.548	-0.006	R.QLFHPEQLITGKEDAANNYAR.G
19.	K22E_HUMAN Mass: 65393 Score: 471 Matches: 15(6) Sequences: 10(4) emPAI: 0.46
	Keratin, type II cytoskeletal 2 epidermal OS=Homo sapiens OX=9606 GN=KRT2 PE=1 SV=2
	Quantitation:	Ratio	Weighted	N	SD(geo)
		126/127	1.090	9	1.311
		128/127	0.816	9	1.327
		129/127	0.884	8	1.238
		130/127	0.864	8	1.211
		131/127	0.836	7	1.249
	Query	Observed	Mr(expt)	Mr(calc)	ppm	Miss	Score	Expect	Rank	Unique	126/127	128/127	129/127	130/127	131/127	Peptide
	71	827.4526	826.4453	826.4225	27.6	0	21	0.41	2		---	---	---	---	---	K.FASFIDK.V
	460	1005.4913	1004.4840	1004.4597	24.2	0	12	4.5	1	U	---	---	---	---	---	K.LLEGEECR.M
	527	1037.5631	1036.5558	1036.5189	35.6	0	38	0.0086	1	U	1.588	2.028	1.379	1.330	2.360	R.YLDGLTAER.T
	715	1131.5338	1130.5265	1130.5026	21.1	0	10	6.4	1	U	---	---	---	---	---	R.STSSFSCLSR.H
	720	1133.6119	1132.6046	1132.5546	44.1	1	5	18	3	U	---	---	---	---	---	R.KLLEGEECR.M
	835	1193.6499	1192.6426	1192.6088	28.4	0	26	0.14	1	U	1.211	0.540	0.908	1.050	0.642	K.YEELQVTVGR.H 833 834
	947	1254.6212	1253.6139	1253.6001	11.1	0	5	18	5	U	---	---	---	---	---	R.GFSSGSAVVSGGSR.R
	1078	1320.5985	1319.5912	1319.5756	11.8	0	139	6.9e-013	1	U	0.594	0.760	0.606	0.363	0.580	R.HGGGGGGFGGGGFGSR.S 1079 1080
	2408	2399.1226	2398.1153	2398.0113	43.4	0	98	5.6e-009	1	U	4.003	0.391	2.660	-0.336	1.536	R.GGGFGGGSSFGGGSGFSGGGFGGGGFGGGR.F
	2624	3048.6580	3047.6507	3047.4870	53.7	0	14	0.95	1	U	3.224	1.967	-0.031	0.732	-0.074	K.VLYDAEISQIHQSVTDTNVILSMDNSR.N 2625
20.	TBA4A_HUMAN Mass: 49892 Score: 448 Matches: 12(9) Sequences: 8(6) emPAI: 1.00
	Tubulin alpha-4A chain OS=Homo sapiens OX=9606 GN=TUBA4A PE=1 SV=1
	Quantitation:	Ratio	Weighted	N	SD(geo)
		126/127	1.432	7	1.931
		128/127	1.628	6	1.300
		129/127	1.471	6	1.433
		130/127	1.495	8	1.299
		131/127	0.764	3	1.547
	Query	Observed	Mr(expt)	Mr(calc)	ppm	Miss	Score	Expect	Rank	Unique	126/127	128/127	129/127	130/127	131/127	Peptide
	492	1023.4669	1022.4596	1022.4417	17.5	0	38	0.0096	1		1.248	0.921	1.042	0.904	0.684	K.EDAANNYAR.G
	938	1249.6167	1248.6094	1248.5453	51.3	0	39	0.0076	1		1.588	-0.213	0.784	1.347	-0.147	K.YMACCLLYR.G
	1112	1338.8174	1337.8101	1337.7667	32.5	1	4	17	4	U	---	---	---	---	---	K.EIIDPVLDRIR.K
	1350	1487.9326	1486.9253	1486.8719	35.9	0	88	5.4e-008	1		0.211	3.387	1.079	2.770	-0.296	R.LISQIVSSITASLR.F 1351
	1682	1715.9930	1714.9857	1714.9142	41.7	0	16	1.1	1	U	-12.564	-1.276	-11.161	1.489	-10.362	R.AVFVDLEPTVIDEIR.N
	1905	1864.9893	1863.9820	1863.8971	45.6	0	94	1.9e-008	1		3.454	3.876	1.856	2.160	1.528	R.AVCMLSNTTAIAEAWAR.L 1904
	2416	2409.3135	2408.3062	2408.2012	43.6	0	107	7.9e-010	1		0.064	-71.027	-48.096	6.127	-24.994	R.FDGALNVDLTEFQTNLVPYPR.I 2415 2417
	2422	2415.3088	2414.3015	2414.1978	43.0	1	53	0.00017	1		1.396	2.091	4.774	-0.548	-0.006	R.QLFHPEQLITGKEDAANNYAR.G
21.	TBA8_HUMAN Mass: 50062 Score: 424 Matches: 10(8) Sequences: 6(5) emPAI: 0.64
	Tubulin alpha-8 chain OS=Homo sapiens OX=9606 GN=TUBA8 PE=1 SV=1
	Quantitation:	Ratio	Weighted	N	SD(geo)
		126/127	1.384	6	2.196
		128/127	1.628	6	1.300
		129/127	1.685	5	1.464
		130/127	1.545	6	1.398
		131/127	0.764	3	1.547
	Query	Observed	Mr(expt)	Mr(calc)	ppm	Miss	Score	Expect	Rank	Unique	126/127	128/127	129/127	130/127	131/127	Peptide
	492	1023.4669	1022.4596	1022.4417	17.5	0	38	0.0096	1		1.248	0.921	1.042	0.904	0.684	K.EDAANNYAR.G
	1350	1487.9326	1486.9253	1486.8719	35.9	0	88	5.4e-008	1		0.211	3.387	1.079	2.770	-0.296	R.LISQIVSSITASLR.F 1351
	1659	1701.9758	1700.9685	1700.8655	60.6	0	6	12	2	U	---	---	---	---	---	R.AVMIDLEPTVVDEVR.A
	1905	1864.9893	1863.9820	1863.8971	45.6	0	94	1.9e-008	1		3.454	3.876	1.856	2.160	1.528	R.AVCMLSNTTAIAEAWAR.L 1904
	2416	2409.3135	2408.3062	2408.2012	43.6	0	107	7.9e-010	1		0.064	-71.027	-48.096	6.127	-24.994	R.FDGALNVDLTEFQTNLVPYPR.I 2415 2417
	2422	2415.3088	2414.3015	2414.1978	43.0	1	53	0.00017	1		1.396	2.091	4.774	-0.548	-0.006	R.QLFHPEQLITGKEDAANNYAR.G
22.	TBB4B_HUMAN Mass: 49799 Score: 417 Matches: 15(10) Sequences: 13(8) emPAI: 1.68
	Tubulin beta-4B chain OS=Homo sapiens OX=9606 GN=TUBB4B PE=1 SV=1
	Quantitation:	Ratio	Weighted	N	SD(geo)
		126/127	0.840	10	1.560
		128/127	0.536	6	1.564
		129/127	0.670	10	1.375
		130/127	0.659	7	1.578
		131/127	0.804	8	1.341
	Query	Observed	Mr(expt)	Mr(calc)	ppm	Miss	Score	Expect	Rank	Unique	126/127	128/127	129/127	130/127	131/127	Peptide
	386	971.5739	970.5666	970.4906	78.3	0	8	10	9		---	---	---	---	---	K.TAVCDIPPR.G
	494	1024.5234	1023.5161	1023.3936	120	0	2	40	9		---	---	---	---	---	K.NMMAACDPR.H
	530	1039.6385	1038.6312	1038.5862	43.3	0	48	0.00085	1		0.727	1.104	0.614	0.762	1.205	R.YLTVAAVFR.G
	609	1077.5372	1076.5299	1076.5250	4.54	1	33	0.032	1		0.364	0.355	0.333	0.238	0.356	K.IREEYPDR.I
	737	1143.6929	1142.6856	1142.6270	51.3	0	50	0.00057	1		0.517	0.201	0.247	0.579	0.438	K.LAVNMVPFPR.L
	895	1229.6592	1228.6519	1228.5910	49.6	0	35	0.02	1		4.491	-0.252	0.980	1.707	-0.187	R.ISEQFTAMFR.R
	1522	1601.8524	1600.8451	1600.8131	20.0	0	9	7.3	3	U	---	---	---	---	---	R.AVLVDLEPGTMDSVR.S
	1550	1620.9260	1619.9187	1619.8283	55.8	0	65	1.6e-005	1		0.192	0.404	0.568	0.745	-0.083	R.LHFFMPGFAPLTSR.G 1549
	1846	1822.9531	1821.9458	1821.9156	16.6	0	22	0.3	1	U	0.684	0.709	0.678	-0.108	1.428	R.EIVHLQAGQCGNQIGAK.F
	2022	1959.0894	1958.0821	1957.9745	55.0	0	109	5.8e-010	1		2.410	-0.437	3.045	-0.373	1.255	K.GHYTEGAELVDSVLDVVR.K 2021
	2143	2087.1797	2086.1724	2086.0695	49.3	1	17	0.88	1		0.053	-60.721	-69.397	9.001	-47.369	K.GHYTEGAELVDSVLDVVRK.E
	2574	2708.5007	2707.4934	2707.3310	60.0	0	101	2.7e-009	1		2.006	-0.329	2.001	-0.237	0.422	K.LTTPTYGDLNHLVSATMSGVTTCLR.F
	2595	2798.4888	2797.4815	2797.3361	52.0	0	68	5.1e-006	1		-10.887	-16.361	-3.948	-9.619	1.032	R.SGPFGQIFRPDNFVFGQSGAGNNWAK.G
23.	TBB5_HUMAN Mass: 49639 Score: 417 Matches: 14(10) Sequences: 12(8) emPAI: 1.70
	Tubulin beta chain OS=Homo sapiens OX=9606 GN=TUBB PE=1 SV=2
	Quantitation:	Ratio	Weighted	N	SD(geo)
		126/127	0.840	10	1.560
		128/127	0.536	6	1.564
		129/127	0.670	10	1.375
		130/127	0.659	7	1.578
		131/127	0.804	8	1.341
	Query	Observed	Mr(expt)	Mr(calc)	ppm	Miss	Score	Expect	Rank	Unique	126/127	128/127	129/127	130/127	131/127	Peptide
	386	971.5739	970.5666	970.4906	78.3	0	8	10	9		---	---	---	---	---	K.TAVCDIPPR.G
	494	1024.5234	1023.5161	1023.3936	120	0	2	40	9		---	---	---	---	---	K.NMMAACDPR.H
	530	1039.6385	1038.6312	1038.5862	43.3	0	48	0.00085	1		0.727	1.104	0.614	0.762	1.205	R.YLTVAAVFR.G
	609	1077.5372	1076.5299	1076.5250	4.54	1	33	0.032	1		0.364	0.355	0.333	0.238	0.356	K.IREEYPDR.I
	737	1143.6929	1142.6856	1142.6270	51.3	0	50	0.00057	1		0.517	0.201	0.247	0.579	0.438	K.LAVNMVPFPR.L
	895	1229.6592	1228.6519	1228.5910	49.6	0	35	0.02	1		4.491	-0.252	0.980	1.707	-0.187	R.ISEQFTAMFR.R
	1550	1620.9260	1619.9187	1619.8283	55.8	0	65	1.6e-005	1		0.192	0.404	0.568	0.745	-0.083	R.LHFFMPGFAPLTSR.G 1549
	1846	1822.9531	1821.9458	1821.9156	16.6	0	22	0.3	1		0.684	0.709	0.678	-0.108	1.428	R.EIVHIQAGQCGNQIGAK.F
	2022	1959.0894	1958.0821	1957.9745	55.0	0	109	5.8e-010	1		2.410	-0.437	3.045	-0.373	1.255	K.GHYTEGAELVDSVLDVVR.K 2021
	2143	2087.1797	2086.1724	2086.0695	49.3	1	17	0.88	1		0.053	-60.721	-69.397	9.001	-47.369	K.GHYTEGAELVDSVLDVVRK.E
	2574	2708.5007	2707.4934	2707.3310	60.0	0	101	2.7e-009	1		2.006	-0.329	2.001	-0.237	0.422	K.LTTPTYGDLNHLVSATMSGVTTCLR.F
	2595	2798.4888	2797.4815	2797.3361	52.0	0	68	5.1e-006	1		-10.887	-16.361	-3.948	-9.619	1.032	R.SGPFGQIFRPDNFVFGQSGAGNNWAK.G
24.	ACTN2_HUMAN Mass: 103788 Score: 414 Matches: 29(15) Sequences: 24(15) emPAI: 1.25
	Alpha-actinin-2 OS=Homo sapiens OX=9606 GN=ACTN2 PE=1 SV=1
	Quantitation:	Ratio	Weighted	N	SD(geo)
		126/127	0.929	15	1.261
		128/127	0.799	13	1.297
		129/127	0.887	15	1.144
		130/127	1.028	13	1.374
		131/127	1.023	11	1.438
	Query	Observed	Mr(expt)	Mr(calc)	ppm	Miss	Score	Expect	Rank	Unique	126/127	128/127	129/127	130/127	131/127	Peptide
	382	969.4486	968.4413	968.4273	14.5	0	12	3.1	1	U	---	---	---	---	---	R.LMEEYER.L
	426	992.4507	991.4434	991.4182	25.5	0	13	3.3	2	U	---	---	---	---	---	K.ICDQWDR.L
	427	993.4639	992.4566	992.4464	10.3	0	32	0.039	1		1.093	-0.219	0.925	0.502	1.742	R.ASFNHFDR.R
	502	1028.5753	1027.5680	1027.5451	22.3	0	31	0.047	1		2.975	0.443	2.317	5.321	3.122	R.TIPWLENR.T
	569	1058.5361	1057.5288	1057.5040	23.5	0	12	4.9	3	U	---	---	---	---	---	K.ATLPEADGER.Q
	685	1113.5656	1112.5583	1112.5251	29.9	1	5	17	5		---	---	---	---	---	K.LEDFRDYR.R
	796	1174.6514	1173.6441	1173.5965	40.6	0	56	0.00015	1		0.711	0.330	0.787	3.682	-0.385	K.EGLLLWCQR.K
	818	1188.6222	1187.6149	1187.5782	30.9	0	23	0.29	1	U	1.393	0.285	1.550	1.048	1.637	R.DQSLQEELAR.Q
	897	1229.7496	1228.7423	1228.6815	49.5	0	56	0.00013	1		2.455	2.016	0.668	1.984	-0.211	R.LASELLEWIR.R 896
	905	1233.6508	1232.6435	1232.5972	37.6	0	64	2.2e-005	1	U	1.071	1.077	1.033	1.571	-0.174	K.MVSDIAGAWQR.L
	1032	1301.6194	1300.6121	1300.5982	10.7	0	43	0.0032	1		0.654	0.880	1.017	0.581	-0.072	K.HTNYTMEHIR.V 1033
	1133	1352.6688	1351.6615	1351.6190	31.4	0	24	0.21	1	U	0.377	0.347	0.453	0.479	0.369	K.GITQEQMNEFR.A
	1166	1371.8547	1370.8474	1370.7922	40.3	0	31	0.032	1	U	5.542	16.238	8.758	15.473	12.504	R.VGWELLLTTIAR.T 1165
	1198	1392.7146	1391.7073	1391.6405	48.0	0	25	0.18	1		0.593	-0.186	0.627	0.651	-0.075	K.TFTAWCNSHLR.K
	1248	1421.7837	1420.7764	1420.6986	54.8	0	17	0.96	1		---	---	---	---	---	K.GYEEWLLNEIR.R 1247
	1264	1433.7579	1432.7506	1432.7133	26.1	0	43	0.0027	1	U	1.654	2.604	1.180	0.727	1.014	R.ISNRPAFMPSEGK.M
	1404	1520.7917	1519.7844	1519.7354	32.2	1	30	0.05	1		0.279	0.594	0.722	0.634	0.388	R.KTFTAWCNSHLR.K
	1736	1753.8381	1752.8308	1752.8179	7.36	1	95	1.6e-008	1		2.296	2.130	1.997	-0.232	-0.002	R.KHEAFESDLAAHQDR.V
	1737	1753.8981	1752.8908	1752.8166	42.3	0	38	0.0074	1	U	-12.096	-6.877	-6.252	-5.156	0.607	R.ETADTDTAEQVIASFR.I
	1812	1799.9138	1798.9065	1798.8407	36.6	0	19	0.62	1	U	1.544	1.233	0.971	1.100	0.732	R.ISSSNPYSTVTMDELR.T
	1872	1842.9497	1841.9424	1841.8829	32.3	0	4	17	1	U	---	---	---	---	---	K.MLDAEDIVNTPKPDER.A
	1953	1902.9689	1901.9616	1901.8651	50.7	0	27	0.091	1	U	-0.010	0.223	1.207	-0.152	0.688	R.ACLISMGYDLGEAEFAR.I
	2590	2779.3572	2778.3499	2778.2530	34.9	0	85	1.1e-007	1		0.752	0.393	0.513	-0.100	1.967	R.AIMTYVSCFYHAFAGAEQAETAANR.I 2591
	2602	2839.5249	2838.5176	2838.3784	49.1	0	7	7	1	U	---	---	---	---	---	R.VEQIAAIAQELNELDYHDAVNVNDR.C
25.	TBA1A_HUMAN Mass: 50104 Score: 407 Matches: 12(10) Sequences: 7(7) emPAI: 0.99
	Tubulin alpha-1A chain OS=Homo sapiens OX=9606 GN=TUBA1A PE=1 SV=1
	Quantitation:	Ratio	Weighted	N	SD(geo)
		126/127	1.691	7	1.370
		128/127	1.124	8	1.406
		129/127	1.276	8	1.493
		130/127	1.072	8	1.514
		131/127	1.019	4	1.294
	Query	Observed	Mr(expt)	Mr(calc)	ppm	Miss	Score	Expect	Rank	Unique	126/127	128/127	129/127	130/127	131/127	Peptide
	492	1023.4669	1022.4596	1022.4417	17.5	0	38	0.0096	1		1.248	0.921	1.042	0.904	0.684	K.EDAANNYAR.G
	938	1249.6167	1248.6094	1248.5453	51.3	0	39	0.0076	1		1.588	-0.213	0.784	1.347	-0.147	K.YMACCLLYR.G
	1306	1457.9343	1456.9270	1456.8613	45.1	0	67	6.6e-006	1	U	4.536	2.243	1.491	-0.192	0.866	R.LIGQIVSSITASLR.F 1304 1305
	1659	1701.9758	1700.9685	1700.8985	41.2	0	47	0.00096	1		-0.010	0.314	0.629	0.312	1.535	R.AVFVDLEPTVIDEVR.T
	1905	1864.9893	1863.9820	1863.8971	45.6	0	94	1.9e-008	1		3.454	3.876	1.856	2.160	1.528	R.AVCMLSNTTAIAEAWAR.L 1904
	2416	2409.3135	2408.3062	2408.2012	43.6	0	107	7.9e-010	1		0.064	-71.027	-48.096	6.127	-24.994	R.FDGALNVDLTEFQTNLVPYPR.I 2415 2417
	2422	2415.3088	2414.3015	2414.1978	43.0	1	53	0.00017	1		1.396	2.091	4.774	-0.548	-0.006	R.QLFHPEQLITGKEDAANNYAR.G
26.	HS90B_HUMAN Mass: 83212 Score: 400 Matches: 22(14) Sequences: 14(12) emPAI: 1.04
	Heat shock protein HSP 90-beta OS=Homo sapiens OX=9606 GN=HSP90AB1 PE=1 SV=4
	Quantitation:	Ratio	Weighted	N	SD(geo)
		126/127	1.131	17	1.258
		128/127	1.505	15	1.304
		129/127	1.497	17	1.217
		130/127	1.064	14	1.218
		131/127	1.006	12	1.202
	Query	Observed	Mr(expt)	Mr(calc)	ppm	Miss	Score	Expect	Rank	Unique	126/127	128/127	129/127	130/127	131/127	Peptide
	75	829.5623	828.5550	828.5221	39.7	0	48	0.00079	1	U	1.125	2.875	1.983	1.383	1.268	R.ALLFIPR.R 76
	251	901.5375	900.5302	900.5181	13.4	0	34	0.031	1		0.304	-0.276	1.476	1.324	-0.154	K.TKPIWTR.N 252
	355	951.4844	950.4771	950.4570	21.2	0	44	0.0026	1	U	1.793	1.466	1.271	0.722	0.527	R.ADHGEPIGR.G 354
	732	1141.5828	1140.5755	1140.5523	20.3	0	27	0.12	1	U	0.581	1.247	0.656	0.447	0.701	K.LGIHEDSTNR.R 733
	838	1194.6830	1193.6757	1193.6404	29.6	0	37	0.011	1		4.231	2.104	2.292	2.893	-0.325	K.IDIIPNPQER.T 837
	917	1236.6813	1235.6740	1235.6299	35.7	1	37	0.011	1		1.306	0.561	1.435	1.796	-0.202	R.RAPFDLFENK.K
	939	1249.6320	1248.6247	1248.6098	11.9	0	63	3.2e-005	1		0.879	1.445	1.854	1.032	1.990	K.EQVANSAFVER.V
	1393	1513.8395	1512.8322	1512.7784	35.6	0	95	1.7e-008	1		1.103	0.704	3.866	-0.442	-0.005	R.GVVDSEDLPLNISR.E 1394
	1447	1544.8710	1543.8637	1543.8205	28.0	1	25	0.17	1		2.817	2.352	2.098	1.718	1.055	R.ELISNASDALDKIR.Y
	1587	1646.8269	1645.8196	1645.8199	-0.16	1	5	18	4	U	---	---	---	---	---	K.ETQKSIYYITGESK.E
	1783	1783.0063	1781.9990	1781.9424	31.8	0	37	0.011	1	U	2.176	-0.247	1.128	0.678	0.645	K.HLEINPDHPIVETLR.Q
	1964	1911.1050	1910.0977	1910.0374	31.6	1	59	4.9e-005	1	U	2.864	2.259	3.182	-0.382	0.746	K.KHLEINPDHPIVETLR.Q 1961
	2082	2015.1003	2014.0930	2014.0371	27.8	1	5	14	1		---	---	---	---	---	K.VILHLKEDQTEYLEER.R
	2283	2256.0432	2255.0359	2254.9516	37.4	0	38	0.0059	1		0.472	0.282	0.455	0.519	-0.059	K.HNDDEQYAWESSAGGSFTVR.A 2284
27.	ATPA_HUMAN Mass: 59714 Score: 388 Matches: 10(5) Sequences: 8(4) emPAI: 0.51
	ATP synthase subunit alpha, mitochondrial OS=Homo sapiens OX=9606 GN=ATP5A1 PE=1 SV=1
	Quantitation:	Ratio	Weighted	N	SD(geo)
		126/127	0.905	5	2.202
		128/127	0.713	3	1.134
		129/127	0.555	4	1.274
		130/127	1.230	4	1.312
		131/127	0.986	3	1.528
	Query	Observed	Mr(expt)	Mr(calc)	ppm	Miss	Score	Expect	Rank	Unique	126/127	128/127	129/127	130/127	131/127	Peptide
	43	815.5042	814.4969	814.4548	51.7	0	13	3.4	3	U	---	---	---	---	---	R.ELIIGDR.Q
	226	892.5204	891.5131	891.4814	35.6	0	20	0.71	1	U	0.781	0.593	0.518	1.693	1.124	K.LELAQYR.E
	499	1026.6293	1025.6220	1025.5869	34.2	0	42	0.0027	1	U	1.347	0.868	0.563	1.466	-0.157	K.AVDSLVPIGR.G
	698	1120.5835	1119.5762	1119.7128	-121.97	1	12	4	2	U	---	---	---	---	---	R.VGLKAPGIIPR.I
	1273	1438.8998	1437.8925	1437.8416	35.4	0	9	4.9	2	U	---	---	---	---	---	K.GIRPAINVGLSVSR.V
	1455	1553.7979	1552.7906	1552.7310	38.4	0	93	3e-008	1	U	0.587	-0.169	0.458	0.633	-0.071	R.EAYPGDVFYLHSR.L 1456
	2341	2309.2576	2308.2503	2308.1521	42.5	0	100	3.5e-009	1	U	1.572	0.740	1.203	-0.145	0.321	K.QGQYSPMAIEEQVAVIYAGVR.G
	2360	2338.2468	2337.2395	2337.1601	34.0	0	145	1.2e-013	1	U	0.035	-43.089	-105.837	-101.874	-46.960	R.EVAAFAQFGSDLDAATQQLLSR.G 2359
28.	G3P_HUMAN Mass: 36030 Score: 375 Matches: 8(5) Sequences: 4(3) emPAI: 0.50
	Glyceraldehyde-3-phosphate dehydrogenase OS=Homo sapiens OX=9606 GN=GAPDH PE=1 SV=3
	Quantitation:	Ratio	Weighted	N	SD(geo)
		126/127	0.820	4	2.453
		128/127	1.281	4	3.450
		129/127	0.711	6	1.360
		130/127	1.186	3	1.670
		131/127	0.579	4	1.921
	Query	Observed	Mr(expt)	Mr(calc)	ppm	Miss	Score	Expect	Rank	Unique	126/127	128/127	129/127	130/127	131/127	Peptide
	15	805.4448	804.4375	804.4243	16.5	0	17	1.4	1	U	---	---	---	---	---	K.VGVNGFGR.I 16
	1425	1530.8518	1529.8445	1529.7872	37.5	0	82	3.6e-007	1	U	0.984	2.451	1.100	0.930	0.647	R.VPTANVSVVDLTCR.L 1426
	1538	1613.9673	1612.9600	1612.8937	41.1	0	26	0.11	1	U	-0.009	-0.230	1.000	1.978	-0.215	K.LVINGNPITIFQER.D
	2535	2595.4763	2594.4690	2594.3527	44.8	0	135	1.2e-012	1	U	13.030	35.204	1.739	-0.357	4.749	K.VIHDNFGIVEGLMTTVHAITATQK.T 2534 2536
29.	AT2A1_HUMAN Mass: 110182 Score: 367 Matches: 13(7) Sequences: 9(5) emPAI: 0.37
	Sarcoplasmic/endoplasmic reticulum calcium ATPase 1 OS=Homo sapiens OX=9606 GN=ATP2A1 PE=1 SV=1
	Quantitation:	Ratio	Weighted	N	SD(geo)
		126/127	1.036	7	1.238
		128/127	1.144	7	1.760
		129/127	1.189	7	1.350
		130/127	1.442	4	1.611
		131/127	1.585	7	1.676
	Query	Observed	Mr(expt)	Mr(calc)	ppm	Miss	Score	Expect	Rank	Unique	126/127	128/127	129/127	130/127	131/127	Peptide
	162	861.4791	860.4718	860.4538	20.9	0	20	0.74	1	U	1.232	1.235	1.115	1.063	1.000	K.GTAIAICR.R
	282	913.4912	912.4839	912.4665	19.1	0	31	0.046	1		0.766	0.425	1.167	-0.155	1.002	K.GAPEGVIDR.C 283
	348	947.5627	946.5554	946.4654	95.1	0	(11)	5.2	1	U	---	---	---	---	---	R.ANACNSVIR.Q
	457	1004.5133	1003.5060	1003.4869	19.1	0	32	0.049	1	U	0.771	1.140	0.581	0.795	-0.089	R.ANACNSVIR.Q
	502	1028.5753	1027.5680	1027.4975	68.7	0	31	0.047	2		2.975	0.443	2.317	5.321	3.122	K.EFTLEFSR.D
	759	1156.6506	1155.6433	1155.5924	44.1	1	8	11	5		---	---	---	---	---	K.KEFTLEFSR.D
	773	1162.6194	1161.6121	1161.5812	26.6	0	15	2.3	1	U	---	---	---	---	---	K.EVTGSIQLCR.D
	1859	1831.8866	1830.8793	1830.8782	0.64	1	18	0.74	1	U	1.695	2.816	1.456	-0.193	1.051	R.DQMAATEQDKTPLQQK.L
	2220	2177.2859	2176.2786	2176.1740	48.1	1	105	1.3e-009	1	U	21.112	21.169	44.116	-5.642	27.668	R.DIVPGDIVEVAVGDKVPADIR.I
	2424	2425.2209	2424.2136	2424.1479	27.1	0	144	1.6e-013	1		1.105	-0.373	2.483	-0.283	-0.004	K.TASEMVLADDNFSTIVAAVEEGR.A 2425 2426
30.	ALDOA_HUMAN Mass: 39395 Score: 355 Matches: 9(6) Sequences: 7(6) emPAI: 1.11
	Fructose-bisphosphate aldolase A OS=Homo sapiens OX=9606 GN=ALDOA PE=1 SV=2
	Quantitation:	Ratio	Weighted	N	SD(geo)
		126/127	0.840	6	1.284
		128/127	0.790	4	1.063
		129/127	1.072	6	1.411
		130/127	0.653	5	1.268
		131/127	1.732	6	1.504
	Query	Observed	Mr(expt)	Mr(calc)	ppm	Miss	Score	Expect	Rank	Unique	126/127	128/127	129/127	130/127	131/127	Peptide
	336	940.5024	939.4951	939.4774	18.9	0	32	0.037	1	U	1.233	0.747	0.925	0.845	1.476	K.ELSDIAHR.I 337
	1120	1342.7510	1341.7437	1341.7041	29.5	0	51	0.00046	1	U	0.578	0.746	0.576	0.587	0.502	K.ADDGRPFPQVIK.S
	1588	1646.8281	1645.8208	1645.8019	11.5	1	68	8.1e-006	1	U	0.631	0.817	0.798	0.666	6.699	R.LQSIGTENTEENRR.F 1587
	1623	1675.9160	1674.9087	1674.8399	41.1	0	17	0.91	1	U	---	---	---	---	---	K.FSHEEIAMATVTALR.R
	2158	2107.1895	2106.1822	2106.0891	44.2	0	136	1.1e-012	1	U	0.857	2.602	0.553	0.431	0.834	K.IGEHTPSALAIMENANVLAR.Y
	2303	2272.2480	2271.2407	2271.1343	46.9	0	80	3.9e-007	1	U	2.080	0.353	4.130	-0.510	1.853	K.GVVPLAGTNGETTTQGLDGLSER.C
	2630	3176.8018	3175.7945	3175.5972	62.1	1	84	9.4e-008	1		-10.686	-13.503	-12.804	1.485	0.016	R.YASICQQNGIVPIVEPEILPDGDHDLKR.C
31.	ANXA2_HUMAN Mass: 38580 Score: 328 Matches: 10(9) Sequences: 7(6) emPAI: 1.14
	Annexin A2 OS=Homo sapiens OX=9606 GN=ANXA2 PE=1 SV=2
	Quantitation:	Ratio	Weighted	N	SD(geo)
		126/127	1.062	8	1.181
		128/127	0.431	7	1.181
		129/127	1.029	8	1.263
		130/127	0.851	6	1.180
		131/127	0.871	5	1.284
	Query	Observed	Mr(expt)	Mr(calc)	ppm	Miss	Score	Expect	Rank	Unique	126/127	128/127	129/127	130/127	131/127	Peptide
	525	1035.5903	1034.5830	1034.5219	59.1	0	14	2.2	1	U	---	---	---	---	---	K.WISIMTER.S
	631	1086.5154	1085.5081	1085.4778	28.0	0	29	0.089	1	U	1.055	0.354	0.427	0.233	0.525	K.AYTNFDAER.D
	678	1111.5878	1110.5805	1110.5458	31.3	0	52	0.0004	1	U	1.056	0.847	0.962	0.641	0.870	R.QDIAFAYQR.R 679
	1309	1460.7396	1459.7323	1459.6653	45.9	0	30	0.058	1	U	0.817	0.287	0.614	0.614	2.048	K.SYSPYDMLESIR.K
	1444	1542.9185	1541.9112	1541.8413	45.3	0	99	5.9e-009	1	U	0.586	0.351	1.392	1.000	-0.120	K.GVDEVTIVNILTNR.S 1446
	1594	1651.0374	1650.0301	1649.9716	35.5	0	91	2.9e-008	1	U	1.415	0.462	1.135	1.073	1.227	K.SALSGHLETVILGLLK.T 1593
	2127	2065.0706	2064.0633	2063.9760	42.3	1	41	0.0029	1	U	2.335	3.637	2.104	15.487	-1.605	R.RAEDGSVIDYELIDQDAR.D
32.	KPYM_HUMAN Mass: 57900 Score: 315 Matches: 18(10) Sequences: 10(5) emPAI: 0.67
	Pyruvate kinase PKM OS=Homo sapiens OX=9606 GN=PKM PE=1 SV=4
	Quantitation:	Ratio	Weighted	N	SD(geo)
		126/127	0.907	9	1.161
		128/127	0.958	9	1.449
		129/127	0.954	9	1.338
		130/127	0.681	7	1.223
		131/127	0.686	10	1.400
	Query	Observed	Mr(expt)	Mr(calc)	ppm	Miss	Score	Expect	Rank	Unique	126/127	128/127	129/127	130/127	131/127	Peptide
	106	840.5521	839.5448	839.5229	26.1	0	14	1.4	8	U	---	---	---	---	---	R.APIIAVTR.N
	172	868.5054	867.4981	867.4749	26.8	0	25	0.16	1	U	1.429	0.441	0.876	0.992	0.644	R.MQHLIAR.E 170 171
	357	953.4920	952.4847	952.4726	12.7	0	48	0.00089	1	U	0.556	1.034	0.662	0.439	0.370	K.IENHEGVR.R 358
	488	1019.5484	1018.5411	1018.5083	32.2	0	24	0.25	1	U	0.918	0.730	0.797	0.869	0.549	K.GDYPLEAVR.M
	798	1175.6326	1174.6253	1174.6380	-10.78	1	5	20	6	U	---	---	---	---	---	K.NICKVVEVGSK.I
	1845	1821.9716	1820.9643	1820.9091	30.4	1	14	2.3	1	U	---	---	---	---	---	R.RFDEILEASDGIMVAR.G
	1897	1859.9641	1858.9568	1858.8924	34.7	0	97	9.3e-009	1	U	0.050	-57.919	-75.189	-97.738	-103.590	K.FGVEQDVDMVFASFIR.K 1895 1896
	1926	1883.9231	1882.9158	1882.8962	10.4	0	55	0.00015	1	U	1.348	1.517	2.982	-0.367	1.180	R.LNFSHGTHEYHAETIK.N 1927 1928
	2457	2465.4128	2464.4055	2464.2849	48.9	0	23	0.16	1	U	1.013	4.557	1.782	1.142	1.341	R.TATESFASDPILYRPVAVALDTK.G 2456
	2510	2557.4155	2556.4082	2556.2683	54.8	1	10	3.2	1	U	---	---	---	---	---	R.GIFPVLCKDPVQEAWAEDVDLR.V
33.	ENOB_HUMAN Mass: 46957 Score: 287 Matches: 6(6) Sequences: 4(4) emPAI: 0.52
	Beta-enolase OS=Homo sapiens OX=9606 GN=ENO3 PE=1 SV=5
	Quantitation:	Ratio	Weighted	N	SD(geo)
		126/127	1.300	5	1.325
		128/127	1.039	3	1.019
		129/127	0.981	5	1.201
		130/127	1.630	4	1.114
		131/127	1.351	3	1.074
	Query	Observed	Mr(expt)	Mr(calc)	ppm	Miss	Score	Expect	Rank	Unique	126/127	128/127	129/127	130/127	131/127	Peptide
	68	824.4232	823.4159	823.4010	18.1	0	28	0.087	1		2.564	1.060	0.987	1.260	1.214	K.YNQLMR.I
	1439	1541.8051	1540.7978	1540.7569	26.6	0	61	4.1e-005	1	U	0.557	0.480	0.605	1.597	-0.171	K.LAQSNGWGVMVSHR.S 1440
	1821	1805.0217	1804.0144	1803.9366	43.1	0	109	5.1e-010	1		1.070	-0.281	1.444	1.843	1.384	R.AAVPSGASTGIYEALELR.D 1820
	2370	2353.2307	2352.2234	2352.1519	30.4	0	118	5.9e-011	1		-12.975	1.063	-10.107	-9.804	-10.031	R.SGETEDTFIADLVVGLCTGQIK.T
34.	ENOA_HUMAN Mass: 47139 Score: 285 Matches: 10(5) Sequences: 7(3) emPAI: 0.37
	Alpha-enolase OS=Homo sapiens OX=9606 GN=ENO1 PE=1 SV=2
	Quantitation:	Ratio	Weighted	N	SD(geo)
		126/127	1.290	4	1.228
		128/127	1.167	3	1.109
		129/127	1.658	4	1.164
		130/127	1.745	2	1.076
		131/127	1.500	3	1.052
	Query	Observed	Mr(expt)	Mr(calc)	ppm	Miss	Score	Expect	Rank	Unique	126/127	128/127	129/127	130/127	131/127	Peptide
	18	806.4583	805.4510	805.4446	7.96	0	14	2.8	2	U	---	---	---	---	---	K.YNQLLR.I
	24	810.4359	809.4286	809.4395	-13.47	0	9	7.9	1	U	---	---	---	---	---	K.AVEHINK.T
	1439	1541.8051	1540.7978	1540.7569	26.6	0	11	3.8	3	U	---	---	---	---	---	K.LAQANGWGVMVSHR.S 1440
	1598	1652.9156	1651.9083	1651.7797	77.9	1	3	29	9	U	---	---	---	---	---	K.IDKLMIEMDGTENK.S
	1821	1805.0217	1804.0144	1803.9366	43.1	0	109	5.1e-010	1		1.070	-0.281	1.444	1.843	1.384	R.AAVPSGASTGIYEALELR.D 1820
	1957	1908.0547	1907.0474	1906.9797	35.5	0	53	0.00021	1	U	0.922	0.966	1.279	1.600	-0.180	K.LAMQEFMILPVGAANFR.E 1958
	2370	2353.2307	2352.2234	2352.1519	30.4	0	118	5.9e-011	1		-12.975	1.063	-10.107	-9.804	-10.031	R.SGETEDTFIADLVVGLCTGQIK.T
35.	AT2A2_HUMAN Mass: 114683 Score: 272 Matches: 9(5) Sequences: 6(3) emPAI: 0.14
	Sarcoplasmic/endoplasmic reticulum calcium ATPase 2 OS=Homo sapiens OX=9606 GN=ATP2A2 PE=1 SV=1
	Quantitation:	Ratio	Weighted	N	SD(geo)
		126/127	1.132	5	2.285
		128/127	0.690	3	2.175
		129/127	1.664	4	1.405
		130/127	4.644	2	1.240
		131/127	1.475	4	1.484
	Query	Observed	Mr(expt)	Mr(calc)	ppm	Miss	Score	Expect	Rank	Unique	126/127	128/127	129/127	130/127	131/127	Peptide
	46	818.4186	817.4113	817.4368	-31.14	0	7	16	5	U	---	---	---	---	---	K.VPMTSGVK.Q
	282	913.4912	912.4839	912.4665	19.1	0	31	0.046	1		0.766	0.425	1.167	-0.155	1.002	K.GAPEGVIDR.C 283
	502	1028.5753	1027.5680	1027.4975	68.7	0	31	0.047	2		2.975	0.443	2.317	5.321	3.122	K.EFTLEFSR.D
	520	1033.5244	1032.5171	1032.4989	17.7	0	19	0.83	1	U	---	---	---	---	---	K.HTDPVPDPR.A
	759	1156.6506	1155.6433	1155.5924	44.1	1	8	11	5		---	---	---	---	---	K.KEFTLEFSR.D
	2424	2425.2209	2424.2136	2424.1479	27.1	0	144	1.6e-013	1		1.105	-0.373	2.483	-0.283	-0.004	K.TASEMVLADDNFSTIVAAVEEGR.A 2425 2426
36.	ACTN1_HUMAN Mass: 102993 Score: 257 Matches: 21(11) Sequences: 18(11) emPAI: 0.70
	Alpha-actinin-1 OS=Homo sapiens OX=9606 GN=ACTN1 PE=1 SV=2
	Quantitation:	Ratio	Weighted	N	SD(geo)
		126/127	0.939	9	1.317
		128/127	0.821	8	1.401
		129/127	0.980	9	1.233
		130/127	1.325	7	1.671
		131/127	1.338	6	1.501
	Query	Observed	Mr(expt)	Mr(calc)	ppm	Miss	Score	Expect	Rank	Unique	126/127	128/127	129/127	130/127	131/127	Peptide
	427	993.4639	992.4566	992.4464	10.3	0	32	0.039	1		1.093	-0.219	0.925	0.502	1.742	R.ASFNHFDR.D
	502	1028.5753	1027.5680	1027.5451	22.3	0	31	0.047	1		2.975	0.443	2.317	5.321	3.122	R.TIPWLENR.V
	685	1113.5656	1112.5583	1112.5251	29.9	1	5	17	5		---	---	---	---	---	K.LEDFRDYR.R
	796	1174.6514	1173.6441	1173.5965	40.6	0	56	0.00015	1		0.711	0.330	0.787	3.682	-0.385	K.EGLLLWCQR.K
	874	1215.7448	1214.7375	1214.6659	59.0	0	34	0.022	1		-10.127	-20.401	-6.503	-15.906	1.705	K.LASDLLEWIR.R
	1032	1301.6194	1300.6121	1300.5982	10.7	0	43	0.0032	1		0.654	0.880	1.017	0.581	-0.072	K.HTNYTMEHIR.V 1033
	1110	1338.6626	1337.6553	1337.6034	38.8	0	6	17	3	U	---	---	---	---	---	K.GISQEQMNEFR.A
	1166	1371.8547	1370.8474	1370.7670	58.7	1	14	1.8	2		---	---	---	---	---	K.LASDLLEWIRR.T
	1189	1386.8378	1385.8305	1385.7667	46.1	0	41	0.0037	1		2.341	3.565	3.350	11.337	-1.199	R.VGWEQLLTTIAR.T 1190
	1198	1392.7146	1391.7073	1391.6405	48.0	0	25	0.18	1		0.593	-0.186	0.627	0.651	-0.075	K.TFTAWCNSHLR.K
	1248	1421.7837	1420.7764	1420.6986	54.8	0	17	0.96	1		---	---	---	---	---	K.GYEEWLLNEIR.R 1247
	1259	1429.8085	1428.8012	1428.7572	30.8	0	29	0.074	1		1.098	0.228	0.914	-0.126	1.054	R.TINEVENQILTR.D
	1310	1461.7650	1460.7577	1460.7194	26.2	0	8	9.7	1	U	---	---	---	---	---	R.LSNRPAFMPSEGR.M
	1404	1520.7917	1519.7844	1519.7354	32.2	1	30	0.05	1		0.279	0.594	0.722	0.634	0.388	R.KTFTAWCNSHLR.K
	1466	1561.7902	1560.7829	1560.7242	37.6	0	43	0.0027	1		-13.228	0.531	-5.353	-3.075	0.383	R.ELPPDQAEYCIAR.M
	1704	1730.9622	1729.9549	1729.9046	29.1	1	0	46	7	U	---	---	---	---	---	K.LRLSNRPAFMPSEGR.M
	1736	1753.8381	1752.8308	1752.8179	7.36	1	95	1.6e-008	1		2.296	2.130	1.997	-0.232	-0.002	K.KHEAFESDLAAHQDR.V
	2141	2083.0552	2082.0479	2082.1870	-66.81	1	9	5	1	U	---	---	---	---	---	K.LMLLLEVISGERLAKPER.G
37.	ACTN4_HUMAN Mass: 104788 Score: 254 Matches: 18(10) Sequences: 15(10) emPAI: 0.60
	Alpha-actinin-4 OS=Homo sapiens OX=9606 GN=ACTN4 PE=1 SV=2
	Quantitation:	Ratio	Weighted	N	SD(geo)
		126/127	0.890	8	1.312
		128/127	1.119	8	1.441
		129/127	0.959	8	1.230
		130/127	1.302	6	1.678
		131/127	0.741	5	1.380
	Query	Observed	Mr(expt)	Mr(calc)	ppm	Miss	Score	Expect	Rank	Unique	126/127	128/127	129/127	130/127	131/127	Peptide
	685	1113.5656	1112.5583	1112.5251	29.9	1	5	17	5		---	---	---	---	---	K.LEDFRDYR.R
	796	1174.6514	1173.6441	1173.5965	40.6	0	56	0.00015	1		0.711	0.330	0.787	3.682	-0.385	K.EGLLLWCQR.K
	813	1185.7012	1184.6939	1184.6302	53.8	1	4	21	7	U	---	---	---	---	---	R.RTIPWLEDR.V
	874	1215.7448	1214.7375	1214.6659	59.0	0	34	0.022	1		-10.127	-20.401	-6.503	-15.906	1.705	K.LASDLLEWIR.R
	1032	1301.6194	1300.6121	1300.5982	10.7	0	43	0.0032	1		0.654	0.880	1.017	0.581	-0.072	K.HTNYTMEHIR.V 1033
	1133	1352.6688	1351.6615	1351.6190	31.4	0	4	20	8	U	---	---	---	---	---	K.GISQEQMQEFR.A
	1166	1371.8547	1370.8474	1370.7670	58.7	1	14	1.8	2		---	---	---	---	---	K.LASDLLEWIRR.T
	1189	1386.8378	1385.8305	1385.7667	46.1	0	41	0.0037	1		2.341	3.565	3.350	11.337	-1.199	R.VGWEQLLTTIAR.T 1190
	1198	1392.7146	1391.7073	1391.6405	48.0	0	25	0.18	1		0.593	-0.186	0.627	0.651	-0.075	K.TFTAWCNSHLR.K
	1248	1421.7837	1420.7764	1420.6986	54.8	0	17	0.96	1		---	---	---	---	---	K.GYEEWLLNEIR.R 1247
	1259	1429.8085	1428.8012	1428.7572	30.8	0	29	0.074	1		1.098	0.228	0.914	-0.126	1.054	R.TINEVENQILTR.D
	1264	1433.7579	1432.7506	1432.7133	26.1	0	43	0.0027	1	U	1.654	2.604	1.180	0.727	1.014	R.LSNRPAFMPSEGK.M
	1404	1520.7917	1519.7844	1519.7354	32.2	1	30	0.05	1		0.279	0.594	0.722	0.634	0.388	R.KTFTAWCNSHLR.K
	1466	1561.7902	1560.7829	1560.7242	37.6	0	43	0.0027	1		-13.228	0.531	-5.353	-3.075	0.383	R.ELPPDQAEYCIAR.M
	1736	1753.8381	1752.8308	1752.8179	7.36	1	95	1.6e-008	1		2.296	2.130	1.997	-0.232	-0.002	R.KHEAFESDLAAHQDR.V
38.	ENOG_HUMAN Mass: 47239 Score: 234 Matches: 6(4) Sequences: 5(3) emPAI: 0.37
	Gamma-enolase OS=Homo sapiens OX=9606 GN=ENO2 PE=1 SV=3
	Quantitation:	Ratio	Weighted	N	SD(geo)
		126/127	1.992	3	1.309
		128/127	1.158	3	1.090
		129/127	1.297	3	1.170
		130/127	1.497	2	1.212
		131/127	1.351	3	1.074
	Query	Observed	Mr(expt)	Mr(calc)	ppm	Miss	Score	Expect	Rank	Unique	126/127	128/127	129/127	130/127	131/127	Peptide
	68	824.4232	823.4159	823.4010	18.1	0	28	0.087	1		2.564	1.060	0.987	1.260	1.214	K.YNQLMR.I
	1492	1583.9303	1582.9230	1582.7674	98.3	0	5	14	2	U	---	---	---	---	---	K.LAQENGWGVMVSHR.S
	1502	1586.8480	1585.8407	1585.7810	37.6	0	8	8.7	2	U	---	---	---	---	---	K.IVIGMDVAASEFYR.D
	1821	1805.0217	1804.0144	1803.9366	43.1	0	109	5.1e-010	1		1.070	-0.281	1.444	1.843	1.384	R.AAVPSGASTGIYEALELR.D 1820
	2370	2353.2307	2352.2234	2352.1519	30.4	0	118	5.9e-011	1		-12.975	1.063	-10.107	-9.804	-10.031	R.SGETEDTFIADLVVGLCTGQIK.T
39.	ACTN3_HUMAN Mass: 103176 Score: 234 Matches: 20(8) Sequences: 16(8) emPAI: 0.54
	Alpha-actinin-3 OS=Homo sapiens OX=9606 GN=ACTN3 PE=1 SV=2
	Quantitation:	Ratio	Weighted	N	SD(geo)
		126/127	0.892	9	1.283
		128/127	0.995	7	1.375
		129/127	0.787	9	1.105
		130/127	1.405	8	1.375
		131/127	1.271	4	1.547
	Query	Observed	Mr(expt)	Mr(calc)	ppm	Miss	Score	Expect	Rank	Unique	126/127	128/127	129/127	130/127	131/127	Peptide
	257	903.4601	902.4528	902.5562	-114.57	1	11	6.6	4	U	---	---	---	---	---	R.RLHKPPR.I 256
	427	993.4639	992.4566	992.4464	10.3	0	32	0.039	1		1.093	-0.219	0.925	0.502	1.742	R.ASFNHFDR.K
	475	1014.5767	1013.5694	1013.5294	39.5	0	24	0.24	1	U	2.249	2.169	0.825	3.344	-0.351	R.TVPWLENR.V
	685	1113.5656	1112.5583	1112.5251	29.9	1	5	17	5		---	---	---	---	---	K.LEDFRDYR.R
	739	1144.6565	1143.6492	1143.6036	39.9	0	36	0.015	1	U	0.780	0.990	0.791	1.686	1.286	K.LVSDIANAWR.G
	796	1174.6514	1173.6441	1173.5965	40.6	0	56	0.00015	1		0.711	0.330	0.787	3.682	-0.385	K.EGLLLWCQR.K
	897	1229.7496	1228.7423	1228.6815	49.5	0	56	0.00013	1		2.455	2.016	0.668	1.984	-0.211	K.LASELLEWIR.R 896
	919	1238.7051	1237.6978	1237.6601	30.5	0	12	3.7	1	U	---	---	---	---	---	K.DGLALCALIHR.H
	983	1272.6332	1271.6259	1271.6081	14.0	0	12	3.5	1	U	---	---	---	---	---	K.HTVYSMEHIR.V
	1167	1372.8236	1371.8163	1371.7510	47.6	0	56	0.00012	1	U	0.895	1.403	1.332	3.553	-0.379	R.VGWEQLLTSIAR.T 1168
	1180	1380.5781	1379.5708	1379.6721	-73.41	0	9	6.9	1	U	---	---	---	---	---	K.GYEDWLLSEIR.R
	1198	1392.7146	1391.7073	1391.6405	48.0	0	25	0.18	1		0.593	-0.186	0.627	0.651	-0.075	K.TFTAWCNSHLR.K
	1301	1456.7543	1455.7470	1455.7292	12.2	0	14	2.3	1	U	---	---	---	---	---	R.LSHRPAFMPSEGK.L
	1404	1520.7917	1519.7844	1519.7354	32.2	1	30	0.05	1		0.279	0.594	0.722	0.634	0.388	R.KTFTAWCNSHLR.K
	1780	1781.8564	1780.8491	1780.8241	14.1	1	6	14	3	U	---	---	---	---	---	R.RHEAFESDLAAHQDR.V
	2590	2779.3572	2778.3499	2778.2530	34.9	0	85	1.1e-007	1		0.752	0.393	0.513	-0.100	1.967	K.AIMTYVSCFYHAFAGAEQAETAANR.I 2591
40.	HS90A_HUMAN Mass: 84607 Score: 215 Matches: 12(8) Sequences: 9(7) emPAI: 0.51
	Heat shock protein HSP 90-alpha OS=Homo sapiens OX=9606 GN=HSP90AA1 PE=1 SV=5
	Quantitation:	Ratio	Weighted	N	SD(geo)
		126/127	0.770	9	1.468
		128/127	0.609	7	1.193
		129/127	1.594	9	1.481
		130/127	1.174	6	1.367
		131/127	1.306	6	1.285
	Query	Observed	Mr(expt)	Mr(calc)	ppm	Miss	Score	Expect	Rank	Unique	126/127	128/127	129/127	130/127	131/127	Peptide
	44	815.5486	814.5413	814.5065	42.8	0	47	0.00095	1	U	0.721	0.460	0.490	0.664	0.701	R.ALLFVPR.R
	251	901.5375	900.5302	900.5181	13.4	0	34	0.031	1		0.304	-0.276	1.476	1.324	-0.154	K.TKPIWTR.N 252
	672	1108.6001	1107.5928	1107.5349	52.3	0	29	0.083	1	U	4.223	0.795	1.233	2.002	1.931	R.APFDLFENR.K
	967	1264.6965	1263.6892	1263.6360	42.1	1	28	0.083	1	U	0.583	0.955	1.403	0.839	3.471	R.RAPFDLFENR.K
	1393	1513.8395	1512.8322	1512.7784	35.6	0	95	1.7e-008	1		1.103	0.704	3.866	-0.442	-0.005	R.GVVDSEDLPLNISR.E 1394
	1793	1787.0044	1785.9971	1785.9373	33.5	0	23	0.23	1	U	0.728	0.487	1.553	-0.199	1.006	K.HLEINPDHSIIETLR.Q
	1969	1915.0795	1914.0722	1914.0323	20.9	1	2	26	2	U	---	---	---	---	---	K.KHLEINPDHSIIETLR.Q
	2082	2015.1003	2014.0930	2014.0371	27.8	1	5	14	1		---	---	---	---	---	K.VILHLKEDQTEYLEER.R
	2283	2256.0432	2255.0359	2254.9516	37.4	0	38	0.0059	1		0.472	0.282	0.455	0.519	-0.059	K.HNDDEQYAWESSAGGSFTVR.T 2284
41.	KCRM_HUMAN Mass: 43074 Score: 202 Matches: 8(6) Sequences: 6(4) emPAI: 0.77
	Creatine kinase M-type OS=Homo sapiens OX=9606 GN=CKM PE=1 SV=2
	Quantitation:	Ratio	Weighted	N	SD(geo)
		126/127	1.595	7	1.244
		128/127	0.932	7	1.137
		129/127	0.768	7	1.088
		130/127	1.074	6	1.360
		131/127	0.730	6	1.209
	Query	Observed	Mr(expt)	Mr(calc)	ppm	Miss	Score	Expect	Rank	Unique	126/127	128/127	129/127	130/127	131/127	Peptide
	262	907.5147	906.5074	906.4811	29.1	0	48	0.0012	1	U	0.635	0.775	0.722	1.026	1.229	K.FEEILTR.L 263
	465	1007.5702	1006.5629	1006.5382	24.5	1	17	1.2	1	U	1.617	1.502	0.967	2.937	-0.312	R.RFCVGLQK.I
	814	1187.5963	1186.5890	1186.5553	28.4	0	53	0.0003	1	U	3.227	1.163	0.984	0.528	0.582	K.GYTLPPHCSR.G 815
	1078	1320.5985	1319.5912	1319.6445	-40.35	1	6	16	5	U	---	---	---	---	---	-.MPFGNTHNKFK.L
	1583	1643.8925	1642.8852	1642.8103	45.6	0	47	0.001	1	U	1.115	0.948	0.697	1.126	0.727	K.SFLVWVNEEDHLR.V
	2520	2572.3132	2571.3059	2571.2201	33.4	1	64	1.2e-005	1	U	0.846	0.722	0.614	0.469	0.974	K.TDLNHENLKGGDDLDPNYVLSSR.V
42.	ACTBL_HUMAN Mass: 41976 Score: 193 Matches: 11(5) Sequences: 6(4) emPAI: 0.60
	Beta-actin-like protein 2 OS=Homo sapiens OX=9606 GN=ACTBL2 PE=1 SV=2
	Quantitation:	Ratio	Weighted	N	SD(geo)
		126/127	2.685	5	1.597
		128/127	1.516	4	1.440
		129/127	0.813	5	1.629
		130/127	0.748	3	1.860
		131/127	0.552	3	1.494
	Query	Observed	Mr(expt)	Mr(calc)	ppm	Miss	Score	Expect	Rank	Unique	126/127	128/127	129/127	130/127	131/127	Peptide
	298	923.5808	922.5735	922.5600	14.7	1	24	0.17	1		3.515	-0.188	0.477	0.620	0.391	K.IIAPPERK.Y 297 299
	444	998.5608	997.5535	997.4790	74.7	0	32	0.039	1		2.933	3.406	2.544	2.651	-0.303	R.DLTDYLMK.I
	790	1171.5806	1170.5733	1170.5638	8.14	0	77	1.2e-006	1		2.119	2.414	2.474	-0.313	1.294	R.HQGVMVGMGQK.D 791
	1385	1510.7594	1509.7521	1509.7212	20.5	0	11	4.1	2	U	---	---	---	---	---	K.QEYDEAGPPIVHR.K 1387
	1439	1541.8051	1540.7978	1540.7463	33.5	0	22	0.34	2	U	---	---	---	---	---	K.IWYHTFYNELR.V 1440
	1797	1790.9850	1789.9777	1789.8846	52.0	0	78	8.4e-007	1		0.451	1.053	0.459	0.713	-0.079	R.SYELPDGQVITIGNER.F
43.	HV145_HUMAN Mass: 13500 Score: 186 Matches: 8(5) Sequences: 1(1) emPAI: 1.90
	Immunoglobulin heavy variable 1-45 OS=Homo sapiens OX=9606 GN=IGHV1-45 PE=3 SV=1
	Quantitation:	Ratio	Weighted	N	SD(geo)
		126/127	0.839	6	1.166
		128/127	0.388	6	1.203
		129/127	0.606	4	1.031
		130/127	0.765	6	1.256
		131/127	0.634	5	1.337
	Query	Observed	Mr(expt)	Mr(calc)	ppm	Miss	Score	Expect	Rank	Unique	126/127	128/127	129/127	130/127	131/127	Peptide
	1055	1309.5594	1308.5521	1308.5114	31.1	0	(37)	0.012	1	U	0.563	0.272	0.584	0.569	0.596	R.SEDTAMYYCAR.- 1054
	1156	1366.5564	1365.5491	1365.5329	11.9	0	78	7.9e-007	1	U	0.881	0.347	0.636	0.871	-0.097	R.SEDTAMYYCAR.- 1155 1157 1158
	1184	1382.5494	1381.5421	1381.5278	10.3	0	(35)	0.015	1	U	1.001	0.463	0.596	0.385	1.429	R.SEDTAMYYCAR.- 1185
44.	HORN_HUMAN Mass: 282228 Score: 186 Matches: 6(5) Sequences: 4(3) emPAI: 0.07
	Hornerin OS=Homo sapiens OX=9606 GN=HRNR PE=1 SV=2
	Quantitation:	Ratio	Weighted	N	SD(geo)
		126/127	0.765	3	3.884
		128/127	0.875	4	3.763
		129/127	0.299	3	1.849
		130/127	0.638	4	2.809
		131/127	0.281	5	3.136
	Query	Observed	Mr(expt)	Mr(calc)	ppm	Miss	Score	Expect	Rank	Unique	126/127	128/127	129/127	130/127	131/127	Peptide
	1495	1584.7572	1583.7499	1583.7077	26.7	0	29	0.074	1	U	0.312	-0.132	0.155	-0.021	0.184	R.GPYESGSGHSSGLGHR.E
	1786	1783.8884	1782.8811	1782.7517	72.6	0	16	1.3	1	U	3.035	0.661	1.000	-0.131	0.767	R.QGSSAGSSSSYGQHGSGSR.Q
	1828	1808.7362	1807.7289	1807.7470	-10.00	0	30	0.049	1	U	0.061	-68.299	-53.735	6.251	0.063	R.HGSSSGSSSSYGQHGSGSR.Q
	2010	1947.9050	1946.8977	1946.8943	1.74	0	66	1.1e-005	1	U	-0.036	24.919	-246.393	28.078	0.349	R.QSLGHGQHGSGSGQSPSPSR.G 2011 2012
45.	BIP_HUMAN Mass: 72288 Score: 179 Matches: 12(4) Sequences: 9(4) emPAI: 0.61
	Endoplasmic reticulum chaperone BiP OS=Homo sapiens OX=9606 GN=HSPA5 PE=1 SV=2
	Quantitation:	Ratio	Weighted	N	SD(geo)
		126/127	0.827	6	1.621
		128/127	1.238	5	1.918
		129/127	1.542	6	1.297
		130/127	0.994	6	1.252
		131/127	1.214	5	1.449
	Query	Observed	Mr(expt)	Mr(calc)	ppm	Miss	Score	Expect	Rank	Unique	126/127	128/127	129/127	130/127	131/127	Peptide
	440	997.5320	996.5247	996.5101	14.7	0	15	1.7	1	U	0.571	1.023	0.896	0.634	0.374	R.ALSSQHQAR.I
	827	1191.6490	1190.6417	1190.6295	10.3	0	5	19	9	U	---	---	---	---	---	K.VYEGERPLTK.D
	878	1217.6716	1216.6643	1216.6234	33.6	0	26	0.15	1	U	1.994	0.092	2.029	2.227	2.027	K.DAGTIAGLNVMR.I 879
	894	1228.6388	1227.6315	1227.6207	8.78	0	43	0.0034	1		0.449	1.942	1.680	1.156	2.600	R.VEIIANDQGNR.I
	1392	1512.8126	1511.8053	1511.7442	40.4	1	20	0.6	1	U	0.203	-0.263	1.386	0.829	0.879	R.AKFEELNMDLFR.S
	1463	1557.9722	1556.9649	1556.9323	20.9	0	12	2.4	1	U	---	---	---	---	---	K.LSLVAAMLLLLSAAR.A 1462
	1840	1816.0684	1815.0611	1814.9890	39.7	1	44	0.0014	1	U	4.129	1.135	5.075	-0.619	1.842	R.IINEPTAAAIAYGLDKR.E
	1939	1888.0428	1887.0355	1886.9639	38.0	0	18	0.71	1	U	1.263	2.718	2.535	1.122	-0.147	K.VTHAVVTVPAYFNDAQR.Q
	1989	1934.0844	1933.0771	1933.0058	36.9	0	115	1.5e-010	1	U	-12.780	-2.968	-4.533	0.574	-2.519	K.DNHLLGTFDLTGIPPAPR.G 1990
46.	TBB3_HUMAN Mass: 50400 Score: 167 Matches: 10(5) Sequences: 8(4) emPAI: 0.80
	Tubulin beta-3 chain OS=Homo sapiens OX=9606 GN=TUBB3 PE=1 SV=2
	Quantitation:	Ratio	Weighted	N	SD(geo)
		126/127	1.230	6	1.984
		128/127	0.595	3	2.514
		129/127	0.801	6	1.592
		130/127	0.840	4	2.009
		131/127	1.035	4	1.558
	Query	Observed	Mr(expt)	Mr(calc)	ppm	Miss	Score	Expect	Rank	Unique	126/127	128/127	129/127	130/127	131/127	Peptide
	383	969.5634	968.5561	968.5113	46.2	0	9	6.7	2		---	---	---	---	---	K.VAVCDIPPR.G
	494	1024.5234	1023.5161	1023.3936	120	0	2	40	9		---	---	---	---	---	K.NMMAACDPR.H
	737	1143.6929	1142.6856	1142.6270	51.3	0	50	0.00057	1		0.517	0.201	0.247	0.579	0.438	K.LAVNMVPFPR.L
	895	1229.6592	1228.6519	1228.5910	49.6	0	35	0.02	1		4.491	-0.252	0.980	1.707	-0.187	R.ISEQFTAMFR.R
	1549	1620.9095	1619.9022	1619.8283	45.7	0	26	0.12	2	U	0.441	-0.196	0.736	0.609	-0.072	R.LHFFMPGFAPLTAR.G 1550
	1846	1822.9531	1821.9458	1821.9156	16.6	0	22	0.3	1		0.684	0.709	0.678	-0.108	1.428	R.EIVHIQAGQCGNQIGAK.F
	2022	1959.0894	1958.0821	1957.9745	55.0	0	109	5.8e-010	1		2.410	-0.437	3.045	-0.373	1.255	K.GHYTEGAELVDSVLDVVR.K 2021
	2143	2087.1797	2086.1724	2086.0695	49.3	1	17	0.88	1		0.053	-60.721	-69.397	9.001	-47.369	K.GHYTEGAELVDSVLDVVRK.E
47.	MYH16_HUMAN Mass: 128211 Score: 164 Matches: 4(3) Sequences: 3(2) emPAI: 0.08
	Putative uncharacterized protein MYH16 OS=Homo sapiens OX=9606 GN=MYH16 PE=1 SV=2
	Quantitation:	Ratio	Weighted	N	SD(geo)
		126/127	0.540	2	1.127
		128/127	0.802	3	1.536
		129/127	3.434	3	1.998
		130/127	1.468	2	1.977
		131/127	1.062	3	1.480
	Query	Observed	Mr(expt)	Mr(calc)	ppm	Miss	Score	Expect	Rank	Unique	126/127	128/127	129/127	130/127	131/127	Peptide
	644	1091.6138	1090.6065	1090.5367	64.1	1	10	6.9	2	U	---	---	---	---	---	R.SALEGSERSR.K
	889	1224.6337	1223.6264	1223.6146	9.67	1	84	2.2e-007	1		0.508	0.960	4.734	-0.557	0.710	R.TKYETDAIQR.T
	1352	1488.7555	1487.7482	1487.6991	33.0	0	91	3.8e-008	1		0.629	0.868	2.718	2.307	2.044	R.IEELEEELEAER.A 1353
48.	AMYP_HUMAN Mass: 57670 Score: 160 Matches: 5(3) Sequences: 4(3) emPAI: 0.29
	Pancreatic alpha-amylase OS=Homo sapiens OX=9606 GN=AMY2A PE=1 SV=2
	Quantitation:	Ratio	Weighted	N	SD(geo)
		126/127	1.225	3	1.518
		128/127	0.654	2	3.130
		129/127	1.149	3	1.452
		130/127	0.755	2	2.362
		131/127	0.876	3	1.606
	Query	Observed	Mr(expt)	Mr(calc)	ppm	Miss	Score	Expect	Rank	Unique	126/127	128/127	129/127	130/127	131/127	Peptide
	1254	1427.7521	1426.7448	1426.6953	34.7	0	89	6.9e-008	1	U	1.059	0.357	0.689	0.521	0.545	R.ALVFVDNHDNQR.G
	1457	1554.7960	1553.7887	1553.6892	64.0	1	11	4.5	1	U	---	---	---	---	---	R.SGNEDEFRNMVTR.C
	1654	1697.9021	1696.8948	1696.8218	43.0	0	45	0.0015	1	U	3.243	2.887	1.404	2.517	2.557	K.MAVGFMLAHPYGFTR.V 1655
	1686	1719.0449	1718.0376	1717.9614	44.4	1	64	1.7e-005	1	U	0.944	-0.355	2.316	-0.288	1.173	R.LTGLLDLALEKDYVR.S
49.	PGK1_HUMAN Mass: 44586 Score: 159 Matches: 7(4) Sequences: 6(3) emPAI: 0.39
	Phosphoglycerate kinase 1 OS=Homo sapiens OX=9606 GN=PGK1 PE=1 SV=3
	Quantitation:	Ratio	Weighted	N	SD(geo)
		126/127	1.806	3	1.963
		128/127	2.191	2	1.394
		129/127	1.724	3	1.518
		130/127	1.148	3	1.689
		131/127	1.576	3	1.503
	Query	Observed	Mr(expt)	Mr(calc)	ppm	Miss	Score	Expect	Rank	Unique	126/127	128/127	129/127	130/127	131/127	Peptide
	328	937.5416	936.5343	936.5029	33.6	1	11	4.9	4	U	---	---	---	---	---	K.KYAEAVTR.A
	1572	1634.8524	1633.8451	1633.7849	36.9	0	80	4.7e-007	1		1.121	1.832	2.066	-0.271	1.556	K.LGDVYVNDAFGTAHR.A
	1672	1711.9432	1710.9359	1710.9086	15.9	0	4	18	3	U	---	---	---	---	---	K.ACANPAAGSVILLENLR.F
	1758	1769.0653	1768.0580	1767.9883	39.4	0	63	2.1e-005	1	U	1.005	-0.219	0.928	0.636	1.028	K.ALESPERPFLAILGGAK.V 1757
	2099	2035.1193	2034.1120	2034.0391	35.9	0	8	7.8	1	U	---	---	---	---	---	K.SVVLMSHLGRPDGVPMPDK.Y
	2593	2782.4763	2781.4690	2781.3789	32.4	1	44	0.0013	1	U	-11.792	-8.577	-7.110	1.189	-17.629	K.DCVGPEVEKACANPAAGSVILLENLR.F
50.	C1QB_HUMAN Mass: 26704 Score: 155 Matches: 4(2) Sequences: 2(1) emPAI: 0.20
	Complement C1q subcomponent subunit B OS=Homo sapiens OX=9606 GN=C1QB PE=1 SV=3
	Quantitation:	Ratio	Weighted	N	SD(geo)
		126/127	1.457	3	1.186
		128/127	0.624	3	1.376
		129/127	0.602	3	1.396
		130/127	0.515	3	1.341
		131/127	0.948	2	1.292
	Query	Observed	Mr(expt)	Mr(calc)	ppm	Miss	Score	Expect	Rank	Unique	126/127	128/127	129/127	130/127	131/127	Peptide
	1607	1660.8907	1659.8834	1659.8045	47.5	0	94	2e-008	1	U	1.691	0.778	0.525	0.581	-0.066	K.VPGLYYFTYHASSR.G 1606 1608
	1920	1880.0127	1879.0054	1878.8319	92.4	0	5	15	4	U	---	---	---	---	---	R.FDHVITNMNNNYEPR.S
51.	MYH7B_HUMAN Mass: 221251 Score: 151 Matches: 11(5) Sequences: 11(5) emPAI: 0.12
	Myosin-7B OS=Homo sapiens OX=9606 GN=MYH7B PE=1 SV=3
	Quantitation:	Ratio	Weighted	N	SD(geo)
		126/127	0.934	5	1.346
		128/127	0.588	5	1.357
		129/127	1.315	5	1.288
		130/127	1.079	4	1.373
		131/127	1.007	4	1.551
	Query	Observed	Mr(expt)	Mr(calc)	ppm	Miss	Score	Expect	Rank	Unique	126/127	128/127	129/127	130/127	131/127	Peptide
	77	830.4292	829.4219	829.4406	-22.49	1	15	2.9	7	U	---	---	---	---	---	K.REAELGR.L
	153	857.5312	856.5239	856.5130	12.7	1	37	0.012	1		0.613	0.486	2.216	-0.275	1.013	K.IKELQAR.A
	313	928.4401	927.4328	927.4232	10.3	0	51	0.00044	1		2.353	1.455	1.399	2.490	3.237	R.HDCDLLR.E
	380	967.6575	966.6502	966.5247	130	0	0	18	6	U	---	---	---	---	---	R.HEATVAALR.R
	484	1017.5520	1016.5447	1016.5073	36.8	0	56	0.00016	1		0.552	0.487	0.580	0.622	0.451	R.CNGVLEGIR.I
	812	1185.5680	1184.5607	1184.5422	15.7	0	79	8.8e-007	1		1.433	0.800	1.330	1.005	1.121	K.EQDTSAHLER.M
	867	1211.7305	1210.7232	1210.6458	63.9	1	4	20	3	U	---	---	---	---	---	R.LLYTDFRQR.Y
	1053	1308.7310	1307.7237	1307.7788	-42.09	1	25	0.19	1	U	0.999	0.281	0.846	1.570	-0.171	K.LFFKMKPLLR.S
	1066	1313.6460	1312.6387	1312.6371	1.23	1	6	16	8		---	---	---	---	---	K.KEQDTSAHLER.M
	1069	1314.7931	1313.7858	1313.7190	50.8	0	13	2.5	3	U	---	---	---	---	---	R.ASLLAAELEELR.A
	1798	1791.7446	1790.7373	1790.8509	-63.42	0	4	22	2	U	---	---	---	---	---	R.ILNPSAIPDDTFMDSR.K
52.	H2B1L_HUMAN Mass: 13944 Score: 142 Matches: 9(3) Sequences: 5(2) emPAI: 0.99
	Histone H2B type 1-L OS=Homo sapiens OX=9606 GN=HIST1H2BL PE=1 SV=3
	Quantitation:	Ratio	Weighted	N	SD(geo)
		126/127	0.467	3	2.148
		128/127	0.459	2	2.111
		129/127	0.546	3	1.495
		130/127	0.478	3	1.650
		131/127	0.911	2	1.091
	Query	Observed	Mr(expt)	Mr(calc)	ppm	Miss	Score	Expect	Rank	Unique	126/127	128/127	129/127	130/127	131/127	Peptide
	45	816.4637	815.4564	815.4501	7.75	0	16	2.2	2	U	---	---	---	---	---	R.EIQTAVR.L
	357	953.4920	952.4847	952.5957	-116.49	0	22	0.35	2	U	---	---	---	---	---	R.LLLPGELAK.H 358
	784	1168.6066	1167.5993	1167.5884	9.35	0	50	0.0006	1	U	0.428	0.375	0.360	0.497	-0.055	K.QVHPDTGISSK.A
	1308	1459.7864	1458.7791	1458.7579	14.6	1	5	19	1	U	---	---	---	---	---	R.IASEASRLAHYNK.R
	1726	1743.8895	1742.8822	1742.8120	40.3	0	105	1.6e-009	1	U	0.290	-0.188	0.678	0.351	0.899	K.AMGIMNSFVNDIFER.I 1727 1728
	1743	1759.8958	1758.8885	1758.8069	46.4	0	(11)	3.9	1	U	---	---	---	---	---	K.AMGIMNSFVNDIFER.I
53.	K1C19_HUMAN Mass: 44079 Score: 141 Matches: 13(5) Sequences: 11(5) emPAI: 1.18
	Keratin, type I cytoskeletal 19 OS=Homo sapiens OX=9606 GN=KRT19 PE=1 SV=4
	Quantitation:	Ratio	Weighted	N	SD(geo)
		126/127	0.710	6	1.477
		128/127	0.630	6	2.032
		129/127	1.137	5	1.179
		130/127	0.886	3	1.148
		131/127	0.598	4	1.626
	Query	Observed	Mr(expt)	Mr(calc)	ppm	Miss	Score	Expect	Rank	Unique	126/127	128/127	129/127	130/127	131/127	Peptide
	127	850.4885	849.4812	849.4497	37.1	0	47	0.0016	1	U	0.194	0.439	0.156	0.377	0.399	R.FGPGVAFR.A
	435	995.5138	994.5065	994.4944	12.1	0	65	2e-005	1	U	0.607	0.454	0.748	-0.091	0.238	R.APSIHGGSGGR.G
	531	1041.6368	1040.6295	1040.5978	30.5	0	43	0.002	1		1.599	0.641	1.246	1.199	2.237	R.IVLQIDNAR.L
	616	1082.5387	1081.5314	1081.4829	44.9	0	22	0.36	1	U	2.711	1.978	2.074	7.266	-0.767	K.DAEAWFTSR.T
	662	1104.5729	1103.5656	1103.5393	23.8	0	14	2.6	1	U	---	---	---	---	---	K.LTMQNLNDR.L 661 664
	892	1227.6107	1226.6034	1226.5891	11.7	0	30	0.06	1	U	0.438	-0.237	1.120	0.786	0.466	K.NHEEEISTLR.G
	1137	1355.7145	1354.7072	1354.6841	17.1	1	17	1.3	2	U	---	---	---	---	---	K.KNHEEEISTLR.G
	1348	1485.7471	1484.7398	1484.7042	24.0	0	24	0.22	1	U	0.959	0.814	1.323	0.804	-0.099	R.EVAGHTEQLQMSR.S
	1409	1523.8077	1522.8004	1522.6760	81.7	1	7	11	8	U	---	---	---	---	---	R.ADSERQNQEYQR.L
	1457	1554.7960	1553.7887	1553.7434	29.2	0	1	45	6	U	---	---	---	---	---	R.QSSATSSFGGLGGGSVR.F
	2413	2407.3508	2406.3435	2406.3019	17.3	0	22	0.2	1	U	-0.039	28.388	-253.563	-373.303	-560.684	R.FGAQLAHIQALISGIEAQLGDVR.A
54.	HSP7C_HUMAN Mass: 70854 Score: 139 Matches: 10(4) Sequences: 7(3) emPAI: 0.52
	Heat shock cognate 71 kDa protein OS=Homo sapiens OX=9606 GN=HSPA8 PE=1 SV=1
	Quantitation:	Ratio	Weighted	N	SD(geo)
		126/127	0.911	6	1.344
		128/127	1.446	6	1.243
		129/127	1.552	6	1.398
		130/127	1.435	2	1.307
		131/127	1.244	4	1.501
	Query	Observed	Mr(expt)	Mr(calc)	ppm	Miss	Score	Expect	Rank	Unique	126/127	128/127	129/127	130/127	131/127	Peptide
	894	1228.6388	1227.6315	1227.6207	8.78	0	43	0.0034	1		0.449	1.942	1.680	1.156	2.600	K.VEIIANDQGNR.T
	1229	1410.7083	1409.7010	1409.6609	28.5	1	14	2.2	1	U	0.891	0.589	1.904	-0.232	0.650	R.RFDDAVVQSDMK.H
	1337	1480.8074	1479.8001	1479.7470	35.9	1	19	0.66	1	U	---	---	---	---	---	R.ARFEELNADLFR.G 1338
	1599	1653.8912	1652.8839	1652.8246	35.9	0	15	1.6	1	U	2.438	1.775	2.346	1.953	-0.230	K.HWPFMVVNDAGRPK.V
	1646	1691.7548	1690.7475	1690.7183	17.3	0	70	5e-006	1	U	0.814	1.803	1.380	-0.175	0.705	K.STAGDTHLGGEDFDNR.M 1645
	2289	2260.2671	2259.2598	2259.1383	53.8	0	20	0.34	1	U	0.077	-83.202	-22.934	-16.230	-44.090	K.SINPDEAVAYGAAVQAAILSGDK.S
	2587	2774.4456	2773.4383	2773.3195	42.8	0	35	0.0093	1	U	0.561	1.643	0.716	-0.085	-0.001	K.QTQTFTTYSDNQPGVLIQVYEGER.A 2588
55.	H2A1B_HUMAN Mass: 14127 Score: 135 Matches: 6(5) Sequences: 3(3) emPAI: 1.79
	Histone H2A type 1-B/E OS=Homo sapiens OX=9606 GN=HIST1H2AB PE=1 SV=2
	Quantitation:	Ratio	Weighted	N	SD(geo)
		126/127	1.824	5	1.563
		128/127	1.134	5	1.468
		129/127	1.319	5	1.461
		130/127	1.010	4	1.530
		131/127	1.905	5	1.636
	Query	Observed	Mr(expt)	Mr(calc)	ppm	Miss	Score	Expect	Rank	Unique	126/127	128/127	129/127	130/127	131/127	Peptide
	129	850.5529	849.5456	849.5184	32.0	0	53	0.00023	1	U	1.486	0.711	0.687	1.000	2.473	R.HLQLAIR.N 128
	342	944.5762	943.5689	943.5240	47.7	0	62	4.4e-005	1	U	3.142	0.770	2.653	-0.355	2.478	R.AGLQFPVGR.V 340 341
	1986	1931.2277	1930.2204	1930.1615	30.5	0	43	0.0012	1	U	0.542	0.942	0.600	0.423	0.390	R.VTIAQGGVLPNIQAVLLPK.K
	Proteins matching the same set of peptides:
	H2A1C_HUMAN Mass: 14097 Score: 135 Matches: 6(5) Sequences: 3(3)
	Histone H2A type 1-C OS=Homo sapiens OX=9606 GN=HIST1H2AC PE=1 SV=3
	H2A1D_HUMAN Mass: 14099 Score: 135 Matches: 6(5) Sequences: 3(3)
	Histone H2A type 1-D OS=Homo sapiens OX=9606 GN=HIST1H2AD PE=1 SV=2
	H2A1H_HUMAN Mass: 13898 Score: 135 Matches: 6(5) Sequences: 3(3)
	Histone H2A type 1-H OS=Homo sapiens OX=9606 GN=HIST1H2AH PE=1 SV=3
	H2A1J_HUMAN Mass: 13928 Score: 135 Matches: 6(5) Sequences: 3(3)
	Histone H2A type 1-J OS=Homo sapiens OX=9606 GN=HIST1H2AJ PE=1 SV=3
	H2A1_HUMAN Mass: 14083 Score: 135 Matches: 6(5) Sequences: 3(3)
	Histone H2A type 1 OS=Homo sapiens OX=9606 GN=HIST1H2AG PE=1 SV=2
	H2A2A_HUMAN Mass: 14087 Score: 135 Matches: 6(5) Sequences: 3(3)
	Histone H2A type 2-A OS=Homo sapiens OX=9606 GN=HIST2H2AA3 PE=1 SV=3
	H2A2C_HUMAN Mass: 13980 Score: 135 Matches: 6(5) Sequences: 3(3)
	Histone H2A type 2-C OS=Homo sapiens OX=9606 GN=HIST2H2AC PE=1 SV=4
	H2A3_HUMAN Mass: 14113 Score: 135 Matches: 6(5) Sequences: 3(3)
	Histone H2A type 3 OS=Homo sapiens OX=9606 GN=HIST3H2A PE=1 SV=3
	H2AJ_HUMAN Mass: 14011 Score: 135 Matches: 6(5) Sequences: 3(3)
	Histone H2A.J OS=Homo sapiens OX=9606 GN=H2AFJ PE=1 SV=1
56.	TBB6_HUMAN Mass: 49825 Score: 130 Matches: 5(3) Sequences: 4(2) emPAI: 0.22
	Tubulin beta-6 chain OS=Homo sapiens OX=9606 GN=TUBB6 PE=1 SV=1
	Quantitation:	Ratio	Weighted	N	SD(geo)
		126/127	0.369	3	1.367
		128/127	0.314	2	1.432
		129/127	0.525	3	1.398
		130/127	0.652	3	1.081
		131/127	0.438	1	1.000
	Query	Observed	Mr(expt)	Mr(calc)	ppm	Miss	Score	Expect	Rank	Unique	126/127	128/127	129/127	130/127	131/127	Peptide
	383	969.5634	968.5561	968.5113	46.2	0	9	6.7	2		---	---	---	---	---	K.VAVCDIPPR.G
	494	1024.5234	1023.5161	1023.3936	120	0	2	40	9		---	---	---	---	---	R.NMMAACDPR.H
	737	1143.6929	1142.6856	1142.6270	51.3	0	50	0.00057	1		0.517	0.201	0.247	0.579	0.438	K.LAVNMVPFPR.L
	1550	1620.9260	1619.9187	1619.8283	55.8	0	65	1.6e-005	1		0.192	0.404	0.568	0.745	-0.083	R.LHFFMPGFAPLTSR.G 1549
57.	TRAP1_HUMAN Mass: 80060 Score: 129 Matches: 3(3) Sequences: 2(2) emPAI: 0.13
	Heat shock protein 75 kDa, mitochondrial OS=Homo sapiens OX=9606 GN=TRAP1 PE=1 SV=3
	Quantitation:	Ratio	Weighted	N	SD(geo)
		126/127	0.762	3	1.234
		128/127	0.753	3	1.048
		129/127	1.384	3	1.752
		130/127	0.673	2	1.286
		131/127	0.589	2	1.331
	Query	Observed	Mr(expt)	Mr(calc)	ppm	Miss	Score	Expect	Rank	Unique	126/127	128/127	129/127	130/127	131/127	Peptide
	1120	1342.7510	1341.7437	1341.7802	-27.19	1	25	0.16	2	U	0.578	0.746	0.576	0.587	0.502	R.AMVGRLNELLVK.A
	1393	1513.8395	1512.8322	1512.7784	35.6	0	94	2.2e-008	2	U	1.103	0.704	3.866	-0.442	-0.005	R.GVVDSEDIPLNLSR.E 1394
58.	CAH3_HUMAN Mass: 29539 Score: 123 Matches: 4(2) Sequences: 2(2) emPAI: 0.39
	Carbonic anhydrase 3 OS=Homo sapiens OX=9606 GN=CA3 PE=1 SV=3
	Quantitation:	Ratio	Weighted	N	SD(geo)
		126/127	0.890	3	1.184
		128/127	1.695	3	2.014
		129/127	1.301	3	2.843
		130/127	1.492	3	3.477
		131/127	1.258	2	2.560
	Query	Observed	Mr(expt)	Mr(calc)	ppm	Miss	Score	Expect	Rank	Unique	126/127	128/127	129/127	130/127	131/127	Peptide
	708	1129.5459	1128.5386	1128.5088	26.5	0	66	1.8e-005	1	U	1.031	2.487	1.856	2.278	1.808	R.VVFDDTYDR.S 709 710
	2464	2475.1831	2474.1758	2474.1000	30.7	0	69	4.9e-006	1	U	0.683	0.422	0.143	0.103	-0.012	R.QFHLHWGSSDDHGSEHTVDGVK.Y
59.	AT2A3_HUMAN Mass: 113904 Score: 116 Matches: 5(2) Sequences: 5(2) emPAI: 0.09
	Sarcoplasmic/endoplasmic reticulum calcium ATPase 3 OS=Homo sapiens OX=9606 GN=ATP2A3 PE=1 SV=2
	Quantitation:	Ratio	Weighted	N	SD(geo)
		126/127	4.570	2	2.672
		128/127	2.265	2	6.952
		129/127	5.991	2	4.382
		130/127	5.321	1	1.000
		131/127	5.279	2	2.987
	Query	Observed	Mr(expt)	Mr(calc)	ppm	Miss	Score	Expect	Rank	Unique	126/127	128/127	129/127	130/127	131/127	Peptide
	502	1028.5753	1027.5680	1027.4975	68.7	0	31	0.047	2		2.975	0.443	2.317	5.321	3.122	K.EFTLEFSR.D
	525	1035.5903	1034.5830	1034.5145	66.2	0	6	14	9	U	---	---	---	---	---	K.HTEAIPDPR.A
	759	1156.6506	1155.6433	1155.5924	44.1	1	8	11	5		---	---	---	---	---	R.KEFTLEFSR.D
	793	1173.6610	1172.6537	1172.7128	-50.41	1	3	31	4	U	---	---	---	---	---	R.LIEIKSTTLR.V
	2220	2177.2859	2176.2786	2176.1740	48.1	1	105	1.3e-009	1	U	21.112	21.169	44.116	-5.642	27.668	R.DIVPGDIVEVAVGDKVPADLR.L
60.	K2C8_HUMAN Mass: 53671 Score: 115 Matches: 12(2) Sequences: 9(1) emPAI: 0.20
	Keratin, type II cytoskeletal 8 OS=Homo sapiens OX=9606 GN=KRT8 PE=1 SV=7
	Quantitation:	Ratio	Weighted	N	SD(geo)
		126/127	0.388	3	2.860
		128/127	0.829	1	1.000
		129/127	0.326	3	1.756
		130/127	0.304	3	1.819
		131/127	0.460	3	1.887
	Query	Observed	Mr(expt)	Mr(calc)	ppm	Miss	Score	Expect	Rank	Unique	126/127	128/127	129/127	130/127	131/127	Peptide
	71	827.4526	826.4453	826.4225	27.6	0	21	0.41	2		---	---	---	---	---	K.FASFIDK.V
	171	868.5050	867.4977	867.4311	76.8	1	11	4.1	7	U	---	---	---	---	---	K.HGDDLRR.T 170 172
	449	1000.5262	999.5189	999.5600	-41.12	0	17	1.3	2	U	---	---	---	---	---	R.LQAEIEGLK.G
	1122	1344.7559	1343.7486	1343.6681	60.0	0	3	26	7	U	---	---	---	---	---	R.ASLEAAIADAEQR.G
	1233	1412.7112	1411.7039	1411.6765	19.4	1	21	0.45	1	U	1.405	0.829	1.017	0.651	1.327	R.SRAEAESMYQIK.Y
	1243	1419.8097	1418.8024	1418.7405	43.6	0	80	6e-007	1	U	0.748	-0.162	0.379	0.688	0.787	R.LEGLTDEINFLR.Q 1242
	1383	1508.7744	1507.7671	1507.7704	-2.19	1	3	26	10	U	---	---	---	---	---	K.RTEMENEFVLIK.K
	1857	1830.9915	1829.9842	1829.8908	51.1	1	1	35	10	U	---	---	---	---	---	K.YEELQSLAGKHGDDLR.R
	2069	2004.0173	2003.0100	2002.8989	55.5	1	10	4.8	1	U	---	---	---	---	---	R.SNMDNMFESYINNLRR.Q
61.	C1QA_HUMAN Mass: 26000 Score: 113 Matches: 3(3) Sequences: 1(1) emPAI: 0.21
	Complement C1q subcomponent subunit A OS=Homo sapiens OX=9606 GN=C1QA PE=1 SV=2
	Quantitation:	Ratio	Weighted	N	SD(geo)
		126/127	1.044	3	1.281
		128/127	0.930	3	1.231
		129/127	0.953	3	1.144
		130/127	0.817	3	1.297
		131/127	0.951	3	1.290
	Query	Observed	Mr(expt)	Mr(calc)	ppm	Miss	Score	Expect	Rank	Unique	126/127	128/127	129/127	130/127	131/127	Peptide
	951	1257.7004	1256.6931	1256.6626	24.3	0	65	1.9e-005	1	U	1.455	0.746	0.911	1.174	1.434	K.DQPRPAFSAIR.R 952 953
62.	PYGM_HUMAN Mass: 97031 Score: 110 Matches: 16(7) Sequences: 13(6) emPAI: 0.43
	Glycogen phosphorylase, muscle form OS=Homo sapiens OX=9606 GN=PYGM PE=1 SV=6
	Quantitation:	Ratio	Weighted	N	SD(geo)
		126/127	1.108	7	1.358
		128/127	1.650	6	1.274
		129/127	1.278	8	1.359
		130/127	1.087	6	1.269
		131/127	1.247	7	1.341
	Query	Observed	Mr(expt)	Mr(calc)	ppm	Miss	Score	Expect	Rank	Unique	126/127	128/127	129/127	130/127	131/127	Peptide
	62	822.4661	821.4588	821.4395	23.5	0	5	21	3	U	---	---	---	---	---	R.TIAQYAR.E 61
	119	845.4706	844.4633	844.4555	9.26	1	14	3	3		---	---	---	---	---	R.IHEYKR.Q
	154	857.5331	856.5258	856.5018	28.0	0	25	0.21	1	U	1.212	-0.186	0.589	0.661	0.598	R.ILVDLER.M
	604	1072.6478	1071.6405	1071.5349	98.6	0	16	2.2	5	U	---	---	---	---	---	R.EIWGVEPSR.Q
	692	1117.6067	1116.5994	1116.5564	38.5	0	24	0.27	1	U	0.898	1.113	0.768	0.808	0.921	R.VAAAFPGDVDR.L
	1138	1355.7241	1354.7168	1354.6670	36.8	0	38	0.0097	1		1.020	1.154	1.787	1.666	-0.193	R.DYYFALAHTVR.D
	1189	1386.8378	1385.8305	1385.7415	64.2	1	17	0.84	2	U	---	---	---	---	---	R.VAAAFPGDVDRLR.R
	1472	1566.8624	1565.8551	1565.7838	45.5	0	46	0.0012	1	U	-0.013	2.873	3.621	2.540	2.806	K.DFNVGGYIQAVLDR.N
	1589	1647.8385	1646.8312	1646.8529	-13.16	1	3	28	3	U	---	---	---	---	---	R.FLNRVAAAFPGDVDR.L
	1869	1840.0541	1839.0468	1838.9713	41.1	0	24	0.18	1	U	2.044	4.319	1.406	2.018	0.960	R.WLVLCNPGLAEVIAER.I
	2048	1991.0610	1990.0537	1989.9989	27.5	0	15	1.3	1	U	---	---	---	---	---	R.INMAHLCIAGSHAVNGVAR.I
	2074	2007.2031	2006.1958	2006.1200	37.8	1	30	0.038	1		3.850	-0.624	4.806	-0.614	3.241	R.LKQEYFVVAATLQDIIR.R 2073 2075
	2171	2118.2385	2117.2312	2117.1303	47.7	0	35	0.011	1	U	0.493	2.290	0.751	1.132	1.608	K.VAIQLNDTHPSLAIPELMR.I
63.	DESM_HUMAN Mass: 53503 Score: 104 Matches: 8(3) Sequences: 7(3) emPAI: 0.32
	Desmin OS=Homo sapiens OX=9606 GN=DES PE=1 SV=3
	Quantitation:	Ratio	Weighted	N	SD(geo)
		126/127	0.962	3	1.717
		128/127	1.692	2	1.661
		129/127	1.541	3	1.755
		130/127	0.794	2	2.519
		131/127	0.991	2	1.002
	Query	Observed	Mr(expt)	Mr(calc)	ppm	Miss	Score	Expect	Rank	Unique	126/127	128/127	129/127	130/127	131/127	Peptide
	265	909.5295	908.5222	908.4022	132	0	3	31	9	U	---	---	---	---	---	K.GTNDSLMR.Q
	275	911.4664	910.4591	910.4508	9.12	0	9	6.5	3	U	---	---	---	---	---	K.VHEEEIR.E
	529	1039.5598	1038.5525	1038.5458	6.50	1	21	0.54	1	U	---	---	---	---	---	K.KVHEEEIR.E
	690	1115.6129	1114.6056	1114.5618	39.3	0	24	0.24	1		0.492	-0.182	0.608	0.490	0.990	K.VELQELNDR.F
	1468	1561.9092	1560.9019	1560.8511	32.6	1	4	18	4	U	---	---	---	---	---	R.RIESLNEEIAFLK.K
	1504	1587.8436	1586.8363	1586.7900	29.2	1	54	0.00019	1		1.416	1.204	3.425	-0.414	0.994	R.TNEKVELQELNDR.F
	1621	1673.9209	1672.9136	1672.8532	36.1	0	67	1e-005	1	U	2.889	3.082	2.568	2.879	-0.327	R.FLEQQNAALAAEVNR.L 1622
64.	MDHM_HUMAN Mass: 35481 Score: 104 Matches: 5(3) Sequences: 4(2) emPAI: 0.32
	Malate dehydrogenase, mitochondrial OS=Homo sapiens OX=9606 GN=MDH2 PE=1 SV=3
	Quantitation:	Ratio	Weighted	N	SD(geo)
		126/127	0.952	3	1.830
		128/127	0.767	3	1.665
		129/127	0.915	3	1.384
		130/127	0.775	3	1.360
		131/127	1.385	3	1.239
	Query	Observed	Mr(expt)	Mr(calc)	ppm	Miss	Score	Expect	Rank	Unique	126/127	128/127	129/127	130/127	131/127	Peptide
	909	1233.7686	1232.7613	1232.7129	39.3	0	66	1.1e-005	1	U	2.718	1.277	1.441	1.398	1.985	K.IFGVTTLDIVR.A 908
	1024	1296.6913	1295.6840	1295.7673	-64.28	0	13	2.9	5	U	---	---	---	---	---	M.LSALARPASAALR.R
	1111	1338.7744	1337.7671	1337.7126	40.8	0	10	5.7	1	U	---	---	---	---	---	K.GCDVVVIPAGVPR.K
	1296	1454.7493	1453.7420	1453.6983	30.1	0	47	0.001	1	U	0.782	0.963	1.036	0.756	1.475	K.AGAGSATLSMAYAGAR.F
65.	ACON_HUMAN Mass: 85372 Score: 102 Matches: 9(5) Sequences: 6(4) emPAI: 0.42
	Aconitate hydratase, mitochondrial OS=Homo sapiens OX=9606 GN=ACO2 PE=1 SV=2
	Quantitation:	Ratio	Weighted	N	SD(geo)
		126/127	1.566	6	1.414
		128/127	0.979	7	1.276
		129/127	1.033	5	1.096
		130/127	1.178	6	1.303
		131/127	0.664	4	1.236
	Query	Observed	Mr(expt)	Mr(calc)	ppm	Miss	Score	Expect	Rank	Unique	126/127	128/127	129/127	130/127	131/127	Peptide
	295	922.4869	921.4796	921.4668	13.9	0	27	0.13	1	U	0.611	1.087	1.009	0.790	0.440	R.EHAALEPR.H
	324	935.5262	934.5189	934.4872	33.9	0	21	0.63	1	U	2.107	1.651	1.062	1.394	1.118	R.DGYAQILR.D 325
	411	985.5538	984.5465	984.5029	44.3	0	29	0.068	1	U	5.979	0.330	0.382	3.573	-0.369	K.EGWPLDIR.V
	1312	1463.7976	1462.7903	1462.7416	33.3	0	40	0.005	1	U	1.067	0.722	0.953	0.736	-0.087	K.SQFTITPGSEQIR.A 1311
	1521	1601.8456	1600.8383	1600.7845	33.6	0	51	0.00047	1	U	1.923	0.582	1.375	-0.176	0.854	R.NAVTQEFGPVPDTAR.Y 1522
	2592	2780.4744	2779.4671	2779.4392	10.0	0	18	0.46	1	U	-12.965	0.987	-10.100	1.151	0.014	R.NDANPETHAFVTSPEIVTALAIAGTLK.F
66.	MYH11_HUMAN Mass: 227199 Score: 100 Matches: 19(6) Sequences: 17(6) emPAI: 0.16
	Myosin-11 OS=Homo sapiens OX=9606 GN=MYH11 PE=1 SV=3
	Quantitation:	Ratio	Weighted	N	SD(geo)
		126/127	0.704	6	1.378
		128/127	1.291	6	1.315
		129/127	0.896	6	1.140
		130/127	0.730	4	1.403
		131/127	0.588	6	1.329
	Query	Observed	Mr(expt)	Mr(calc)	ppm	Miss	Score	Expect	Rank	Unique	126/127	128/127	129/127	130/127	131/127	Peptide
	330	938.5452	937.5379	937.5022	38.2	0	29	0.075	1		2.234	2.449	1.237	1.680	1.178	R.IVFQEFR.Q 331
	484	1017.5520	1016.5447	1016.5073	36.8	0	56	0.00016	1		0.552	0.487	0.580	0.622	0.451	R.CNGVLEGIR.I
	634	1087.6115	1086.6042	1086.5305	67.8	0	1	58	9	U	---	---	---	---	---	K.ENADLAGELR.V
	871	1214.5737	1213.5664	1213.5509	12.8	0	32	0.036	1	U	0.395	1.892	0.941	-0.119	0.425	R.SHEAQVQEMR.Q
	952	1257.7047	1256.6974	1256.6724	19.9	1	29	0.073	2		1.034	1.385	1.224	0.772	0.680	K.KEEELQAALAR.L
	995	1278.7083	1277.7010	1277.6914	7.54	1	6	15	8	U	---	---	---	---	---	K.VIQRNCAAYLK.L 994
	1283	1443.7722	1442.7649	1442.8028	-26.22	1	1	47	10	U	---	---	---	---	---	R.QQQLTAMKVIQR.N
	1458	1555.8257	1554.8184	1554.7357	53.2	0	26	0.14	1	U	0.913	1.893	0.996	0.408	1.592	K.ITDVIMAFQAMCR.G
	1531	1609.8733	1608.8660	1608.8471	11.8	1	1	36	4	U	---	---	---	---	---	R.TGVLAHLEEERDLK.I
	1563	1629.8748	1628.8675	1628.8257	25.7	1	9	7	7	U	---	---	---	---	---	R.ALEEALEAKEELER.T
	1633	1683.8793	1682.8720	1682.8951	-13.72	1	3	27	3	U	---	---	---	---	---	K.ENADLAGELRVLGQAK.Q
	1694	1727.8508	1726.8435	1726.8825	-22.55	1	1	40	5	U	---	---	---	---	---	K.LCTEQGSHPKFQKPK.Q
	1853	1829.8760	1828.8687	1828.8551	7.46	1	31	0.037	1	U	0.389	1.122	0.938	-0.117	0.370	R.LEEEEDRGQQLQAER.K
	1885	1855.1150	1854.1077	1853.9202	101	1	10	3.9	8	U	---	---	---	---	---	R.DLKITDVIMAFQAMCR.G
	2067	2003.0444	2002.0371	2001.9677	34.7	0	15	1.4	1	U	-12.578	-4.694	-3.844	-5.187	-12.516	K.SLEADLMQLQEDLAAAER.A
	2264	2231.1367	2230.1294	2230.0964	14.8	1	3	21	6		---	---	---	---	---	K.TQLEELEDELQATEDAKLR.L
	2481	2508.5007	2507.4934	2507.1849	123	0	3	14	1	U	---	---	---	---	---	K.NLLQEQLQAETELYAEAEEMR.V
67.	H90B3_HUMAN Mass: 68282 Score: 100 Matches: 7(3) Sequences: 6(3) emPAI: 0.24
	Putative heat shock protein HSP 90-beta-3 OS=Homo sapiens OX=9606 GN=HSP90AB3P PE=5 SV=1
	Quantitation:	Ratio	Weighted	N	SD(geo)
		126/127	1.763	4	1.438
		128/127	1.217	4	1.369
		129/127	1.612	4	1.216
		130/127	1.438	4	1.319
		131/127	1.542	2	1.570
	Query	Observed	Mr(expt)	Mr(calc)	ppm	Miss	Score	Expect	Rank	Unique	126/127	128/127	129/127	130/127	131/127	Peptide
	313	928.4401	927.4328	927.5137	-87.25	0	20	0.62	5	U	---	---	---	---	---	K.ADLINNLR.T
	838	1194.6830	1193.6757	1193.6404	29.6	0	37	0.011	1		4.231	2.104	2.292	2.893	-0.325	K.IDIIPNPQER.T 837
	917	1236.6813	1235.6740	1235.6299	35.7	1	37	0.011	1		1.306	0.561	1.435	1.796	-0.202	R.RAPFDLFENK.K
	939	1249.6320	1248.6247	1248.6098	11.9	0	63	3.2e-005	1		0.879	1.445	1.854	1.032	1.990	K.EQVANSAFVER.V
	1856	1830.9473	1829.9400	1829.9094	16.7	0	6	12	1	U	---	---	---	---	---	K.HLEINPDHPIMETLR.Q
	2082	2015.1003	2014.0930	2014.0371	27.8	1	5	14	1		---	---	---	---	---	K.VILHLKEDQTEYLEER.R
68.	EF1A1_HUMAN Mass: 50109 Score: 97 Matches: 5(4) Sequences: 3(2) emPAI: 0.34
	Elongation factor 1-alpha 1 OS=Homo sapiens OX=9606 GN=EEF1A1 PE=1 SV=1
	Quantitation:	Ratio	Weighted	N	SD(geo)
		126/127	0.776	4	2.034
		128/127	0.670	2	1.458
		129/127	0.537	3	1.348
		130/127	0.763	3	1.262
		131/127	0.813	2	1.153
	Query	Observed	Mr(expt)	Mr(calc)	ppm	Miss	Score	Expect	Rank	Unique	126/127	128/127	129/127	130/127	131/127	Peptide
	496	1025.6393	1024.6320	1024.6030	28.4	0	38	0.0067	1		-13.141	-0.908	-3.612	-5.693	-3.228	K.IGGIGTVPVGR.V 497
	1218	1404.7776	1403.7703	1403.7197	36.0	0	54	0.00025	1	U	0.418	0.477	0.475	1.096	-0.118	K.YYVTIIDAPGHR.D 1217
	2487	2515.4956	2514.4883	2514.3768	44.4	0	13	1.4	1	U	0.065	-72.231	-45.608	-24.916	-21.573	R.VETGVLKPGMVVTFAPVNVTTEVK.S
	Proteins matching the same set of peptides:
	EF1A3_HUMAN Mass: 50153 Score: 97 Matches: 5(4) Sequences: 3(2)
	Putative elongation factor 1-alpha-like 3 OS=Homo sapiens OX=9606 GN=EEF1A1P5 PE=5 SV=1
69.	ADT1_HUMAN Mass: 33043 Score: 92 Matches: 5(3) Sequences: 4(3) emPAI: 0.56
	ADP/ATP translocase 1 OS=Homo sapiens OX=9606 GN=SLC25A4 PE=1 SV=4
	Quantitation:	Ratio	Weighted	N	SD(geo)
		126/127	1.821	3	1.416
		128/127	0.737	3	1.361
		129/127	1.537	3	1.419
		130/127	3.248	3	1.421
		131/127	1.291	1	1.000
	Query	Observed	Mr(expt)	Mr(calc)	ppm	Miss	Score	Expect	Rank	Unique	126/127	128/127	129/127	130/127	131/127	Peptide
	148	856.5152	855.5079	855.4814	31.0	0	42	0.0032	1		3.156	0.987	2.493	1.600	1.291	K.TAVAPIER.V
	255	902.5272	901.5199	901.4770	47.6	0	33	0.042	1		0.965	0.739	0.765	3.497	-0.366	K.GAWSNVLR.G
	787	1169.6315	1168.6242	1168.5665	49.4	0	66	1.6e-005	1	U	1.539	0.354	1.655	5.231	-0.555	K.EQGFLSFWR.G 788
	1287	1446.7656	1445.7583	1445.7343	16.6	0	2	36	10		---	---	---	---	---	R.YFPTQALNFAFK.D
70.	IF4A1_HUMAN Mass: 46125 Score: 89 Matches: 4(2) Sequences: 4(2) emPAI: 0.24
	Eukaryotic initiation factor 4A-I OS=Homo sapiens OX=9606 GN=EIF4A1 PE=1 SV=1
	Quantitation:	Ratio	Weighted	N	SD(geo)
		126/127	1.158	2	1.519
		128/127	1.691	2	1.102
		129/127	2.406	2	2.499
		130/127	0.790	1	1.000
		131/127	1.121	1	1.000
	Query	Observed	Mr(expt)	Mr(calc)	ppm	Miss	Score	Expect	Rank	Unique	126/127	128/127	129/127	130/127	131/127	Peptide
	233	894.4824	893.4751	893.4429	36.0	0	11	4.7	1		---	---	---	---	---	R.VFDMLNR.R
	303	925.5287	924.5214	924.4413	86.6	1	1	42	9		---	---	---	---	---	R.EFRSGSSR.V
	1548	1618.9316	1617.9243	1617.8661	36.0	0	35	0.015	1	U	0.805	1.798	0.878	0.790	1.121	K.LQMEAPHIIVGTPGR.V
	1852	1828.0042	1826.9969	1826.9315	35.8	0	72	2.7e-006	1		1.831	1.487	5.322	-0.610	-0.007	R.GIYAYGFEKPSAIQQR.A
71.	MYH9_HUMAN Mass: 226392 Score: 89 Matches: 11(5) Sequences: 10(5) emPAI: 0.14
	Myosin-9 OS=Homo sapiens OX=9606 GN=MYH9 PE=1 SV=4
	Quantitation:	Ratio	Weighted	N	SD(geo)
		126/127	1.078	6	1.347
		128/127	1.134	5	1.397
		129/127	1.086	6	1.290
		130/127	0.915	4	1.387
		131/127	0.891	6	1.382
	Query	Observed	Mr(expt)	Mr(calc)	ppm	Miss	Score	Expect	Rank	Unique	126/127	128/127	129/127	130/127	131/127	Peptide
	300	924.5299	923.5226	923.4865	39.1	0	25	0.17	1	U	2.735	1.532	1.833	2.296	2.532	R.VVFQEFR.Q
	484	1017.5520	1016.5447	1016.5073	36.8	0	56	0.00016	1		0.552	0.487	0.580	0.622	0.451	R.CNGVLEGIR.I
	952	1257.7047	1256.6974	1256.6724	19.9	1	29	0.073	2		1.034	1.385	1.224	0.772	0.680	K.KEEELQAALAR.V
	995	1278.7083	1277.7010	1277.6914	7.54	1	6	15	8		---	---	---	---	---	K.VLQRNCAAYLK.L 994
	1479	1572.8169	1571.8096	1571.7510	37.3	1	3	26	3	U	---	---	---	---	---	K.GFMDGKQACVLMIK.A
	1497	1585.8087	1584.8014	1584.7566	28.3	1	21	0.38	1	U	1.423	1.814	1.887	-0.238	0.967	K.NKHEAMITDLEER.L
	1702	1729.8733	1728.8660	1728.8642	1.06	1	12	3.2	2	U	---	---	---	---	---	K.QTLENERGELANEVK.V
	2015	1950.0865	1949.0792	1948.9854	48.1	0	26	0.1	1	U	2.279	3.339	1.781	1.552	2.488	R.LQQELDDLLVDLDHQR.Q
	2111	2049.0513	2048.0440	2047.9554	43.3	0	26	0.12	1	U	0.694	-0.182	0.627	-0.093	1.067	K.SMEAEMIQLQEELAAAER.A
	2264	2231.1367	2230.1294	2230.0964	14.8	1	3	21	6		---	---	---	---	---	K.TQLEELEDELQATEDAKLR.L
72.	VIME_HUMAN Mass: 53619 Score: 87 Matches: 5(4) Sequences: 5(4) emPAI: 0.44
	Vimentin OS=Homo sapiens OX=9606 GN=VIM PE=1 SV=4
	Quantitation:	Ratio	Weighted	N	SD(geo)
		126/127	1.009	4	1.408
		128/127	1.323	3	1.547
		129/127	1.195	4	1.593
		130/127	0.656	3	1.259
		131/127	1.134	4	1.108
	Query	Observed	Mr(expt)	Mr(calc)	ppm	Miss	Score	Expect	Rank	Unique	126/127	128/127	129/127	130/127	131/127	Peptide
	690	1115.6129	1114.6056	1114.5618	39.3	0	24	0.24	1		0.492	-0.182	0.608	0.490	0.990	K.VELQELNDR.F
	946	1254.6058	1253.5985	1253.5598	30.9	0	34	0.024	1	U	1.308	0.902	0.775	0.969	1.475	R.LGDLYEEEMR.E
	1504	1587.8436	1586.8363	1586.7900	29.2	1	54	0.00019	1		1.416	1.204	3.425	-0.414	0.994	R.TNEKVELQELNDR.F
	1644	1688.8903	1687.8830	1687.8199	37.4	1	9	6.2	1	U	---	---	---	---	---	R.VEVERDNLAEDIMR.L
	1863	1836.8137	1835.8064	1835.7922	7.74	0	32	0.034	1	U	2.153	3.223	0.555	0.563	1.158	R.DGQVINETSQHHDDLE.-
73.	ALDOC_HUMAN Mass: 39431 Score: 84 Matches: 2(1) Sequences: 2(1) emPAI: 0.13
	Fructose-bisphosphate aldolase C OS=Homo sapiens OX=9606 GN=ALDOC PE=1 SV=2
	Quantitation:	Ratio	Weighted	N	SD(geo)
		126/127	---	0	---
		128/127	---	0	---
		129/127	---	0	---
		130/127	1.485	1	1.000
		131/127	0.016	1	1.000
	Query	Observed	Mr(expt)	Mr(calc)	ppm	Miss	Score	Expect	Rank	Unique	126/127	128/127	129/127	130/127	131/127	Peptide
	1585	1644.8390	1643.8317	1643.8227	5.50	1	2	34	2	U	---	---	---	---	---	R.LSQIGVENTEENRR.L
	2630	3176.8018	3175.7945	3175.5972	62.1	1	84	9.4e-008	1		-10.686	-13.503	-12.804	1.485	0.016	R.YASICQQNGIVPIVEPEILPDGDHDLKR.C
74.	EF2_HUMAN Mass: 95277 Score: 84 Matches: 12(3) Sequences: 10(3) emPAI: 0.23
	Elongation factor 2 OS=Homo sapiens OX=9606 GN=EEF2 PE=1 SV=4
	Quantitation:	Ratio	Weighted	N	SD(geo)
		126/127	0.884	5	1.830
		128/127	1.229	4	2.329
		129/127	1.261	5	2.025
		130/127	1.397	3	1.701
		131/127	1.428	4	1.260
	Query	Observed	Mr(expt)	Mr(calc)	ppm	Miss	Score	Expect	Rank	Unique	126/127	128/127	129/127	130/127	131/127	Peptide
	59	821.4672	820.4599	820.4299	36.6	0	9	8.7	4	U	---	---	---	---	---	R.TILMMGR.Y
	223	890.5360	889.5287	889.5022	29.9	0	18	1	1	U	---	---	---	---	---	K.FSVSPVVR.V
	383	969.5634	968.5561	968.5403	16.3	0	13	2.4	1	U	---	---	---	---	---	R.GGGQIIPTAR.R
	643	1091.6118	1090.6045	1090.5771	25.1	0	16	1.6	1	U	---	---	---	---	---	M.VNFTVDQIR.A
	726	1138.5581	1137.5508	1137.5091	36.7	0	16	1.4	1	U	0.606	1.114	0.469	1.366	1.582	K.YEWDVAEAR.K
	858	1208.5485	1207.5412	1207.4961	37.4	0	9	8	1	U	---	---	---	---	---	K.EGALCEENMR.G
	986	1274.7402	1273.7329	1273.7030	23.5	0	34	0.024	1	U	1.099	0.824	2.089	-0.266	1.259	K.EDLYLKPIQR.T
	1740	1757.9399	1756.9326	1756.9691	-20.78	1	1	36	9	U	---	---	---	---	---	R.QAIAERIKPVLMMNK.M
	2192	2143.1387	2142.1314	2142.0705	28.4	1	30	0.046	1	U	5.474	12.394	5.984	4.306	2.845	K.ARPFPDGLAEDIDKGEVSAR.Q
	2252	2220.2488	2219.2415	2219.1474	42.4	0	29	0.053	1	U	0.761	0.691	0.829	0.833	-0.096	R.ALLELQLEPEELYQTFQR.I 2250 2251
75.	TNNT3_HUMAN Mass: 31805 Score: 83 Matches: 3(1) Sequences: 2(1) emPAI: 0.17
	Troponin T, fast skeletal muscle OS=Homo sapiens OX=9606 GN=TNNT3 PE=1 SV=3
	Quantitation:	Ratio	Weighted	N	SD(geo)
		126/127	0.666	2	3.527
		128/127	0.573	1	1.000
		129/127	2.077	1	1.000
		130/127	1.316	2	2.088
		131/127	---	0	---
	Query	Observed	Mr(expt)	Mr(calc)	ppm	Miss	Score	Expect	Rank	Unique	126/127	128/127	129/127	130/127	131/127	Peptide
	205	881.4963	880.4890	880.4654	26.8	0	7	9.5	3	U	---	---	---	---	---	K.YDITTLR.S
	1936	1888.0084	1887.0011	1886.9196	43.2	0	83	2.2e-007	1	U	0.666	0.573	2.077	1.316	-0.161	K.DLMELQALIDSHFEAR.K 1937
76.	ROA3_HUMAN Mass: 39571 Score: 82 Matches: 1(1) Sequences: 1(1) emPAI: 0.13
	Heterogeneous nuclear ribonucleoprotein A3 OS=Homo sapiens OX=9606 GN=HNRNPA3 PE=1 SV=2
	Quantitation:	Ratio	Weighted	N	SD(geo)
		126/127	0.682	1	1.000
		128/127	---	0	---
		129/127	0.549	1	1.000
		130/127	0.438	1	1.000
		131/127	---	0	---
	Query	Observed	Mr(expt)	Mr(calc)	ppm	Miss	Score	Expect	Rank	Unique	126/127	128/127	129/127	130/127	131/127	Peptide
	1960	1910.8168	1909.8095	1909.7827	14.0	0	82	2.6e-007	1	U	0.682	-0.177	0.549	0.438	-0.052	R.SSGSPYGGGYGSGGGSGGYGSR.R
77.	PGK2_HUMAN Mass: 44767 Score: 80 Matches: 2(1) Sequences: 2(1) emPAI: 0.12
	Phosphoglycerate kinase 2 OS=Homo sapiens OX=9606 GN=PGK2 PE=1 SV=3
	Quantitation:	Ratio	Weighted	N	SD(geo)
		126/127	1.121	1	1.000
		128/127	1.832	1	1.000
		129/127	2.066	1	1.000
		130/127	---	0	---
		131/127	1.556	1	1.000
	Query	Observed	Mr(expt)	Mr(calc)	ppm	Miss	Score	Expect	Rank	Unique	126/127	128/127	129/127	130/127	131/127	Peptide
	1572	1634.8524	1633.8451	1633.7849	36.9	0	80	4.7e-007	1		1.121	1.832	2.066	-0.271	1.556	K.LGDVYVNDAFGTAHR.A
	2593	2782.4763	2781.4690	2781.3789	32.4	1	14	1.4	2	U	---	---	---	---	---	K.DCVGAEVEKACANPAPGSVILLENLR.F
78.	CISY_HUMAN Mass: 51680 Score: 80 Matches: 6(2) Sequences: 5(2) emPAI: 0.21
	Citrate synthase, mitochondrial OS=Homo sapiens OX=9606 GN=CS PE=1 SV=2
	Quantitation:	Ratio	Weighted	N	SD(geo)
		126/127	0.507	3	1.169
		128/127	0.430	2	1.541
		129/127	0.578	3	1.415
		130/127	0.653	3	1.581
		131/127	0.593	2	1.910
	Query	Observed	Mr(expt)	Mr(calc)	ppm	Miss	Score	Expect	Rank	Unique	126/127	128/127	129/127	130/127	131/127	Peptide
	707	1127.6974	1126.6901	1126.6499	35.7	0	13	2.2	6	U	---	---	---	---	---	R.ALGFPLERPK.S
	719	1133.6105	1132.6032	1132.6427	-34.81	1	2	46	9	U	---	---	---	---	---	K.LPCVAAKIYR.N
	782	1167.7100	1166.7027	1166.6560	40.0	0	51	0.00037	1	U	0.452	0.372	0.508	0.441	0.396	R.VVPGYGHAVLR.K
	1095	1326.8386	1325.8313	1325.7819	37.3	0	51	0.00034	1	U	0.726	0.806	1.227	1.771	-0.196	R.ALGVLAQLIWSR.A 1096
	1740	1757.9399	1756.9326	1756.8311	57.8	0	5	14	2	U	---	---	---	---	---	K.TVVGQITVDMMYGGMR.G
79.	RS4X_HUMAN Mass: 29579 Score: 80 Matches: 3(3) Sequences: 3(3) emPAI: 0.64
	40S ribosomal protein S4, X isoform OS=Homo sapiens OX=9606 GN=RPS4X PE=1 SV=2
	Quantitation:	Ratio	Weighted	N	SD(geo)
		126/127	1.369	3	1.534
		128/127	1.199	3	1.697
		129/127	1.328	3	1.378
		130/127	1.235	3	1.338
		131/127	---	0	---
	Query	Observed	Mr(expt)	Mr(calc)	ppm	Miss	Score	Expect	Rank	Unique	126/127	128/127	129/127	130/127	131/127	Peptide
	783	1167.7146	1166.7073	1166.6560	44.0	0	26	0.1	1	U	1.055	0.513	1.818	1.216	-0.148	K.GNKPWISLPR.G
	873	1215.6730	1214.6657	1214.6520	11.3	0	39	0.0082	1	U	1.393	1.612	0.862	1.126	-0.126	K.GIPHLVTHDAR.T
	985	1273.7833	1272.7760	1272.7264	39.0	0	54	0.00022	1	U	3.703	2.486	2.196	2.539	-0.287	R.ECLPLIIFLR.N
80.	RL40_HUMAN Mass: 14719 Score: 79 Matches: 7(4) Sequences: 4(2) emPAI: 0.92
	Ubiquitin-60S ribosomal protein L40 OS=Homo sapiens OX=9606 GN=UBA52 PE=1 SV=2
	Quantitation:	Ratio	Weighted	N	SD(geo)
		126/127	0.914	4	1.316
		128/127	1.286	3	1.090
		129/127	0.397	4	1.269
		130/127	0.549	2	1.395
		131/127	0.888	4	1.073
	Query	Observed	Mr(expt)	Mr(calc)	ppm	Miss	Score	Expect	Rank	Unique	126/127	128/127	129/127	130/127	131/127	Peptide
	529	1039.5598	1038.5525	1038.5094	41.5	0	18	0.9	2	U	---	---	---	---	---	K.EGIPPDQQR.L 528
	597	1067.6556	1066.6483	1066.6135	32.7	0	31	0.037	1	U	1.480	1.508	0.354	0.795	0.789	K.ESTLHLVLR.L 598
	727	1139.5947	1138.5874	1138.5665	18.3	0	7	11	9	U	---	---	---	---	---	K.CGHTNNLRPK.K
	1409	1523.8077	1522.8004	1522.7740	17.4	1	47	0.00092	1	U	1.482	1.194	0.788	-0.112	0.965	K.IQDKEGIPPDQQR.L 1408
81.	ENPL_HUMAN Mass: 92411 Score: 78 Matches: 8(4) Sequences: 7(4) emPAI: 0.31
	Endoplasmin OS=Homo sapiens OX=9606 GN=HSP90B1 PE=1 SV=1
	Quantitation:	Ratio	Weighted	N	SD(geo)
		126/127	1.368	5	1.381
		128/127	1.212	5	1.239
		129/127	1.180	5	1.306
		130/127	1.091	3	1.223
		131/127	0.842	5	1.188
	Query	Observed	Mr(expt)	Mr(calc)	ppm	Miss	Score	Expect	Rank	Unique	126/127	128/127	129/127	130/127	131/127	Peptide
	510	1031.5364	1030.5291	1030.4906	37.4	0	17	1.4	1	U	1.056	1.083	0.514	0.923	0.840	K.IYFMAGSSR.K
	611	1081.5801	1080.5728	1080.5352	34.8	0	15	2	2	U	---	---	---	---	---	K.FAFQAEVNR.M
	727	1139.5947	1138.5874	1138.5731	12.6	0	31	0.042	1		1.033	0.823	1.306	-0.164	0.644	K.LGVIEDHSNR.T 728
	817	1187.7300	1186.7227	1186.6710	43.6	0	55	0.00017	1	U	2.524	1.543	1.267	0.968	1.479	K.SILFVPTSAPR.G
	1347	1485.6656	1484.6583	1484.7471	-59.79	0	5	17	5	U	---	---	---	---	---	K.GVVDSDDLPLNVSR.E
	1447	1544.8710	1543.8637	1543.8205	28.0	1	25	0.17	1		2.817	2.352	2.098	1.718	1.055	R.ELISNASDALDKIR.L
	2373	2356.1877	2355.1804	2355.0623	50.1	0	28	0.07	1	U	0.615	1.971	1.679	-0.209	0.669	R.LTESPCALVASQYGWSGNMER.I
82.	GSTP1_HUMAN Mass: 23341 Score: 77 Matches: 1(1) Sequences: 1(1) emPAI: 0.23
	Glutathione S-transferase P OS=Homo sapiens OX=9606 GN=GSTP1 PE=1 SV=2
	Quantitation:	Ratio	Weighted	N	SD(geo)
		126/127	1.379	1	1.000
		128/127	3.895	1	1.000
		129/127	3.756	1	1.000
		130/127	---	0	---
		131/127	1.128	1	1.000
	Query	Observed	Mr(expt)	Mr(calc)	ppm	Miss	Score	Expect	Rank	Unique	126/127	128/127	129/127	130/127	131/127	Peptide
	2170	2117.0906	2116.0833	2115.9743	51.5	0	77	9.7e-007	1	U	1.379	3.895	3.756	-0.459	1.128	K.DQQEAALVDMVNDGVEDLR.C
83.	ALBU_HUMAN Mass: 69321 Score: 74 Matches: 4(2) Sequences: 2(1) emPAI: 0.07
	Serum albumin OS=Homo sapiens OX=9606 GN=ALB PE=1 SV=2
	Quantitation:	Ratio	Weighted	N	SD(geo)
		126/127	0.479	3	1.407
		128/127	1.771	2	1.232
		129/127	0.907	3	2.488
		130/127	0.291	2	1.662
		131/127	0.425	3	1.449
	Query	Observed	Mr(expt)	Mr(calc)	ppm	Miss	Score	Expect	Rank	Unique	126/127	128/127	129/127	130/127	131/127	Peptide
	1061	1311.7052	1310.6979	1310.7347	-28.03	0	10	6.4	2	U	---	---	---	---	---	R.HPDYSVVLLLR.L
	1675	1714.8230	1713.8157	1713.7893	15.4	1	48	0.00088	1	U	0.552	1.525	1.894	-0.231	0.586	K.QEPERNECFLQHK.D 1676 1677
84.	1433T_HUMAN Mass: 27747 Score: 74 Matches: 2(2) Sequences: 2(2) emPAI: 0.42
	14-3-3 protein theta OS=Homo sapiens OX=9606 GN=YWHAQ PE=1 SV=1
	Quantitation:	Ratio	Weighted	N	SD(geo)
		126/127	1.438	2	1.329
		128/127	0.366	2	1.051
		129/127	1.037	2	1.123
		130/127	1.473	1	1.000
		131/127	1.397	1	1.000
	Query	Observed	Mr(expt)	Mr(calc)	ppm	Miss	Score	Expect	Rank	Unique	126/127	128/127	129/127	130/127	131/127	Peptide
	825	1189.7163	1188.7090	1188.6536	46.6	0	55	0.00017	1		1.090	0.381	0.935	1.473	-0.162	K.DSTLIMQLLR.D
	1428	1532.7499	1531.7426	1531.7114	20.4	0	41	0.0039	1	U	1.912	0.346	1.177	-0.164	1.397	K.AVTEQGAELSNEER.N
85.	RM21_HUMAN Mass: 22800 Score: 73 Matches: 2(2) Sequences: 1(1) emPAI: 0.24
	39S ribosomal protein L21, mitochondrial OS=Homo sapiens OX=9606 GN=MRPL21 PE=1 SV=2
	Quantitation:	Ratio	Weighted	N	SD(geo)
		126/127	2.728	2	1.974
		128/127	0.570	2	1.467
		129/127	1.482	2	1.051
		130/127	1.234	2	1.052
		131/127	0.904	2	1.296
	Query	Observed	Mr(expt)	Mr(calc)	ppm	Miss	Score	Expect	Rank	Unique	126/127	128/127	129/127	130/127	131/127	Peptide
	856	1206.7239	1205.7166	1205.6438	60.4	0	54	0.0002	1	U	3.672	0.697	1.433	1.275	1.047	-.MAASSLTVTLGR.L 854
86.	IF4A2_HUMAN Mass: 46373 Score: 72 Matches: 4(1) Sequences: 4(1) emPAI: 0.11
	Eukaryotic initiation factor 4A-II OS=Homo sapiens OX=9606 GN=EIF4A2 PE=1 SV=2
	Quantitation:	Ratio	Weighted	N	SD(geo)
		126/127	1.831	1	1.000
		128/127	1.487	1	1.000
		129/127	5.322	1	1.000
		130/127	---	0	---
		131/127	---	0	---
	Query	Observed	Mr(expt)	Mr(calc)	ppm	Miss	Score	Expect	Rank	Unique	126/127	128/127	129/127	130/127	131/127	Peptide
	233	894.4824	893.4751	893.4429	36.0	0	11	4.7	1		---	---	---	---	---	R.VFDMLNR.R
	303	925.5287	924.5214	924.4413	86.6	1	1	42	9		---	---	---	---	---	R.EFRSGSSR.V
	1852	1828.0042	1826.9969	1826.9315	35.8	0	72	2.7e-006	1		1.831	1.487	5.322	-0.610	-0.007	R.GIYAYGFEKPSAIQQR.A
	1904	1864.9825	1863.9752	1863.8421	71.4	1	4	17	7	U	---	---	---	---	---	R.DFTVSALHGDMDQKER.D
87.	CH60_HUMAN Mass: 61016 Score: 72 Matches: 2(1) Sequences: 2(1) emPAI: 0.08
	60 kDa heat shock protein, mitochondrial OS=Homo sapiens OX=9606 GN=HSPD1 PE=1 SV=2
	Quantitation:	Ratio	Weighted	N	SD(geo)
		126/127	2.845	1	1.000
		128/127	---	0	---
		129/127	0.804	1	1.000
		130/127	0.614	1	1.000
		131/127	3.685	1	1.000
	Query	Observed	Mr(expt)	Mr(calc)	ppm	Miss	Score	Expect	Rank	Unique	126/127	128/127	129/127	130/127	131/127	Peptide
	1587	1646.8269	1645.8196	1645.8961	-46.44	1	3	24	6	U	---	---	---	---	---	K.VGEVIVTKDDAMLLK.G
	2512	2560.3123	2559.3050	2559.2413	24.9	0	72	2.3e-006	1	U	2.845	-0.217	0.804	0.614	3.685	K.LVQDVANNTNEEAGDGTTTATVLAR.S
88.	IC1_HUMAN Mass: 55119 Score: 72 Matches: 1(1) Sequences: 1(1) emPAI: 0.09
	Plasma protease C1 inhibitor OS=Homo sapiens OX=9606 GN=SERPING1 PE=1 SV=2
	Quantitation:	Ratio	Weighted	N	SD(geo)
		126/127	3.425	1	1.000
		128/127	2.393	1	1.000
		129/127	3.428	1	1.000
		130/127	1.891	1	1.000
		131/127	1.015	1	1.000
	Query	Observed	Mr(expt)	Mr(calc)	ppm	Miss	Score	Expect	Rank	Unique	126/127	128/127	129/127	130/127	131/127	Peptide
	1851	1827.0426	1826.0353	1825.9687	36.5	0	72	3e-006	1	U	3.425	2.393	3.428	1.891	1.015	K.GVTSVSQIFHSPDLAIR.D
89.	EZRI_HUMAN Mass: 69370 Score: 71 Matches: 11(5) Sequences: 8(4) emPAI: 0.33
	Ezrin OS=Homo sapiens OX=9606 GN=EZR PE=1 SV=4
	Quantitation:	Ratio	Weighted	N	SD(geo)
		126/127	0.714	2	1.162
		128/127	0.784	3	1.362
		129/127	0.542	3	1.383
		130/127	0.856	3	1.778
		131/127	1.126	2	1.307
	Query	Observed	Mr(expt)	Mr(calc)	ppm	Miss	Score	Expect	Rank	Unique	126/127	128/127	129/127	130/127	131/127	Peptide
	67	823.5211	822.5138	822.5076	7.62	0	3	18	5	U	---	---	---	---	---	M.PKPINVR.V
	286	914.5549	913.5476	913.5232	26.7	0	8	9.2	5	U	---	---	---	---	---	K.IALLEEAR.R
	601	1070.5854	1069.5781	1069.6243	-43.21	1	8	11	7	U	---	---	---	---	---	K.IALLEEARR.R
	665	1104.6427	1103.6354	1103.5764	53.5	0	35	0.019	1		-0.011	1.325	0.909	2.595	-0.276	K.IGFPWSEIR.N 662 664
	798	1175.6326	1174.6253	1174.5996	21.9	0	32	0.042	1	U	0.665	0.542	0.518	0.474	1.241	R.IQVWHAEHR.G
	810	1182.6542	1181.6469	1181.5869	50.8	0	24	0.21	1		-12.135	-7.603	-4.190	-2.979	-5.682	K.APDFVFYAPR.L
	1059	1310.7372	1309.7299	1309.6819	36.7	1	36	0.014	1		-12.401	-4.423	-6.964	-6.701	-6.201	K.KAPDFVFYAPR.L 1060
	1321	1472.7965	1471.7892	1471.7817	5.13	1	11	3.9	1		---	---	---	---	---	R.RKPDTIEVQQMK.A
90.	TPIS_HUMAN Mass: 30772 Score: 69 Matches: 4(2) Sequences: 4(2) emPAI: 0.38
	Triosephosphate isomerase OS=Homo sapiens OX=9606 GN=TPI1 PE=1 SV=3
	Quantitation:	Ratio	Weighted	N	SD(geo)
		126/127	0.812	2	1.668
		128/127	0.924	2	1.167
		129/127	0.681	2	1.493
		130/127	0.492	1	1.000
		131/127	0.575	2	1.267
	Query	Observed	Mr(expt)	Mr(calc)	ppm	Miss	Score	Expect	Rank	Unique	126/127	128/127	129/127	130/127	131/127	Peptide
	390	976.4640	975.4567	975.4807	-24.62	0	12	5	6	U	---	---	---	---	---	R.LGSSAMAPSR.K
	1317	1466.7520	1465.7447	1465.7161	19.5	0	56	0.00013	1	U	0.437	1.064	0.427	-0.065	0.707	K.TATPQQAQEVHEK.L
	1500	1586.8250	1585.8177	1585.7307	54.9	0	11	4.8	1	U	---	---	---	---	---	K.DCGATWVVLGHSER.R
	1540	1614.8652	1613.8579	1613.8162	25.9	1	31	0.04	1	U	1.171	0.790	0.924	0.492	0.449	R.RHVFGESDELIGQK.V
91.	KV401_HUMAN Mass: 13372 Score: 69 Matches: 2(2) Sequences: 1(1) emPAI: 0.43
	Immunoglobulin kappa variable 4-1 OS=Homo sapiens OX=9606 GN=IGKV4-1 PE=1 SV=1
	Quantitation:	Ratio	Weighted	N	SD(geo)
		126/127	0.783	2	1.262
		128/127	0.493	2	1.473
		129/127	0.784	2	1.111
		130/127	2.240	2	1.034
		131/127	---	0	---
	Query	Observed	Mr(expt)	Mr(calc)	ppm	Miss	Score	Expect	Rank	Unique	126/127	128/127	129/127	130/127	131/127	Peptide
	702	1122.7051	1121.6978	1121.6233	66.4	0	63	2.5e-005	1	U	0.987	0.300	0.694	2.322	-0.246	K.LLIYWASTR.E 701
92.	PZP_HUMAN Mass: 163760 Score: 64 Matches: 8(2) Sequences: 4(1) emPAI: 0.03
	Pregnancy zone protein OS=Homo sapiens OX=9606 GN=PZP PE=1 SV=4
	Quantitation:	Ratio	Weighted	N	SD(geo)
		126/127	0.825	2	1.232
		128/127	0.720	1	1.000
		129/127	0.858	2	2.013
		130/127	0.500	1	1.000
		131/127	1.422	1	1.000
	Query	Observed	Mr(expt)	Mr(calc)	ppm	Miss	Score	Expect	Rank	Unique	126/127	128/127	129/127	130/127	131/127	Peptide
	212	886.4642	885.4569	885.4345	25.4	0	52	0.00047	1		1.009	0.720	1.454	-0.196	1.422	R.YGAATFTR.T 210 211
	512	1031.6073	1030.6000	1030.5407	57.5	0	3	30	3	U	---	---	---	---	---	R.VVVQTESGGR.I
	1360	1491.8909	1490.8836	1490.7340	100	0	3	23	3	U	---	---	---	---	---	K.DLFHCVSFTLPR.I 1358 1359
	2061	1999.1124	1998.1051	1998.0204	42.4	1	1	34	6	U	---	---	---	---	---	K.GVIVRSGTHTLPVESGDMK.G
93.	A2MG_HUMAN Mass: 163188 Score: 64 Matches: 4(2) Sequences: 2(1) emPAI: 0.03
	Alpha-2-macroglobulin OS=Homo sapiens OX=9606 GN=A2M PE=1 SV=3
	Quantitation:	Ratio	Weighted	N	SD(geo)
		126/127	0.825	2	1.232
		128/127	0.720	1	1.000
		129/127	0.858	2	2.013
		130/127	0.500	1	1.000
		131/127	1.422	1	1.000
	Query	Observed	Mr(expt)	Mr(calc)	ppm	Miss	Score	Expect	Rank	Unique	126/127	128/127	129/127	130/127	131/127	Peptide
	212	886.4642	885.4569	885.4345	25.4	0	52	0.00047	1		1.009	0.720	1.454	-0.196	1.422	K.YGAATFTR.T 210 211
	1926	1883.9231	1882.9158	1883.0404	-66.16	0	4	18	6	U	---	---	---	---	---	R.VSVQLEASPAFLAVPVEK.E
94.	MYH14_HUMAN Mass: 227732 Score: 61 Matches: 9(2) Sequences: 9(2) emPAI: 0.04
	Myosin-14 OS=Homo sapiens OX=9606 GN=MYH14 PE=1 SV=2
	Quantitation:	Ratio	Weighted	N	SD(geo)
		126/127	0.738	2	1.368
		128/127	0.834	2	1.687
		129/127	0.829	2	1.452
		130/127	0.680	2	1.114
		131/127	0.539	2	1.228
	Query	Observed	Mr(expt)	Mr(calc)	ppm	Miss	Score	Expect	Rank	Unique	126/127	128/127	129/127	130/127	131/127	Peptide
	484	1017.5520	1016.5447	1016.5073	36.8	0	56	0.00016	1		0.552	0.487	0.580	0.622	0.451	R.CNGVLEGIR.I
	551	1050.5463	1049.5390	1049.5254	13.0	0	5	23	10	U	---	---	---	---	---	K.VAQEQGGHPK.F
	740	1144.6901	1143.6828	1143.5632	105	1	5	17	5	U	---	---	---	---	---	R.LGEEDAGARAR.H
	863	1210.5833	1209.5760	1209.6353	-49.03	1	4	24	7	U	---	---	---	---	---	R.KEPGVPGELER.Q
	952	1257.7047	1256.6974	1256.6724	19.9	1	29	0.073	2		1.034	1.385	1.224	0.772	0.680	R.KEEELQAALAR.A
	1235	1416.8065	1415.7992	1415.6939	74.4	1	11	4	2	U	---	---	---	---	---	R.ACRVAEQAANDLR.A
	1453	1550.9082	1549.9009	1549.7923	70.1	0	6	13	5	U	---	---	---	---	---	R.LMATLSNTNPSFVR.C
	1870	1841.9547	1840.9474	1840.9279	10.6	1	2	28	5	U	---	---	---	---	---	R.EVGELQGRVAQLEEER.A
	2063	1999.1498	1998.1425	1998.0381	52.2	1	3	19	4	U	---	---	---	---	---	K.GLEAEVLRLQEELAASDR.A
95.	MYH10_HUMAN Mass: 228858 Score: 60 Matches: 10(2) Sequences: 7(2) emPAI: 0.04
	Myosin-10 OS=Homo sapiens OX=9606 GN=MYH10 PE=1 SV=3
	Quantitation:	Ratio	Weighted	N	SD(geo)
		126/127	0.762	2	2.177
		128/127	0.731	2	2.457
		129/127	0.662	2	1.524
		130/127	0.754	2	1.739
		131/127	0.541	2	1.707
	Query	Observed	Mr(expt)	Mr(calc)	ppm	Miss	Score	Expect	Rank	Unique	126/127	128/127	129/127	130/127	131/127	Peptide
	330	938.5452	937.5379	937.5022	38.2	0	29	0.075	1		2.234	2.449	1.237	1.680	1.178	R.IVFQEFR.Q 331
	484	1017.5520	1016.5447	1016.5073	36.8	0	56	0.00016	1		0.552	0.487	0.580	0.622	0.451	R.CNGVLEGIR.I
	553	1050.6007	1049.5934	1049.5757	16.9	1	4	23	4	U	---	---	---	---	---	K.ALAYDKLEK.T
	580	1060.5256	1059.5183	1059.5308	-11.81	1	21	0.57	4	U	---	---	---	---	---	R.ELEEARASR.D 581
	648	1092.6351	1091.6278	1091.5029	114	1	8	10	5	U	---	---	---	---	---	K.EQMEKANAR.M
	995	1278.7083	1277.7010	1277.6914	7.54	1	6	15	8		---	---	---	---	---	K.VLQRNCAAYLK.L 994
	2264	2231.1367	2230.1294	2230.0964	14.8	1	3	21	6		---	---	---	---	---	R.TQLEELEDELQATEDAKLR.L
96.	MYOZ1_HUMAN Mass: 31725 Score: 60 Matches: 4(2) Sequences: 3(1) emPAI: 0.17
	Myozenin-1 OS=Homo sapiens OX=9606 GN=MYOZ1 PE=1 SV=1
	Quantitation:	Ratio	Weighted	N	SD(geo)
		126/127	1.211	1	1.000
		128/127	2.093	2	2.321
		129/127	1.598	2	1.130
		130/127	1.650	2	1.461
		131/127	1.613	2	1.019
	Query	Observed	Mr(expt)	Mr(calc)	ppm	Miss	Score	Expect	Rank	Unique	126/127	128/127	129/127	130/127	131/127	Peptide
	406	981.5883	980.5810	980.5291	53.0	0	4	20	8	U	---	---	---	---	---	M.PLSGTPAPNK.K
	950	1256.5858	1255.5785	1255.6594	-64.44	1	6	16	7	U	---	---	---	---	---	-.MPLSGTPAPNKK.R
	1429	1532.8680	1531.8607	1531.7916	45.1	0	51	0.00043	1	U	-0.011	0.924	1.708	1.237	1.595	R.DVMLEELSLLTNR.G 1430
97.	MOES_HUMAN Mass: 67778 Score: 60 Matches: 9(4) Sequences: 6(3) emPAI: 0.24
	Moesin OS=Homo sapiens OX=9606 GN=MSN PE=1 SV=3
	Quantitation:	Ratio	Weighted	N	SD(geo)
		126/127	0.868	1	1.000
		128/127	1.210	2	1.087
		129/127	0.583	2	1.656
		130/127	1.527	2	1.919
		131/127	0.772	1	1.000
	Query	Observed	Mr(expt)	Mr(calc)	ppm	Miss	Score	Expect	Rank	Unique	126/127	128/127	129/127	130/127	131/127	Peptide
	1	800.5556	799.5483	799.4916	71.0	1	12	2.8	10	U	---	---	---	---	---	M.PKTISVR.V
	374	961.4795	960.4722	960.5644	-95.95	1	7	15	9	U	---	---	---	---	---	R.KESPLLFK.F
	665	1104.6427	1103.6354	1103.5764	53.5	0	35	0.019	1		-0.011	1.325	0.909	2.595	-0.276	K.IGFPWSEIR.N 662 664
	810	1182.6542	1181.6469	1181.5869	50.8	0	24	0.21	1		-12.135	-7.603	-4.190	-2.979	-5.682	K.APDFVFYAPR.L
	1059	1310.7372	1309.7299	1309.6819	36.7	1	36	0.014	1		-12.401	-4.423	-6.964	-6.701	-6.201	K.KAPDFVFYAPR.L 1060
	1321	1472.7965	1471.7892	1471.7817	5.13	1	11	3.9	1		---	---	---	---	---	R.RKPDTIEVQQMK.A
98.	PYGL_HUMAN Mass: 97087 Score: 59 Matches: 6(3) Sequences: 4(2) emPAI: 0.11
	Glycogen phosphorylase, liver form OS=Homo sapiens OX=9606 GN=PYGL PE=1 SV=4
	Quantitation:	Ratio	Weighted	N	SD(geo)
		126/127	1.358	3	1.878
		128/127	1.369	2	1.353
		129/127	2.467	3	1.359
		130/127	1.666	1	1.000
		131/127	3.314	2	1.020
	Query	Observed	Mr(expt)	Mr(calc)	ppm	Miss	Score	Expect	Rank	Unique	126/127	128/127	129/127	130/127	131/127	Peptide
	119	845.4706	844.4633	844.4555	9.26	1	14	3	3		---	---	---	---	---	R.IHEYKR.Q
	1138	1355.7241	1354.7168	1354.6670	36.8	0	38	0.0097	1		1.020	1.154	1.787	1.666	-0.193	R.DYYFALAHTVR.D
	2048	1991.0610	1990.0537	1990.0241	14.9	0	9	6	2	U	---	---	---	---	---	R.INMAHLCIVGSHAVNGVAK.I
	2074	2007.2031	2006.1958	2006.1200	37.8	1	30	0.038	1		3.850	-0.624	4.806	-0.614	3.241	R.LKQEYFVVAATLQDIIR.R 2073 2075
99.	TBAL3_HUMAN Mass: 49877 Score: 59 Matches: 3(2) Sequences: 3(2) emPAI: 0.22
	Tubulin alpha chain-like 3 OS=Homo sapiens OX=9606 GN=TUBAL3 PE=1 SV=2
	Quantitation:	Ratio	Weighted	N	SD(geo)
		126/127	1.362	2	1.138
		128/127	0.921	1	1.000
		129/127	0.956	2	1.165
		130/127	1.052	2	1.239
		131/127	0.684	1	1.000
	Query	Observed	Mr(expt)	Mr(calc)	ppm	Miss	Score	Expect	Rank	Unique	126/127	128/127	129/127	130/127	131/127	Peptide
	492	1023.4669	1022.4596	1022.4417	17.5	0	38	0.0096	1		1.248	0.921	1.042	0.904	0.684	K.EDAANNYAR.G
	899	1230.6407	1229.6334	1229.6728	-31.99	1	4	27	6	U	---	---	---	---	---	K.EVNAAIAATKSR.H
	938	1249.6167	1248.6094	1248.5453	51.3	0	39	0.0076	1		1.588	-0.213	0.784	1.347	-0.147	K.YMACCLLYR.G
100.	TBB1_HUMAN Mass: 50295 Score: 59 Matches: 3(2) Sequences: 3(2) emPAI: 0.22
	Tubulin beta-1 chain OS=Homo sapiens OX=9606 GN=TUBB1 PE=1 SV=1
	Quantitation:	Ratio	Weighted	N	SD(geo)
		126/127	0.425	2	1.194
		128/127	0.294	2	1.335
		129/127	0.299	2	1.164
		130/127	0.373	2	1.569
		131/127	0.389	2	1.111
	Query	Observed	Mr(expt)	Mr(calc)	ppm	Miss	Score	Expect	Rank	Unique	126/127	128/127	129/127	130/127	131/127	Peptide
	383	969.5634	968.5561	968.5113	46.2	0	9	6.7	2		---	---	---	---	---	K.VAVCDIPPR.G
	609	1077.5372	1076.5299	1076.5250	4.54	1	33	0.032	1		0.364	0.355	0.333	0.238	0.356	K.IREEYPDR.I
	737	1143.6929	1142.6856	1142.6270	51.3	0	50	0.00057	1		0.517	0.201	0.247	0.579	0.438	K.LAVNMVPFPR.L
101.	LIPP_HUMAN Mass: 51124 Score: 58 Matches: 2(2) Sequences: 1(1) emPAI: 0.10
	Pancreatic triacylglycerol lipase OS=Homo sapiens OX=9606 GN=PNLIP PE=1 SV=1
	Quantitation:	Ratio	Weighted	N	SD(geo)
		126/127	2.666	1	1.000
		128/127	4.684	2	2.105
		129/127	1.633	2	1.267
		130/127	3.038	2	1.309
		131/127	---	0	---
	Query	Observed	Mr(expt)	Mr(calc)	ppm	Miss	Score	Expect	Rank	Unique	126/127	128/127	129/127	130/127	131/127	Peptide
	1985	1929.0865	1928.0792	1928.0003	40.9	0	39	0.0055	1	U	-0.012	2.058	1.332	2.398	-0.262	K.NILSQIVDIDGIWEGTR.D 1984
102.	1433G_HUMAN Mass: 28285 Score: 55 Matches: 2(1) Sequences: 2(1) emPAI: 0.19
	14-3-3 protein gamma OS=Homo sapiens OX=9606 GN=YWHAG PE=1 SV=2
	Quantitation:	Ratio	Weighted	N	SD(geo)
		126/127	1.090	1	1.000
		128/127	0.381	1	1.000
		129/127	0.935	1	1.000
		130/127	1.473	1	1.000
		131/127	---	0	---
	Query	Observed	Mr(expt)	Mr(calc)	ppm	Miss	Score	Expect	Rank	Unique	126/127	128/127	129/127	130/127	131/127	Peptide
	825	1189.7163	1188.7090	1188.6536	46.6	0	55	0.00017	1		1.090	0.381	0.935	1.473	-0.162	K.DSTLIMQLLR.D
	1582	1643.8319	1642.8246	1642.7798	27.3	0	4	21	2	U	---	---	---	---	---	K.NVTELNEPLSNEER.N
103.	PGAM1_HUMAN Mass: 28786 Score: 52 Matches: 1(1) Sequences: 1(1) emPAI: 0.19
	Phosphoglycerate mutase 1 OS=Homo sapiens OX=9606 GN=PGAM1 PE=1 SV=2
	Quantitation:	Ratio	Weighted	N	SD(geo)
		126/127	1.787	1	1.000
		128/127	1.528	1	1.000
		129/127	2.950	1	1.000
		130/127	2.129	1	1.000
		131/127	---	0	---
	Query	Observed	Mr(expt)	Mr(calc)	ppm	Miss	Score	Expect	Rank	Unique	126/127	128/127	129/127	130/127	131/127	Peptide
	1063	1312.6414	1311.6341	1311.5956	29.4	0	52	0.00034	1	U	1.787	1.528	2.950	2.129	-0.255	R.HGESAWNLENR.F
104.	HPT_HUMAN Mass: 45177 Score: 52 Matches: 3(2) Sequences: 3(2) emPAI: 0.24
	Haptoglobin OS=Homo sapiens OX=9606 GN=HP PE=1 SV=1
	Quantitation:	Ratio	Weighted	N	SD(geo)
		126/127	0.799	2	1.058
		128/127	0.739	2	2.033
		129/127	1.068	2	1.311
		130/127	2.126	2	1.192
		131/127	1.373	1	1.000
	Query	Observed	Mr(expt)	Mr(calc)	ppm	Miss	Score	Expect	Rank	Unique	126/127	128/127	129/127	130/127	131/127	Peptide
	292	920.4966	919.4893	919.4552	37.1	0	27	0.13	1	U	0.857	1.460	0.741	1.686	1.373	K.GSFPWQAK.M
	402	980.5263	979.5190	979.4876	32.1	0	50	0.00066	1	U	0.772	0.390	1.227	2.339	-0.254	R.VGYVSGWGR.N
	1191	1387.7372	1386.7299	1386.6635	47.9	0	3	26	5	U	---	---	---	---	---	K.LPECEAVCGKPK.N
105.	DESP_HUMAN Score: 51 Matches: 14(2) Sequences: 11(1) emPAI: 0.02
	Desmoplakin OS=Homo sapiens OX=9606 GN=DSP PE=1 SV=3
	Quantitation:	Ratio	Weighted	N	SD(geo)
		126/127	0.851	2	1.376
		128/127	0.900	2	1.192
		129/127	0.746	2	1.044
		130/127	1.063	2	1.046
		131/127	1.112	2	1.153
	Query	Observed	Mr(expt)	Mr(calc)	ppm	Miss	Score	Expect	Rank	Unique	126/127	128/127	129/127	130/127	131/127	Peptide
	263	907.5173	906.5100	906.5174	-8.18	0	45	0.0022	2	U	1.190	1.096	0.786	1.121	0.929	R.YIELLTR.S 262
	403	981.5544	980.5471	980.6495	-104.36	1	12	4	4	U	---	---	---	---	---	K.KIVQLKPR.N 405
	448	1000.4542	999.4469	999.4998	-52.95	0	2	44	4	U	---	---	---	---	---	R.QRPYGSHR.E
	570	1059.5494	1058.5421	1058.5468	-4.46	1	3	30	9	U	---	---	---	---	---	K.QRTQEELR.R
	666	1105.5354	1104.5281	1104.5121	14.5	0	(2)	42	7	U	---	---	---	---	---	K.LEEELEGMR.R
	700	1121.6324	1120.6251	1120.5070	105	0	8	11	7	U	---	---	---	---	---	K.LEEELEGMR.R
	723	1136.6589	1135.6516	1135.5543	85.7	0	1	47	10	U	---	---	---	---	---	R.SMVEDITGLR.L
	1036	1302.6936	1301.6863	1301.6840	1.76	1	2	40	10	U	---	---	---	---	---	K.VTQLTDRWQR.I
	1038	1302.7673	1301.7600	1301.7052	42.2	1	9	7.3	5	U	---	---	---	---	---	K.QVQTSQKNTLR.K
	1178	1378.6858	1377.6785	1377.7537	-54.58	1	3	30	7	U	---	---	---	---	---	K.SLLATMKTELQK.A
	1958	1908.0623	1907.0550	1906.8955	83.6	1	1	33	2	U	---	---	---	---	---	K.GLPSPYNMSSAPGSRSGSR.S
	2520	2572.3132	2571.3059	2571.0741	90.2	0	1	25	4	U	---	---	---	---	---	K.ELCEQECEWEEITITGSDGSTR.V
106.	NDKB_HUMAN Mass: 17287 Score: 51 Matches: 3(2) Sequences: 3(2) emPAI: 0.75
	Nucleoside diphosphate kinase B OS=Homo sapiens OX=9606 GN=NME2 PE=1 SV=1
	Quantitation:	Ratio	Weighted	N	SD(geo)
		126/127	1.033	2	1.134
		128/127	0.780	2	1.027
		129/127	2.186	2	3.440
		130/127	---	0	---
		131/127	0.807	2	2.535
	Query	Observed	Mr(expt)	Mr(calc)	ppm	Miss	Score	Expect	Rank	Unique	126/127	128/127	129/127	130/127	131/127	Peptide
	428	993.5194	992.5121	992.5841	-72.50	1	6	18	9	U	---	---	---	---	---	R.LVAMKFLR.A
	799	1175.7217	1174.7144	1174.6499	54.9	0	34	0.023	1	U	0.935	0.764	0.517	-0.066	0.296	K.DRPFFPGLVK.Y
	1124	1344.8010	1343.7937	1343.7561	28.0	0	40	0.0055	1	U	1.163	0.800	4.410	-0.535	1.487	R.TFIAIKPDGVQR.G
107.	ADT2_HUMAN Mass: 32831 Score: 50 Matches: 5(2) Sequences: 5(2) emPAI: 0.35
	ADP/ATP translocase 2 OS=Homo sapiens OX=9606 GN=SLC25A5 PE=1 SV=7
	Quantitation:	Ratio	Weighted	N	SD(geo)
		126/127	1.901	2	1.811
		128/127	0.845	2	1.156
		129/127	1.503	2	1.808
		130/127	2.686	2	1.479
		131/127	1.291	1	1.000
	Query	Observed	Mr(expt)	Mr(calc)	ppm	Miss	Score	Expect	Rank	Unique	126/127	128/127	129/127	130/127	131/127	Peptide
	148	856.5152	855.5079	855.4814	31.0	0	42	0.0032	1		3.156	0.987	2.493	1.600	1.291	K.TAVAPIER.V
	255	902.5272	901.5199	901.4770	47.6	0	33	0.042	1		0.965	0.739	0.765	3.497	-0.366	K.GAWSNVLR.G
	393	976.6041	975.5968	975.5389	59.3	0	7	11	8	U	---	---	---	---	---	K.QIFLGGVDK.R
	761	1157.6328	1156.6255	1156.6200	4.77	1	2	41	4	U	---	---	---	---	---	R.LAADVGKAGAER.E
	1287	1446.7656	1445.7583	1445.7343	16.6	0	2	36	10		---	---	---	---	---	R.YFPTQALNFAFK.D
108.	XPP3_HUMAN Mass: 56997 Score: 47 Matches: 2(1) Sequences: 2(1) emPAI: 0.09
	Probable Xaa-Pro aminopeptidase 3 OS=Homo sapiens OX=9606 GN=XPNPEP3 PE=1 SV=1
	Quantitation:	Ratio	Weighted	N	SD(geo)
		126/127	0.721	1	1.000
		128/127	0.460	1	1.000
		129/127	0.490	1	1.000
		130/127	0.664	1	1.000
		131/127	0.701	1	1.000
	Query	Observed	Mr(expt)	Mr(calc)	ppm	Miss	Score	Expect	Rank	Unique	126/127	128/127	129/127	130/127	131/127	Peptide
	44	815.5486	814.5413	814.5065	42.8	0	47	0.00095	1	U	0.721	0.460	0.490	0.664	0.701	K.AILFVPR.R
	1258	1429.7433	1428.7360	1428.7395	-2.40	1	5	18	2	U	---	---	---	---	---	K.SPAEIERMQIAGK.L
109.	INO1_HUMAN Mass: 61029 Score: 47 Matches: 1(1) Sequences: 1(1) emPAI: 0.08
	Inositol-3-phosphate synthase 1 OS=Homo sapiens OX=9606 GN=ISYNA1 PE=1 SV=1
	Quantitation:	Ratio	Weighted	N	SD(geo)
		126/127	0.896	1	1.000
		128/127	0.257	1	1.000
		129/127	1.154	1	1.000
[truncated: 2,715 more rows]

## Sheet: Protein List
	Project: CHBE200924 - Protein List
	Label	Sample
	126	126
	127	127
	128	128
	129	129
	130	130
	131	131
	Protein Ratios					Accession	Protein Name
	126/127	128/127	129/127	130/127	131/127
1	0.856	0.987	1.335	1.146	1.275	MYH1_HUMAN	Myosin-1 OS=Homo sapiens OX=9606 GN=MYH1 PE=1 SV=3
2	0.845	0.985	1.396	0.858	1.037	MYH2_HUMAN	Myosin-2 OS=Homo sapiens OX=9606 GN=MYH2 PE=1 SV=1
3	0.843	0.843	1.386	1.26	0.92	MYH4_HUMAN	Myosin-4 OS=Homo sapiens OX=9606 GN=MYH4 PE=2 SV=2
4	0.836	0.87	1.068	1.056	0.933	MYH8_HUMAN	Myosin-8 OS=Homo sapiens OX=9606 GN=MYH8 PE=1 SV=3
5	1.175	1.092	1.493	1.211	1.193	K2C1_HUMAN	Keratin, type II cytoskeletal 1 OS=Homo sapiens OX=9606 GN=KRT1 PE=1 SV=6
6	1.014	0.983	0.806	0.783	0.454	ACTS_HUMAN	Actin, alpha skeletal muscle OS=Homo sapiens OX=9606 GN=ACTA1 PE=1 SV=1
7	1.01	1.009	0.784	0.771	0.435	ACTC_HUMAN	Actin, alpha cardiac muscle 1 OS=Homo sapiens OX=9606 GN=ACTC1 PE=1 SV=1
8	1.104	0.867	0.796	0.897	0.496	ACTB_HUMAN	Actin, cytoplasmic 1 OS=Homo sapiens OX=9606 GN=ACTB PE=1 SV=1
9	0.887	0.86	1.458	1.629	1.03	MYH3_HUMAN	Myosin-3 OS=Homo sapiens OX=9606 GN=MYH3 PE=1 SV=3
10	0.801	0.757	1.278	1.437	0.831	MYH13_HUMAN	Myosin-13 OS=Homo sapiens OX=9606 GN=MYH13 PE=2 SV=2
11	0.935	0.737	1.419	1.433	0.979	MYH7_HUMAN	Myosin-7 OS=Homo sapiens OX=9606 GN=MYH7 PE=1 SV=5
12	1.02	0.804	1.719	0.967	1	K1C10_HUMAN	Keratin, type I cytoskeletal 10 OS=Homo sapiens OX=9606 GN=KRT10 PE=1 SV=6
13	0.942	0.728	1.624	1.832	1.027	MYH6_HUMAN	Myosin-6 OS=Homo sapiens OX=9606 GN=MYH6 PE=1 SV=5
14	0.824	0.787	0.663	0.872	0.376	POTEE_HUMAN	POTE ankyrin domain family member E OS=Homo sapiens OX=9606 GN=POTEE PE=2 SV=3
15	0.749	1.438	0.867	0.723	0.57	K1C9_HUMAN	Keratin, type I cytoskeletal 9 OS=Homo sapiens OX=9606 GN=KRT9 PE=1 SV=3
16	1.051	0.677	1.049	1.047	0.88	ATPB_HUMAN	ATP synthase subunit beta, mitochondrial OS=Homo sapiens OX=9606 GN=ATP5B PE=1 SV=3
17	0.831	0.774	0.666	0.875	0.376	POTEI_HUMAN	POTE ankyrin domain family member I OS=Homo sapiens OX=9606 GN=POTEI PE=3 SV=1
18	1.432	1.281	1.291	1.23	1.029	TBA1B_HUMAN	Tubulin alpha-1B chain OS=Homo sapiens OX=9606 GN=TUBA1B PE=1 SV=1
19	1.09	0.816	0.884	0.864	0.836	K22E_HUMAN	Keratin, type II cytoskeletal 2 epidermal OS=Homo sapiens OX=9606 GN=KRT2 PE=1 SV=2
20	1.432	1.628	1.471	1.495	0.764	TBA4A_HUMAN	Tubulin alpha-4A chain OS=Homo sapiens OX=9606 GN=TUBA4A PE=1 SV=1
21	1.384	1.628	1.685	1.545	0.764	TBA8_HUMAN	Tubulin alpha-8 chain OS=Homo sapiens OX=9606 GN=TUBA8 PE=1 SV=1
22	0.84	0.536	0.67	0.659	0.804	TBB4B_HUMAN	Tubulin beta-4B chain OS=Homo sapiens OX=9606 GN=TUBB4B PE=1 SV=1
23	0.84	0.536	0.67	0.659	0.804	TBB5_HUMAN	Tubulin beta chain OS=Homo sapiens OX=9606 GN=TUBB PE=1 SV=2
24	0.929	0.799	0.887	1.028	1.023	ACTN2_HUMAN	Alpha-actinin-2 OS=Homo sapiens OX=9606 GN=ACTN2 PE=1 SV=1
25	1.691	1.124	1.276	1.072	1.019	TBA1A_HUMAN	Tubulin alpha-1A chain OS=Homo sapiens OX=9606 GN=TUBA1A PE=1 SV=1
26	1.131	1.505	1.497	1.064	1.006	HS90B_HUMAN	Heat shock protein HSP 90-beta OS=Homo sapiens OX=9606 GN=HSP90AB1 PE=1 SV=4
27	0.905	0.713	0.555	1.23	0.986	ATPA_HUMAN	ATP synthase subunit alpha, mitochondrial OS=Homo sapiens OX=9606 GN=ATP5A1 PE=1 SV=1
28	0.82	1.281	0.711	1.186	0.579	G3P_HUMAN	Glyceraldehyde-3-phosphate dehydrogenase OS=Homo sapiens OX=9606 GN=GAPDH PE=1 SV=3
29	1.036	1.144	1.189	1.442	1.585	AT2A1_HUMAN	Sarcoplasmic/endoplasmic reticulum calcium ATPase 1 OS=Homo sapiens OX=9606 GN=ATP2A1 PE=1 SV=1
30	0.84	0.79	1.072	0.653	1.732	ALDOA_HUMAN	Fructose-bisphosphate aldolase A OS=Homo sapiens OX=9606 GN=ALDOA PE=1 SV=2
31	1.062	0.431	1.029	0.851	0.871	ANXA2_HUMAN	Annexin A2 OS=Homo sapiens OX=9606 GN=ANXA2 PE=1 SV=2
32	0.907	0.958	0.954	0.681	0.686	KPYM_HUMAN	Pyruvate kinase PKM OS=Homo sapiens OX=9606 GN=PKM PE=1 SV=4
33	1.3	1.039	0.981	1.63	1.351	ENOB_HUMAN	Beta-enolase OS=Homo sapiens OX=9606 GN=ENO3 PE=1 SV=5
34	1.29	1.167	1.658	1.745	1.5	ENOA_HUMAN	Alpha-enolase OS=Homo sapiens OX=9606 GN=ENO1 PE=1 SV=2
35	1.132	0.69	1.664	4.644	1.475	AT2A2_HUMAN	Sarcoplasmic/endoplasmic reticulum calcium ATPase 2 OS=Homo sapiens OX=9606 GN=ATP2A2 PE=1 SV=1
36	0.939	0.821	0.98	1.325	1.338	ACTN1_HUMAN	Alpha-actinin-1 OS=Homo sapiens OX=9606 GN=ACTN1 PE=1 SV=2
37	0.89	1.119	0.959	1.302	0.741	ACTN4_HUMAN	Alpha-actinin-4 OS=Homo sapiens OX=9606 GN=ACTN4 PE=1 SV=2
38	1.992	1.158	1.297	1.497	1.351	ENOG_HUMAN	Gamma-enolase OS=Homo sapiens OX=9606 GN=ENO2 PE=1 SV=3
39	0.892	0.995	0.787	1.405	1.271	ACTN3_HUMAN	Alpha-actinin-3 OS=Homo sapiens OX=9606 GN=ACTN3 PE=1 SV=2
40	0.77	0.609	1.594	1.174	1.306	HS90A_HUMAN	Heat shock protein HSP 90-alpha OS=Homo sapiens OX=9606 GN=HSP90AA1 PE=1 SV=5
41	1.595	0.932	0.768	1.074	0.73	KCRM_HUMAN	Creatine kinase M-type OS=Homo sapiens OX=9606 GN=CKM PE=1 SV=2
42	2.685	1.516	0.813	0.748	0.552	ACTBL_HUMAN	Beta-actin-like protein 2 OS=Homo sapiens OX=9606 GN=ACTBL2 PE=1 SV=2
43	0.839	0.388	0.606	0.765	0.634	HV145_HUMAN	Immunoglobulin heavy variable 1-45 OS=Homo sapiens OX=9606 GN=IGHV1-45 PE=3 SV=1
44	0.765	0.875	0.299	0.638	0.281	HORN_HUMAN	Hornerin OS=Homo sapiens OX=9606 GN=HRNR PE=1 SV=2
45	0.827	1.238	1.542	0.994	1.214	BIP_HUMAN	Endoplasmic reticulum chaperone BiP OS=Homo sapiens OX=9606 GN=HSPA5 PE=1 SV=2
46	1.23	0.595	0.801	0.84	1.035	TBB3_HUMAN	Tubulin beta-3 chain OS=Homo sapiens OX=9606 GN=TUBB3 PE=1 SV=2
47	0.54	0.802	3.434	1.468	1.062	MYH16_HUMAN	Putative uncharacterized protein MYH16 OS=Homo sapiens OX=9606 GN=MYH16 PE=1 SV=2
48	1.225	0.654	1.149	0.755	0.876	AMYP_HUMAN	Pancreatic alpha-amylase OS=Homo sapiens OX=9606 GN=AMY2A PE=1 SV=2
49	1.806	2.191	1.724	1.148	1.576	PGK1_HUMAN	Phosphoglycerate kinase 1 OS=Homo sapiens OX=9606 GN=PGK1 PE=1 SV=3
50	1.457	0.624	0.602	0.515	0.948	C1QB_HUMAN	Complement C1q subcomponent subunit B OS=Homo sapiens OX=9606 GN=C1QB PE=1 SV=3
51	0.934	0.588	1.315	1.079	1.007	MYH7B_HUMAN	Myosin-7B OS=Homo sapiens OX=9606 GN=MYH7B PE=1 SV=3
52	0.467	0.459	0.546	0.478	0.911	H2B1L_HUMAN	Histone H2B type 1-L OS=Homo sapiens OX=9606 GN=HIST1H2BL PE=1 SV=3
53	0.71	0.63	1.137	0.886	0.598	K1C19_HUMAN	Keratin, type I cytoskeletal 19 OS=Homo sapiens OX=9606 GN=KRT19 PE=1 SV=4
54	0.911	1.446	1.552	1.435	1.244	HSP7C_HUMAN	Heat shock cognate 71 kDa protein OS=Homo sapiens OX=9606 GN=HSPA8 PE=1 SV=1
55	1.824	1.134	1.319	1.01	1.905	H2A1B_HUMAN	Histone H2A type 1-B/E OS=Homo sapiens OX=9606 GN=HIST1H2AB PE=1 SV=2
56	0.369	0.314	0.525	0.652	0.438	TBB6_HUMAN	Tubulin beta-6 chain OS=Homo sapiens OX=9606 GN=TUBB6 PE=1 SV=1
57	0.762	0.753	1.384	0.673	0.589	TRAP1_HUMAN	Heat shock protein 75 kDa, mitochondrial OS=Homo sapiens OX=9606 GN=TRAP1 PE=1 SV=3
58	0.89	1.695	1.301	1.492	1.258	CAH3_HUMAN	Carbonic anhydrase 3 OS=Homo sapiens OX=9606 GN=CA3 PE=1 SV=3
59	4.57	2.265	5.991	5.321	5.279	AT2A3_HUMAN	Sarcoplasmic/endoplasmic reticulum calcium ATPase 3 OS=Homo sapiens OX=9606 GN=ATP2A3 PE=1 SV=2
60	0.388	0.829	0.326	0.304	0.46	K2C8_HUMAN	Keratin, type II cytoskeletal 8 OS=Homo sapiens OX=9606 GN=KRT8 PE=1 SV=7
61	1.044	0.93	0.953	0.817	0.951	C1QA_HUMAN	Complement C1q subcomponent subunit A OS=Homo sapiens OX=9606 GN=C1QA PE=1 SV=2
62	1.108	1.65	1.278	1.087	1.247	PYGM_HUMAN	Glycogen phosphorylase, muscle form OS=Homo sapiens OX=9606 GN=PYGM PE=1 SV=6
63	0.962	1.692	1.541	0.794	0.991	DESM_HUMAN	Desmin OS=Homo sapiens OX=9606 GN=DES PE=1 SV=3
64	0.952	0.767	0.915	0.775	1.385	MDHM_HUMAN	Malate dehydrogenase, mitochondrial OS=Homo sapiens OX=9606 GN=MDH2 PE=1 SV=3
65	1.566	0.979	1.033	1.178	0.664	ACON_HUMAN	Aconitate hydratase, mitochondrial OS=Homo sapiens OX=9606 GN=ACO2 PE=1 SV=2
66	0.704	1.291	0.896	0.73	0.588	MYH11_HUMAN	Myosin-11 OS=Homo sapiens OX=9606 GN=MYH11 PE=1 SV=3
67	1.763	1.217	1.612	1.438	1.542	H90B3_HUMAN	Putative heat shock protein HSP 90-beta-3 OS=Homo sapiens OX=9606 GN=HSP90AB3P PE=5 SV=1
68	0.776	0.67	0.537	0.763	0.813	EF1A1_HUMAN	Elongation factor 1-alpha 1 OS=Homo sapiens OX=9606 GN=EEF1A1 PE=1 SV=1
69	1.821	0.737	1.537	3.248	1.291	ADT1_HUMAN	ADP/ATP translocase 1 OS=Homo sapiens OX=9606 GN=SLC25A4 PE=1 SV=4
70	1.158	1.691	2.406	0.79	1.121	IF4A1_HUMAN	Eukaryotic initiation factor 4A-I OS=Homo sapiens OX=9606 GN=EIF4A1 PE=1 SV=1
71	1.078	1.134	1.086	0.915	0.891	MYH9_HUMAN	Myosin-9 OS=Homo sapiens OX=9606 GN=MYH9 PE=1 SV=4
72	1.009	1.323	1.195	0.656	1.134	VIME_HUMAN	Vimentin OS=Homo sapiens OX=9606 GN=VIM PE=1 SV=4
73	---	---	---	1.485	0.016	ALDOC_HUMAN	Fructose-bisphosphate aldolase C OS=Homo sapiens OX=9606 GN=ALDOC PE=1 SV=2
74	0.884	1.229	1.261	1.397	1.428	EF2_HUMAN	Elongation factor 2 OS=Homo sapiens OX=9606 GN=EEF2 PE=1 SV=4
75	0.666	0.573	2.077	1.316	---	TNNT3_HUMAN	Troponin T, fast skeletal muscle OS=Homo sapiens OX=9606 GN=TNNT3 PE=1 SV=3
76	0.682	---	0.549	0.438	---	ROA3_HUMAN	Heterogeneous nuclear ribonucleoprotein A3 OS=Homo sapiens OX=9606 GN=HNRNPA3 PE=1 SV=2
77	1.121	1.832	2.066	---	1.556	PGK2_HUMAN	Phosphoglycerate kinase 2 OS=Homo sapiens OX=9606 GN=PGK2 PE=1 SV=3
78	0.507	0.43	0.578	0.653	0.593	CISY_HUMAN	Citrate synthase, mitochondrial OS=Homo sapiens OX=9606 GN=CS PE=1 SV=2
79	1.369	1.199	1.328	1.235	---	RS4X_HUMAN	40S ribosomal protein S4, X isoform OS=Homo sapiens OX=9606 GN=RPS4X PE=1 SV=2
80	0.914	1.286	0.397	0.549	0.888	RL40_HUMAN	Ubiquitin-60S ribosomal protein L40 OS=Homo sapiens OX=9606 GN=UBA52 PE=1 SV=2
81	1.368	1.212	1.18	1.091	0.842	ENPL_HUMAN	Endoplasmin OS=Homo sapiens OX=9606 GN=HSP90B1 PE=1 SV=1
82	1.379	3.895	3.756	---	1.128	GSTP1_HUMAN	Glutathione S-transferase P OS=Homo sapiens OX=9606 GN=GSTP1 PE=1 SV=2
83	0.479	1.771	0.907	0.291	0.425	ALBU_HUMAN	Serum albumin OS=Homo sapiens OX=9606 GN=ALB PE=1 SV=2
84	1.438	0.366	1.037	1.473	1.397	1433T_HUMAN	14-3-3 protein theta OS=Homo sapiens OX=9606 GN=YWHAQ PE=1 SV=1
85	2.728	0.57	1.482	1.234	0.904	RM21_HUMAN	39S ribosomal protein L21, mitochondrial OS=Homo sapiens OX=9606 GN=MRPL21 PE=1 SV=2
86	1.831	1.487	5.322	---	---	IF4A2_HUMAN	Eukaryotic initiation factor 4A-II OS=Homo sapiens OX=9606 GN=EIF4A2 PE=1 SV=2
87	2.845	---	0.804	0.614	3.685	CH60_HUMAN	60 kDa heat shock protein, mitochondrial OS=Homo sapiens OX=9606 GN=HSPD1 PE=1 SV=2
88	3.425	2.393	3.428	1.891	1.015	IC1_HUMAN	Plasma protease C1 inhibitor OS=Homo sapiens OX=9606 GN=SERPING1 PE=1 SV=2
89	0.714	0.784	0.542	0.856	1.126	EZRI_HUMAN	Ezrin OS=Homo sapiens OX=9606 GN=EZR PE=1 SV=4
90	0.812	0.924	0.681	0.492	0.575	TPIS_HUMAN	Triosephosphate isomerase OS=Homo sapiens OX=9606 GN=TPI1 PE=1 SV=3
91	0.783	0.493	0.784	2.24	---	KV401_HUMAN	Immunoglobulin kappa variable 4-1 OS=Homo sapiens OX=9606 GN=IGKV4-1 PE=1 SV=1
92	0.825	0.72	0.858	0.5	1.422	PZP_HUMAN	Pregnancy zone protein OS=Homo sapiens OX=9606 GN=PZP PE=1 SV=4
93	0.825	0.72	0.858	0.5	1.422	A2MG_HUMAN	Alpha-2-macroglobulin OS=Homo sapiens OX=9606 GN=A2M PE=1 SV=3
94	0.738	0.834	0.829	0.68	0.539	MYH14_HUMAN	Myosin-14 OS=Homo sapiens OX=9606 GN=MYH14 PE=1 SV=2
95	0.762	0.731	0.662	0.754	0.541	MYH10_HUMAN	Myosin-10 OS=Homo sapiens OX=9606 GN=MYH10 PE=1 SV=3
96	1.211	2.093	1.598	1.65	1.613	MYOZ1_HUMAN	Myozenin-1 OS=Homo sapiens OX=9606 GN=MYOZ1 PE=1 SV=1
97	0.868	1.21	0.583	1.527	0.772	MOES_HUMAN	Moesin OS=Homo sapiens OX=9606 GN=MSN PE=1 SV=3
98	1.358	1.369	2.467	1.666	3.314	PYGL_HUMAN	Glycogen phosphorylase, liver form OS=Homo sapiens OX=9606 GN=PYGL PE=1 SV=4
99	1.362	0.921	0.956	1.052	0.684	TBAL3_HUMAN	Tubulin alpha chain-like 3 OS=Homo sapiens OX=9606 GN=TUBAL3 PE=1 SV=2
100	0.425	0.294	0.299	0.373	0.389	TBB1_HUMAN	Tubulin beta-1 chain OS=Homo sapiens OX=9606 GN=TUBB1 PE=1 SV=1
101	2.666	4.684	1.633	3.038	---	LIPP_HUMAN	Pancreatic triacylglycerol lipase OS=Homo sapiens OX=9606 GN=PNLIP PE=1 SV=1
102	1.09	0.381	0.935	1.473	---	1433G_HUMAN	14-3-3 protein gamma OS=Homo sapiens OX=9606 GN=YWHAG PE=1 SV=2
103	1.787	1.528	2.95	2.129	---	PGAM1_HUMAN	Phosphoglycerate mutase 1 OS=Homo sapiens OX=9606 GN=PGAM1 PE=1 SV=2
104	0.799	0.739	1.068	2.126	1.373	HPT_HUMAN	Haptoglobin OS=Homo sapiens OX=9606 GN=HP PE=1 SV=1
105	0.851	0.9	0.746	1.063	1.112	DESP_HUMAN	Desmoplakin OS=Homo sapiens OX=9606 GN=DSP PE=1 SV=3
106	1.033	0.78	2.186	---	0.807	NDKB_HUMAN	Nucleoside diphosphate kinase B OS=Homo sapiens OX=9606 GN=NME2 PE=1 SV=1
107	1.901	0.845	1.503	2.686	1.291	ADT2_HUMAN	ADP/ATP translocase 2 OS=Homo sapiens OX=9606 GN=SLC25A5 PE=1 SV=7
108	0.721	0.46	0.49	0.664	0.701	XPP3_HUMAN	Probable Xaa-Pro aminopeptidase 3 OS=Homo sapiens OX=9606 GN=XPNPEP3 PE=1 SV=1
109	0.896	0.257	1.154	---	0.819	INO1_HUMAN	Inositol-3-phosphate synthase 1 OS=Homo sapiens OX=9606 GN=ISYNA1 PE=1 SV=1
110	0.323	1.523	1.068	0.687	0.425	PDIA6_HUMAN	Protein disulfide-isomerase A6 OS=Homo sapiens OX=9606 GN=PDIA6 PE=1 SV=1
111	1.502	1.257	2.628	---	1.936	RACK1_HUMAN	Receptor of activated protein C kinase 1 OS=Homo sapiens OX=9606 GN=RACK1 PE=1 SV=3
112	0.851	0.46	0.669	0.608	---	RSSA_HUMAN	40S ribosomal protein SA OS=Homo sapiens OX=9606 GN=RPSA PE=1 SV=4
113	1.431	0.874	1.446	---	0.678	PDIA1_HUMAN	Protein disulfide-isomerase OS=Homo sapiens OX=9606 GN=P4HB PE=1 SV=3
114	1.187	2.2	2.137	1.132	2.422	PYGB_HUMAN	Glycogen phosphorylase, brain form OS=Homo sapiens OX=9606 GN=PYGB PE=1 SV=5
115	1.599	0.641	1.246	1.199	2.237	K1C18_HUMAN	Keratin, type I cytoskeletal 18 OS=Homo sapiens OX=9606 GN=KRT18 PE=1 SV=2
116	1.67	0.963	1.082	2.001	---	KVD07_HUMAN	Immunoglobulin kappa variable 3D-7 OS=Homo sapiens OX=9606 GN=IGKV3D-7 PE=3 SV=5
117	0.449	1.942	1.68	1.156	2.6	HS71L_HUMAN	Heat shock 70 kDa protein 1-like OS=Homo sapiens OX=9606 GN=HSPA1L PE=1 SV=2
118	0.449	1.942	1.68	1.156	2.6	HSP76_HUMAN	Heat shock 70 kDa protein 6 OS=Homo sapiens OX=9606 GN=HSPA6 PE=1 SV=2
119	0.953	---	0.442	0.558	0.767	EF1A2_HUMAN	Elongation factor 1-alpha 2 OS=Homo sapiens OX=9606 GN=EEF1A2 PE=1 SV=1
120	0.468	0.838	1.094	0.903	0.553	AT1A3_HUMAN	Sodium/potassium-transporting ATPase subunit alpha-3 OS=Homo sapiens OX=9606 GN=ATP1A3 PE=1 SV=3
121	0.468	0.838	1.094	0.903	0.553	AT1A4_HUMAN	Sodium/potassium-transporting ATPase subunit alpha-4 OS=Homo sapiens OX=9606 GN=ATP1A4 PE=1 SV=3
122	0.468	0.838	1.094	0.903	0.553	AT1A2_HUMAN	Sodium/potassium-transporting ATPase subunit alpha-2 OS=Homo sapiens OX=9606 GN=ATP1A2 PE=1 SV=1
123	0.691	1.2	0.806	0.579	0.281	NEBU_HUMAN	Nebulin OS=Homo sapiens OX=9606 GN=NEB PE=1 SV=5
124	1.344	3.414	1.627	0.597	3.55	GRP75_HUMAN	Stress-70 protein, mitochondrial OS=Homo sapiens OX=9606 GN=HSPA9 PE=1 SV=2
125	4.435	1.094	0.842	0.773	0.646	HNRPC_HUMAN	Heterogeneous nuclear ribonucleoproteins C1/C2 OS=Homo sapiens OX=9606 GN=HNRNPC PE=1 SV=4
126	0.549	2.774	2.407	---	0.289	ODO1_HUMAN	2-oxoglutarate dehydrogenase, mitochondrial OS=Homo sapiens OX=9606 GN=OGDH PE=1 SV=3
127	0.632	0.866	0.496	0.302	0.301	RS3A_HUMAN	40S ribosomal protein S3a OS=Homo sapiens OX=9606 GN=RPS3A PE=1 SV=2
128	2.353	1.455	1.399	2.49	3.237	GRB2_HUMAN	Growth factor receptor-bound protein 2 OS=Homo sapiens OX=9606 GN=GRB2 PE=1 SV=1
129	3.156	0.987	2.493	1.6	1.291	MTUS2_HUMAN	Microtubule-associated tumor suppressor candidate 2 OS=Homo sapiens OX=9606 GN=MTUS2 PE=1 SV=3
130	1.543	4.223	1.823	1.499	1.691	TNIK_HUMAN	TRAF2 and NCK-interacting protein kinase OS=Homo sapiens OX=9606 GN=TNIK PE=1 SV=1
131	1.543	4.223	1.823	1.499	1.691	M4K4_HUMAN	Mitogen-activated protein kinase kinase kinase kinase 4 OS=Homo sapiens OX=9606 GN=MAP4K4 PE=1 SV=2
132	1.543	4.223	1.823	1.499	1.691	MINK1_HUMAN	Misshapen-like kinase 1 OS=Homo sapiens OX=9606 GN=MINK1 PE=1 SV=2
133	0.508	0.96	4.734	---	0.71	JAK1_HUMAN	Tyrosine-protein kinase JAK1 OS=Homo sapiens OX=9606 GN=JAK1 PE=1 SV=2
134	0.613	0.486	2.216	---	1.013	GARS_HUMAN	Glycine--tRNA ligase OS=Homo sapiens OX=9606 GN=GARS PE=1 SV=3
135	0.083	---	0.173	0.384	---	LY75_HUMAN	Lymphocyte antigen 75 OS=Homo sapiens OX=9606 GN=LY75 PE=1 SV=3
136	1.823	1.839	0.833	0.805	0.768	RS20_HUMAN	40S ribosomal protein S20 OS=Homo sapiens OX=9606 GN=RPS20 PE=1 SV=1
137	1.622	1.494	2.674	1.852	14.197	REL_HUMAN	Proto-oncogene c-Rel OS=Homo sapiens OX=9606 GN=REL PE=1 SV=1
138	0.751	0.599	0.654	0.674	0.824	K1C14_HUMAN	Keratin, type I cytoskeletal 14 OS=Homo sapiens OX=9606 GN=KRT14 PE=1 SV=4
139	1.721	0.606	0.8	2.084	---	RS24_HUMAN	40S ribosomal protein S24 OS=Homo sapiens OX=9606 GN=RPS24 PE=1 SV=1
140	1.304	0.646	0.866	0.577	0.371	IDHP_HUMAN	Isocitrate dehydrogenase [NADP], mitochondrial OS=Homo sapiens OX=9606 GN=IDH2 PE=1 SV=2
141	2.353	1.455	1.399	2.49	3.237	BIRC6_HUMAN	Baculoviral IAP repeat-containing protein 6 OS=Homo sapiens OX=9606 GN=BIRC6 PE=1 SV=2
142	4.703	2.625	4.131	3.46	7.112	MAGF1_HUMAN	Melanoma-associated antigen F1 OS=Homo sapiens OX=9606 GN=MAGEF1 PE=1 SV=2
143	---	---	---	---	---	RAB10_HUMAN	Ras-related protein Rab-10 OS=Homo sapiens OX=9606 GN=RAB10 PE=1 SV=1
144	0.613	0.486	2.216	---	1.013	ZMY15_HUMAN	Zinc finger MYND domain-containing protein 15 OS=Homo sapiens OX=9606 GN=ZMYND15 PE=2 SV=2
145	1.477	1.692	0.942	---	0.927	TKT_HUMAN	Transketolase OS=Homo sapiens OX=9606 GN=TKT PE=1 SV=3
146	1.734	2.485	2.868	---	---	K1C40_HUMAN	Keratin, type I cytoskeletal 40 OS=Homo sapiens OX=9606 GN=KRT40 PE=1 SV=2
147	1.033	0.823	1.306	---	0.644	ENPLL_HUMAN	Putative endoplasmin-like protein OS=Homo sapiens OX=9606 GN=HSP90B2P PE=5 SV=1
148	0.613	0.486	2.216	---	1.013	F204A_HUMAN	Protein FAM204A OS=Homo sapiens OX=9606 GN=FAM204A PE=2 SV=1
149	0.361	---	0.469	0.954	1.631	BT3A3_HUMAN	Butyrophilin subfamily 3 member A3 OS=Homo sapiens OX=9606 GN=BTN3A3 PE=1 SV=1
150	0.476	0.811	1.125	0.911	0.497	DLL1_HUMAN	Delta-like protein 1 OS=Homo sapiens OX=9606 GN=DLL1 PE=1 SV=2
151	5.555	---	1.007	4.289	---	PSMD2_HUMAN	26S proteasome non-ATPase regulatory subunit 2 OS=Homo sapiens OX=9606 GN=PSMD2 PE=1 SV=3
152	0.074	---	---	---	---	RGS14_HUMAN	Regulator of G-protein signaling 14 OS=Homo sapiens OX=9606 GN=RGS14 PE=1 SV=4
153	0.427	0.336	10.369	---	1.004	STK10_HUMAN	Serine/threonine-protein kinase 10 OS=Homo sapiens OX=9606 GN=STK10 PE=1 SV=1
154	0.756	1.252	0.911	---	0.536	DAB1_HUMAN	Disabled homolog 1 OS=Homo sapiens OX=9606 GN=DAB1 PE=1 SV=3
155	1.146	---	0.612	0.56	0.665	MYL1_HUMAN	Myosin light chain 1/3, skeletal muscle isoform OS=Homo sapiens OX=9606 GN=MYL1 PE=2 SV=3
156	0.635	0.775	0.722	1.026	1.229	ERLEC_HUMAN	Endoplasmic reticulum lectin 1 OS=Homo sapiens OX=9606 GN=ERLEC1 PE=1 SV=1
157	0.761	1.178	1.778	---	0.726	CND3_HUMAN	Condensin complex subunit 3 OS=Homo sapiens OX=9606 GN=NCAPG PE=1 SV=1
158	0.862	0.752	0.431	---	0.583	RS5_HUMAN	40S ribosomal protein S5 OS=Homo sapiens OX=9606 GN=RPS5 PE=1 SV=4
159	0.959	0.882	0.617	0.621	0.538	RL18A_HUMAN	60S ribosomal protein L18a OS=Homo sapiens OX=9606 GN=RPL18A PE=1 SV=2
160	0.721	0.46	0.49	0.664	0.701	RENT2_HUMAN	Regulator of nonsense transcripts 2 OS=Homo sapiens OX=9606 GN=UPF2 PE=1 SV=1
161	0.635	0.775	0.722	1.026	1.229	K1328_HUMAN	Protein hinderin OS=Homo sapiens OX=9606 GN=KIAA1328 PE=1 SV=2
162	1.212	0.606	0.85	3.766	---	SERPH_HUMAN	Serpin H1 OS=Homo sapiens OX=9606 GN=SERPINH1 PE=1 SV=2
163	1.486	0.629	0.635	1.026	0.637	EF1G_HUMAN	Elongation factor 1-gamma OS=Homo sapiens OX=9606 GN=EEF1G PE=1 SV=3
164	1.585	0.89	1.044	1.249	1.087	IGS10_HUMAN	Immunoglobulin superfamily member 10 OS=Homo sapiens OX=9606 GN=IGSF10 PE=1 SV=1
165	1.498	2.293	1.072	1.273	1.035	XPC_HUMAN	DNA repair protein complementing XP-C cells OS=Homo sapiens OX=9606 GN=XPC PE=1 SV=4
166	2.698	0.786	1.072	0.945	0.603	ACACA_HUMAN	Acetyl-CoA carboxylase 1 OS=Homo sapiens OX=9606 GN=ACACA PE=1 SV=2
167	0.994	2.76	2.284	1.382	---	PIBF1_HUMAN	Progesterone-induced-blocking factor 1 OS=Homo sapiens OX=9606 GN=PIBF1 PE=1 SV=2
168	---	---	---	---	0.662	ABCB9_HUMAN	ATP-binding cassette sub-family B member 9 OS=Homo sapiens OX=9606 GN=ABCB9 PE=1 SV=1
169	---	---	---	---	1.679	UBN2_HUMAN	Ubinuclein-2 OS=Homo sapiens OX=9606 GN=UBN2 PE=1 SV=2
170	0.759	0.909	0.213	0.587	0.342	H31T_HUMAN	Histone H3.1t OS=Homo sapiens OX=9606 GN=HIST3H3 PE=1 SV=3
171	0.755	0.452	0.614	0.703	1.179	VIGLN_HUMAN	Vigilin OS=Homo sapiens OX=9606 GN=HDLBP PE=1 SV=2
172	1.026	---	0.63	0.632	0.529	LRMP_HUMAN	Lymphoid-restricted membrane protein OS=Homo sapiens OX=9606 GN=LRMP PE=1 SV=3
173	1.353	1.371	1.826	---	0.475	RL10L_HUMAN	60S ribosomal protein L10-like OS=Homo sapiens OX=9606 GN=RPL10L PE=1 SV=3
174	0.85	1.561	1.027	0.819	0.668	HNRPK_HUMAN	Heterogeneous nuclear ribonucleoprotein K OS=Homo sapiens OX=9606 GN=HNRNPK PE=1 SV=1
175	0.613	0.486	2.216	---	1.013	NCAN_HUMAN	Neurocan core protein OS=Homo sapiens OX=9606 GN=NCAN PE=1 SV=3
176	0.735	0.9	0.929	1.725	2.275	GOPC_HUMAN	Golgi-associated PDZ and coiled-coil motif-containing protein OS=Homo sapiens OX=9606 GN=GOPC PE=1 SV=1
177	0.876	1.501	0.615	0.827	1.03	RS16_HUMAN	40S ribosomal protein S16 OS=Homo sapiens OX=9606 GN=RPS16 PE=1 SV=2
178	---	---	---	---	---	HTR5B_HUMAN	HEAT repeat-containing protein 5B OS=Homo sapiens OX=9606 GN=HEATR5B PE=1 SV=2
179	1.382	0.449	0.737	0.743	---	FLNA_HUMAN	Filamin-A OS=Homo sapiens OX=9606 GN=FLNA PE=1 SV=4
180	1.159	1.547	0.66	0.525	0.821	GATA6_HUMAN	Transcription factor GATA-6 OS=Homo sapiens OX=9606 GN=GATA6 PE=1 SV=2
181	1.311	2.099	0.241	1.339	---	HMCN2_HUMAN	Hemicentin-2 OS=Homo sapiens OX=9606 GN=HMCN2 PE=2 SV=3
182	0.629	0.868	2.718	2.307	2.044	PHLP1_HUMAN	PH domain leucine-rich repeat-containing protein phosphatase 1 OS=Homo sapiens OX=9606 GN=PHLPP1 PE=1 SV=3
183	0.476	0.811	1.125	0.911	0.497	GOGA4_HUMAN	Golgin subfamily A member 4 OS=Homo sapiens OX=9606 GN=GOLGA4 PE=1 SV=1
184	0.577	---	0.264	0.498	---	ZBED1_HUMAN	Zinc finger BED domain-containing protein 1 OS=Homo sapiens OX=9606 GN=ZBED1 PE=1 SV=1
185	---	---	0.766	0.494	2.127	ARP3_HUMAN	Actin-related protein 3 OS=Homo sapiens OX=9606 GN=ACTR3 PE=1 SV=3
186	---	---	0.766	0.494	2.127	ARP3B_HUMAN	Actin-related protein 3B OS=Homo sapiens OX=9606 GN=ACTR3B PE=2 SV=1
187	4.703	2.625	4.131	3.46	7.112	PI3R5_HUMAN	Phosphoinositide 3-kinase regulatory subunit 5 OS=Homo sapiens OX=9606 GN=PIK3R5 PE=1 SV=1
188	0.637	0.647	0.737	1.049	---	C2CD3_HUMAN	C2 domain-containing protein 3 OS=Homo sapiens OX=9606 GN=C2CD3 PE=1 SV=4
189	1.577	0.845	1.055	1.121	1.246	AGAP4_HUMAN	Arf-GAP with GTPase, ANK repeat and PH domain-containing protein 4 OS=Homo sapiens OX=9606 GN=AGAP4 PE=2 SV=2
190	1.577	0.845	1.055	1.121	1.246	AGAP6_HUMAN	Arf-GAP with GTPase, ANK repeat and PH domain-containing protein 6 OS=Homo sapiens OX=9606 GN=AGAP6 PE=2 SV=1
191	0.965	0.739	0.765	3.497	---	SCN1A_HUMAN	Sodium channel protein type 1 subunit alpha OS=Homo sapiens OX=9606 GN=SCN1A PE=1 SV=2
192	1.486	0.711	0.687	1	2.473	GALT3_HUMAN	Polypeptide N-acetylgalactosaminyltransferase 3 OS=Homo sapiens OX=9606 GN=GALNT3 PE=1 SV=2
193	5.419	5.19	0.895	---	1.037	LDHB_HUMAN	L-lactate dehydrogenase B chain OS=Homo sapiens OX=9606 GN=LDHB PE=1 SV=2
194	0.555	0.335	0.249	0.27	0.708	RS7_HUMAN	40S ribosomal protein S7 OS=Homo sapiens OX=9606 GN=RPS7 PE=1 SV=1
195	0.576	0.186	0.489	0.238	---	TCPE_HUMAN	T-complex protein 1 subunit epsilon OS=Homo sapiens OX=9606 GN=CCT5 PE=1 SV=1
196	0.806	---	1.107	0.676	0.68	LEG3_HUMAN	Galectin-3 OS=Homo sapiens OX=9606 GN=LGALS3 PE=1 SV=5
197	1.498	2.293	1.072	1.273	1.035	CND1_HUMAN	Condensin complex subunit 1 OS=Homo sapiens OX=9606 GN=NCAPD2 PE=1 SV=3
198	7.536	8.835	3.794	3.524	10.882	SBP1_HUMAN	Selenium-binding protein 1 OS=Homo sapiens OX=9606 GN=SELENBP1 PE=1 SV=2
199	1.236	2.13	1.991	1.91	1.255	MVP_HUMAN	Major vault protein OS=Homo sapiens OX=9606 GN=MVP PE=1 SV=4
200	1.928	0.082	0.493	1.07	0.616	MEX3D_HUMAN	RNA-binding protein MEX3D OS=Homo sapiens OX=9606 GN=MEX3D PE=1 SV=3
201	1.959	0.333	1.273	2.438	---	CAD23_HUMAN	Cadherin-23 OS=Homo sapiens OX=9606 GN=CDH23 PE=1 SV=2
202	0.613	0.486	2.216	---	1.013	SPAG7_HUMAN	Sperm-associated antigen 7 OS=Homo sapiens OX=9606 GN=SPAG7 PE=1 SV=2
203	3.35	1.219	2.544	2.451	2.888	ST1C2_HUMAN	Sulfotransferase 1C2 OS=Homo sapiens OX=9606 GN=SULT1C2 PE=1 SV=1
204	0.613	0.486	2.216	---	1.013	KAT2B_HUMAN	Histone acetyltransferase KAT2B OS=Homo sapiens OX=9606 GN=KAT2B PE=1 SV=3
205	1.486	0.711	0.687	1	2.473	ARMC5_HUMAN	Armadillo repeat-containing protein 5 OS=Homo sapiens OX=9606 GN=ARMC5 PE=1 SV=2
206	1.486	0.711	0.687	1	2.473	CMTA2_HUMAN	Calmodulin-binding transcription activator 2 OS=Homo sapiens OX=9606 GN=CAMTA2 PE=1 SV=3
207	1.486	0.711	0.687	1	2.473	CMTA1_HUMAN	Calmodulin-binding transcription activator 1 OS=Homo sapiens OX=9606 GN=CAMTA1 PE=1 SV=4
208	2.006	1.02	0.77	1.063	---	ZSC20_HUMAN	Zinc finger and SCAN domain-containing protein 20 OS=Homo sapiens OX=9606 GN=ZSCAN20 PE=1 SV=3
209	1.712	1.019	1.435	1.14	1.656	RS10_HUMAN	40S ribosomal protein S10 OS=Homo sapiens OX=9606 GN=RPS10 PE=1 SV=1
210	0.613	0.486	2.216	---	1.013	CCD66_HUMAN	Coiled-coil domain-containing protein 66 OS=Homo sapiens OX=9606 GN=CCDC66 PE=1 SV=4
211	0.045	---	0.095	---	0.062	TEX54_HUMAN	Testis-expressed protein 54 OS=Homo sapiens OX=9606 GN=TEX54 PE=2 SV=1
212	0.621	0.386	0.404	0.594	0.783	SYVM_HUMAN	Valine--tRNA ligase, mitochondrial OS=Homo sapiens OX=9606 GN=VARS2 PE=1 SV=2
213	0.588	1.134	0.628	---	0.404	EHBP1_HUMAN	EH domain-binding protein 1 OS=Homo sapiens OX=9606 GN=EHBP1 PE=1 SV=3
214	3.672	0.697	1.433	1.275	1.047	CROCC_HUMAN	Rootletin OS=Homo sapiens OX=9606 GN=CROCC PE=1 SV=1
215	---	0.657	---	---	1.438	ARF1_HUMAN	ADP-ribosylation factor 1 OS=Homo sapiens OX=9606 GN=ARF1 PE=1 SV=2
216	0.561	---	0.136	0.279	---	GOGB1_HUMAN	Golgin subfamily B member 1 OS=Homo sapiens OX=9606 GN=GOLGB1 PE=1 SV=2
217	0.227	0.512	0.423	0.489	0.46	CA158_HUMAN	Uncharacterized protein C1orf158 OS=Homo sapiens OX=9606 GN=C1orf158 PE=2 SV=2
218	0.227	0.512	0.423	0.489	0.46	RM37_HUMAN	39S ribosomal protein L37, mitochondrial OS=Homo sapiens OX=9606 GN=MRPL37 PE=1 SV=2
219	---	---	---	---	---	HDAC4_HUMAN	Histone deacetylase 4 OS=Homo sapiens OX=9606 GN=HDAC4 PE=1 SV=3
220	0.742	0.882	0.562	0.441	---	CS048_HUMAN	Uncharacterized protein C19orf48 OS=Homo sapiens OX=9606 GN=C19orf48 PE=4 SV=1
221	0.761	1.178	1.778	---	0.726	PCD12_HUMAN	Protocadherin-12 OS=Homo sapiens OX=9606 GN=PCDH12 PE=1 SV=1
222	1.052	1.295	0.997	1.93	1.099	MRCKG_HUMAN	Serine/threonine-protein kinase MRCK gamma OS=Homo sapiens OX=9606 GN=CDC42BPG PE=1 SV=2
223	1.498	2.293	1.072	1.273	1.035	RRP8_HUMAN	Ribosomal RNA-processing protein 8 OS=Homo sapiens OX=9606 GN=RRP8 PE=1 SV=2
224	0.751	0.618	0.598	0.669	1.476	KV224_HUMAN	Immunoglobulin kappa variable 2-24 OS=Homo sapiens OX=9606 GN=IGKV2-24 PE=3 SV=1
225	0.656	0.209	1.511	0.986	1.24	ANO1_HUMAN	Anoctamin-1 OS=Homo sapiens OX=9606 GN=ANO1 PE=1 SV=1
226	1.023	0.34	1.572	1.159	0.644	ISCA1_HUMAN	Iron-sulfur cluster assembly 1 homolog, mitochondrial OS=Homo sapiens OX=9606 GN=ISCA1 PE=1 SV=1
227	0.971	0.501	1.127	0.895	0.632	CLK2_HUMAN	Dual specificity protein kinase CLK2 OS=Homo sapiens OX=9606 GN=CLK2 PE=1 SV=1
228	0.488	1.473	0.962	---	1.598	UN45B_HUMAN	Protein unc-45 homolog B OS=Homo sapiens OX=9606 GN=UNC45B PE=1 SV=1
229	1.331	1.631	1.168	2.404	---	MACF1_HUMAN	Microtubule-actin cross-linking factor 1, isoforms 1/2/3/5 OS=Homo sapiens OX=9606 GN=MACF1 PE=1 SV=4
230	1.044	0.407	0.522	1.291	3.364	P5CS_HUMAN	Delta-1-pyrroline-5-carboxylate synthase OS=Homo sapiens OX=9606 GN=ALDH18A1 PE=1 SV=2
231	1.034	1.385	1.224	0.772	0.68	PHLB1_HUMAN	Pleckstrin homology-like domain family B member 1 OS=Homo sapiens OX=9606 GN=PHLDB1 PE=1 SV=1
232	0.971	0.501	1.127	0.895	0.632	PIGG_HUMAN	GPI ethanolamine phosphate transferase 2 OS=Homo sapiens OX=9606 GN=PIGG PE=1 SV=1
233	0.613	0.486	2.216	---	1.013	PODN_HUMAN	Podocan OS=Homo sapiens OX=9606 GN=PODN PE=1 SV=2
234	0.772	0.39	1.227	2.339	---	FIBB_HUMAN	Fibrinogen beta chain OS=Homo sapiens OX=9606 GN=FGB PE=1 SV=2
235	2.652	2.804	2.117	2.306	3.917	SYT14_HUMAN	Synaptotagmin-14 OS=Homo sapiens OX=9606 GN=SYT14 PE=1 SV=2
236	0.735	0.9	0.929	1.725	2.275	AP2B1_HUMAN	AP-2 complex subunit beta OS=Homo sapiens OX=9606 GN=AP2B1 PE=1 SV=1
237	1.429	0.981	0.374	0.695	0.482	FGF3_HUMAN	Fibroblast growth factor 3 OS=Homo sapiens OX=9606 GN=FGF3 PE=1 SV=1
238	1.422	1.349	0.86	0.677	0.577	ARHGB_HUMAN	Rho guanine nucleotide exchange factor 11 OS=Homo sapiens OX=9606 GN=ARHGEF11 PE=1 SV=1
239	1.572	2.066	0.653	1.953	---	SPSB2_HUMAN	SPRY domain-containing SOCS box protein 2 OS=Homo sapiens OX=9606 GN=SPSB2 PE=1 SV=1
240	1.486	0.711	0.687	1	2.473	B4GT3_HUMAN	Beta-1,4-galactosyltransferase 3 OS=Homo sapiens OX=9606 GN=B4GALT3 PE=1 SV=2
241	---	39.141	---	---	168.393	VINC_HUMAN	Vinculin OS=Homo sapiens OX=9606 GN=VCL PE=1 SV=4
242	0.236	1.773	0.485	1.461	---	CLH1_HUMAN	Clathrin heavy chain 1 OS=Homo sapiens OX=9606 GN=CLTC PE=1 SV=5
243	1.232	0.48	0.714	---	---	TAGL_HUMAN	Transgelin OS=Homo sapiens OX=9606 GN=TAGLN PE=1 SV=4
244	1.097	1.344	0.577	1.356	---	TM9S1_HUMAN	Transmembrane 9 superfamily member 1 OS=Homo sapiens OX=9606 GN=TM9SF1 PE=2 SV=2
245	---	1.573	0.924	1.194	---	PSB2_HUMAN	Proteasome subunit beta type-2 OS=Homo sapiens OX=9606 GN=PSMB2 PE=1 SV=1
246	0.58	0.796	0.581	0.537	---	INT7_HUMAN	Integrator complex subunit 7 OS=Homo sapiens OX=9606 GN=INTS7 PE=1 SV=1
247	4.574	1.847	1.814	1.91	---	PPIA_HUMAN	Peptidyl-prolyl cis-trans isomerase A OS=Homo sapiens OX=9606 GN=PPIA PE=1 SV=2
248	0.936	1.236	1.329	1.312	---	PRDX1_HUMAN	Peroxiredoxin-1 OS=Homo sapiens OX=9606 GN=PRDX1 PE=1 SV=1
249	1.14	---	0.896	1.748	1.551	HBE_HUMAN	Hemoglobin subunit epsilon OS=Homo sapiens OX=9606 GN=HBE1 PE=1 SV=2
250	1.64	0.727	0.526	1.456	---	NARR_HUMAN	Ras-related protein Rab-34, isoform NARR OS=Homo sapiens OX=9606 GN=RAB34 PE=1 SV=1
251	0.254	0.531	0.304	---	0.267	CTTB2_HUMAN	Cortactin-binding protein 2 OS=Homo sapiens OX=9606 GN=CTTNBP2 PE=1 SV=1
252	0.297	---	0.109	0.191	0.139	LDB3_HUMAN	LIM domain-binding protein 3 OS=Homo sapiens OX=9606 GN=LDB3 PE=1 SV=2
253	0.951	0.419	0.846	3.58	---	VAT1_HUMAN	Synaptic vesicle membrane protein VAT-1 homolog OS=Homo sapiens OX=9606 GN=VAT1 PE=1 SV=2
254	0.581	---	0.461	0.47	0.542	TRRAP_HUMAN	Transformation/transcription domain-associated protein OS=Homo sapiens OX=9606 GN=TRRAP PE=1 SV=3
255	0.581	---	0.461	0.47	0.542	MED17_HUMAN	Mediator of RNA polymerase II transcription subunit 17 OS=Homo sapiens OX=9606 GN=MED17 PE=1 SV=2
256	1.204	1.552	0.837	1.12	2.982	CE85L_HUMAN	Centrosomal protein of 85 kDa-like OS=Homo sapiens OX=9606 GN=CEP85L PE=1 SV=1
257	---	---	---	0.76	---	KCRU_HUMAN	Creatine kinase U-type, mitochondrial OS=Homo sapiens OX=9606 GN=CKMT1A PE=1 SV=1
258	1.411	---	1.119	2.104	1.275	KCRS_HUMAN	Creatine kinase S-type, mitochondrial OS=Homo sapiens OX=9606 GN=CKMT2 PE=1 SV=2
259	0.898	0.424	0.9	3.066	---	LIGO4_HUMAN	Leucine-rich repeat and immunoglobulin-like domain-containing nogo receptor-interacting protein 4 OS=Homo sapiens OX=9606 GN=LINGO4 PE=2 SV=1
260	2.49	2.285	2.877	---	1.779	COF1_HUMAN	Cofilin-1 OS=Homo sapiens OX=9606 GN=CFL1 PE=1 SV=3
261	0.802	0.291	0.534	0.43	0.424	RL3L_HUMAN	60S ribosomal protein L3-like OS=Homo sapiens OX=9606 GN=RPL3L PE=2 SV=3
262	---	24.77	---	45.385	---	ANXA1_HUMAN	Annexin A1 OS=Homo sapiens OX=9606 GN=ANXA1 PE=1 SV=2
263	0.456	0.72	0.401	0.28	0.385	UBX11_HUMAN	UBX domain-containing protein 11 OS=Homo sapiens OX=9606 GN=UBXN11 PE=1 SV=2
264	1.582	0.504	0.536	1.259	---	SRRM2_HUMAN	Serine/arginine repetitive matrix protein 2 OS=Homo sapiens OX=9606 GN=SRRM2 PE=1 SV=2
265	1.268	---	0.8	1.079	---	CAVN1_HUMAN	Caveolae-associated protein 1 OS=Homo sapiens OX=9606 GN=CAVIN1 PE=1 SV=1
266	1.083	0.473	1.371	0.787	1.206	HNRPU_HUMAN	Heterogeneous nuclear ribonucleoprotein U OS=Homo sapiens OX=9606 GN=HNRNPU PE=1 SV=6
267	3.174	0.229	5.364	5.268	3.228	RL5_HUMAN	60S ribosomal protein L5 OS=Homo sapiens OX=9606 GN=RPL5 PE=1 SV=3
268	1.18	1.546	0.589	0.909	0.336	PYR1_HUMAN	CAD protein OS=Homo sapiens OX=9606 GN=CAD PE=1 SV=3
269	0.569	1.951	0.754	1.264	1.146	CCD73_HUMAN	Coiled-coil domain-containing protein 73 OS=Homo sapiens OX=9606 GN=CCDC73 PE=2 SV=2
270	1.659	0.994	0.595	1.136	---	TPX2_HUMAN	Targeting protein for Xklp2 OS=Homo sapiens OX=9606 GN=TPX2 PE=1 SV=2
271	---	---	0.201	0.642	1.487	CCD17_HUMAN	Coiled-coil domain-containing protein 17 OS=Homo sapiens OX=9606 GN=CCDC17 PE=1 SV=2
272	0.689	0.607	0.352	1.311	---	SWAHB_HUMAN	Ankyrin repeat domain-containing protein SOWAHB OS=Homo sapiens OX=9606 GN=SOWAHB PE=1 SV=1
273	1.035	1.3	1.273	0.73	1.15	PIGA_HUMAN	Phosphatidylinositol N-acetylglucosaminyltransferase subunit A OS=Homo sapiens OX=9606 GN=PIGA PE=1 SV=1
274	---	0.107	0.387	0.868	---	PSB1_HUMAN	Proteasome subunit beta type-1 OS=Homo sapiens OX=9606 GN=PSMB1 PE=1 SV=2
275	---	0.769	0.523	0.556	0.881	ATLA3_HUMAN	Atlastin-3 OS=Homo sapiens OX=9606 GN=ATL3 PE=1 SV=1
276	1.014	1.03	1.345	---	1.1	K2C1B_HUMAN	Keratin, type II cytoskeletal 1b OS=Homo sapiens OX=9606 GN=KRT77 PE=1 SV=3
277	0.074	---	---	---	---	TERA_HUMAN	Transitional endoplasmic reticulum ATPase OS=Homo sapiens OX=9606 GN=VCP PE=1 SV=4
278	0.98	---	0.592	---	0.643	SRPX2_HUMAN	Sushi repeat-containing protein SRPX2 OS=Homo sapiens OX=9606 GN=SRPX2 PE=1 SV=1
279	0.78	0.819	0.573	0.479	1.73	HXK1_HUMAN	Hexokinase-1 OS=Homo sapiens OX=9606 GN=HK1 PE=1 SV=3
280	4.792	0.211	3.966	2.963	1.949	6PGD_HUMAN	6-phosphogluconate dehydrogenase, decarboxylating OS=Homo sapiens OX=9606 GN=PGD PE=1 SV=3
281	0.772	0.676	0.493	---	0.137	RHOA_HUMAN	Transforming protein RhoA OS=Homo sapiens OX=9606 GN=RHOA PE=1 SV=1
282	---	0.267	---	---	0.168	TCPH_HUMAN	T-complex protein 1 subunit eta OS=Homo sapiens OX=9606 GN=CCT7 PE=1 SV=2
283	---	---	---	---	0.704	NET3_HUMAN	Netrin-3 OS=Homo sapiens OX=9606 GN=NTN3 PE=1 SV=1
284	---	---	1.898	---	1.646	CKAP4_HUMAN	Cytoskeleton-associated protein 4 OS=Homo sapiens OX=9606 GN=CKAP4 PE=1 SV=2
285	---	---	---	---	0.862	TITIN_HUMAN	Titin OS=Homo sapiens OX=9606 GN=TTN PE=1 SV=4
286	1.019	2.13	1.279	---	0.501	E4F1_HUMAN	Transcription factor E4F1 OS=Homo sapiens OX=9606 GN=E4F1 PE=1 SV=2
287	---	0.768	1.094	0.546	---	EDA_HUMAN	Ectodysplasin-A OS=Homo sapiens OX=9606 GN=EDA PE=1 SV=2
288	0.553	---	0.159	0.079	0.231	SMD3_HUMAN	Small nuclear ribonucleoprotein Sm D3 OS=Homo sapiens OX=9606 GN=SNRPD3 PE=1 SV=1
289	0.381	1.509	0.595	---	0.579	SFPQ_HUMAN	Splicing factor, proline- and glutamine-rich OS=Homo sapiens OX=9606 GN=SFPQ PE=1 SV=2
290	0.332	0.48	0.882	---	0.28	HNRH1_HUMAN	Heterogeneous nuclear ribonucleoprotein H OS=Homo sapiens OX=9606 GN=HNRNPH1 PE=1 SV=4
291	0.332	0.48	0.882	---	0.28	HNRH2_HUMAN	Heterogeneous nuclear ribonucleoprotein H2 OS=Homo sapiens OX=9606 GN=HNRNPH2 PE=1 SV=1
292	1.156	1.042	1.408	7.134	---	TNPO3_HUMAN	Transportin-3 OS=Homo sapiens OX=9606 GN=TNPO3 PE=1 SV=3
293	---	0.43	0.88	1.03	0.576	ZN319_HUMAN	Zinc finger protein 319 OS=Homo sapiens OX=9606 GN=ZNF319 PE=1 SV=2
294	2.72	1.111	0.848	0.481	0.48	ACLY_HUMAN	ATP-citrate synthase OS=Homo sapiens OX=9606 GN=ACLY PE=1 SV=3
295	0.361	0.578	0.626	1.017	---	RS3_HUMAN	40S ribosomal protein S3 OS=Homo sapiens OX=9606 GN=RPS3 PE=1 SV=2
296	1.347	2.77	1.46	---	0.963	CAH2_HUMAN	Carbonic anhydrase 2 OS=Homo sapiens OX=9606 GN=CA2 PE=1 SV=2
297	0.803	0.865	0.525	0.548	0.494	RBMX_HUMAN	RNA-binding motif protein, X chromosome OS=Homo sapiens OX=9606 GN=RBMX PE=1 SV=3
298	1.295	1.01	1.12	0.701	---	VPS35_HUMAN	Vacuolar protein sorting-associated protein 35 OS=Homo sapiens OX=9606 GN=VPS35 PE=1 SV=2
299	0.645	0.116	0.662	0.54	---	IGLL1_HUMAN	Immunoglobulin lambda-like polypeptide 1 OS=Homo sapiens OX=9606 GN=IGLL1 PE=1 SV=1
300	0.476	1.135	0.887	0.998	1.206	APCL_HUMAN	Adenomatous polyposis coli protein 2 OS=Homo sapiens OX=9606 GN=APC2 PE=1 SV=1
301	8.718	3.121	2.111	3.529	3.231	SNX19_HUMAN	Sorting nexin-19 OS=Homo sapiens OX=9606 GN=SNX19 PE=1 SV=2
302	1.016	0.811	1.41	1.501	1.453	WDR60_HUMAN	WD repeat-containing protein 60 OS=Homo sapiens OX=9606 GN=WDR60 PE=1 SV=3
303	0.373	1.494	0.618	0.341	1.259	ABCD1_HUMAN	ATP-binding cassette sub-family D member 1 OS=Homo sapiens OX=9606 GN=ABCD1 PE=1 SV=2
304	1.268	0.646	0.854	1.444	1.257	MIO_HUMAN	GATOR complex protein MIOS OS=Homo sapiens OX=9606 GN=MIOS PE=1 SV=2
305	0.96	0.353	0.24	0.455	0.587	S61A1_HUMAN	Protein transport protein Sec61 subunit alpha isoform 1 OS=Homo sapiens OX=9606 GN=SEC61A1 PE=1 SV=2
306	1.211	---	0.417	1.382	---	PKHG6_HUMAN	Pleckstrin homology domain-containing family G member 6 OS=Homo sapiens OX=9606 GN=PLEKHG6 PE=1 SV=3
307	0.591	0.343	0.553	0.326	0.324	APBA3_HUMAN	Amyloid-beta A4 precursor protein-binding family A member 3 OS=Homo sapiens OX=9606 GN=APBA3 PE=1 SV=1
308	0.571	0.316	0.207	0.128	0.728	SCRIB_HUMAN	Protein scribble homolog OS=Homo sapiens OX=9606 GN=SCRIB PE=1 SV=4
309	0.626	2.11	0.337	0.814	1.16	WNK2_HUMAN	Serine/threonine-protein kinase WNK2 OS=Homo sapiens OX=9606 GN=WNK2 PE=1 SV=4
310	0.991	1.387	0.484	0.35	0.412	ELAV1_HUMAN	ELAV-like protein 1 OS=Homo sapiens OX=9606 GN=ELAVL1 PE=1 SV=2
311	1.579	1.201	1.359	1.124	---	BORG5_HUMAN	Cdc42 effector protein 1 OS=Homo sapiens OX=9606 GN=CDC42EP1 PE=1 SV=1
312	0.485	0.385	0.295	0.649	0.447	KI20B_HUMAN	Kinesin-like protein KIF20B OS=Homo sapiens OX=9606 GN=KIF20B PE=1 SV=3
313	0.617	---	0.295	0.742	---	ISOC1_HUMAN	Isochorismatase domain-containing protein 1 OS=Homo sapiens OX=9606 GN=ISOC1 PE=1 SV=3
314	0.413	0.192	0.826	0.643	0.846	RAB5A_HUMAN	Ras-related protein Rab-5A OS=Homo sapiens OX=9606 GN=RAB5A PE=1 SV=2
315	0.336	1.3	0.54	---	1.041	ZN532_HUMAN	Zinc finger protein 532 OS=Homo sapiens OX=9606 GN=ZNF532 PE=1 SV=2
316	---	---	1.766	1.486	4.626	G6PI_HUMAN	Glucose-6-phosphate isomerase OS=Homo sapiens OX=9606 GN=GPI PE=1 SV=4
317	3.334	4.775	6.281	4.159	3.281	PK1L2_HUMAN	Polycystic kidney disease protein 1-like 2 OS=Homo sapiens OX=9606 GN=PKD1L2 PE=1 SV=4
318	2.02	0.438	1.22	1.042	0.743	NPAS2_HUMAN	Neuronal PAS domain-containing protein 2 OS=Homo sapiens OX=9606 GN=NPAS2 PE=1 SV=3
319	6.031	9.963	6.926	---	---	PELO_HUMAN	Protein pelota homolog OS=Homo sapiens OX=9606 GN=PELO PE=1 SV=2
320	0.716	0.408	1.239	---	---	FBX28_HUMAN	F-box only protein 28 OS=Homo sapiens OX=9606 GN=FBXO28 PE=1 SV=1
321	---	---	0.826	1.555	---	ANR17_HUMAN	Ankyrin repeat domain-containing protein 17 OS=Homo sapiens OX=9606 GN=ANKRD17 PE=1 SV=3
322	1.423	0.494	0.804	0.475	1.605	INT6_HUMAN	Integrator complex subunit 6 OS=Homo sapiens OX=9606 GN=INTS6 PE=1 SV=1
323	6.41	5.533	1.359	2.435	3.141	RLP24_HUMAN	Probable ribosome biogenesis protein RLP24 OS=Homo sapiens OX=9606 GN=RSL24D1 PE=1 SV=1
324	0.962	5.434	3.983	---	---	TGIF2_HUMAN	Homeobox protein TGIF2 OS=Homo sapiens OX=9606 GN=TGIF2 PE=1 SV=1
325	1.04	0.2	0.836	1.342	---	HXB6_HUMAN	Homeobox protein Hox-B6 OS=Homo sapiens OX=9606 GN=HOXB6 PE=1 SV=4
326	0.193	---	0.324	0.383	---	RS15_HUMAN	40S ribosomal protein S15 OS=Homo sapiens OX=9606 GN=RPS15 PE=1 SV=2
327	1.75	---	0.2	0.097	0.345	AAPK2_HUMAN	5'-AMP-activated protein kinase catalytic subunit alpha-2 OS=Homo sapiens OX=9606 GN=PRKAA2 PE=1 SV=2
328	1.719	3.183	1.249	0.821	0.572	HTRA2_HUMAN	Serine protease HTRA2, mitochondrial OS=Homo sapiens OX=9606 GN=HTRA2 PE=1 SV=2
329	1.253	4.577	2.267	1.173	2.463	S45A4_HUMAN	Solute carrier family 45 member 4 OS=Homo sapiens OX=9606 GN=SLC45A4 PE=1 SV=2
330	2.782	1.505	1.532	0.905	1.71	PCDGL_HUMAN	Protocadherin gamma-C4 OS=Homo sapiens OX=9606 GN=PCDHGC4 PE=2 SV=1
331	1.319	---	0.95	0.624	2.502	ERBB3_HUMAN	Receptor tyrosine-protein kinase erbB-3 OS=Homo sapiens OX=9606 GN=ERBB3 PE=1 SV=1
332	---	---	0.76	---	---	CAP1_HUMAN	Adenylyl cyclase-associated protein 1 OS=Homo sapiens OX=9606 GN=CAP1 PE=1 SV=5
333	---	41.739	---	---	---	CC180_HUMAN	Coiled-coil domain-containing protein 180 OS=Homo sapiens OX=9606 GN=CCDC180 PE=2 SV=2
334	0.325	---	0.482	---	0.303	TCPB_HUMAN	T-complex protein 1 subunit beta OS=Homo sapiens OX=9606 GN=CCT2 PE=1 SV=4
